# Supplementary material for: Correction: Shedding dynamics of a DNA virus population during acute and long-term persistent infection
Source: PLoS Pathog. 2026 Mar 2;22(3):e1014004. doi: 10.1371/journal.ppat.1014004 (PMC12952572; doi:10.1371/journal.ppat.1014004)
Supplement: S1 File — (XLSX) [file ppat.1014004.s001.xlsx]

## Sheet: Urine_bc_levels
sample	animal	Days_pi	barcode	bc_level	frac_weighted_count	mean_ul_urine
FL_Urine_Day_1	FL	1	CAACAC	0.250863	0.00563738	44.5
FL_Urine_Day_1	FL	1	GTACATGATTAG	0.577784	0.0129839	44.5
FL_Urine_Day_1	FL	1	ACAACCATGTTA	0.23455	0.00527079	44.5
FL_Urine_Day_1	FL	1	ACTACCATGTGA	0.260473	0.00585333	44.5
FL_Urine_Day_1	FL	1	TACCACT	0.341645	0.00767743	44.5
FL_Urine_Day_1	FL	1	ATTCGTCTAACG	0.2202	0.00494831	44.5
FL_Urine_Day_1	FL	1	CCAATCCTGAGT	0.225453	0.00506636	44.5
FL_Urine_Day_1	FL	1	ACATATTGGAAG	0.0966316	0.0021715	44.5
FL_Urine_Day_1	FL	1	GTTTATGAGG	0.063828	0.00143434	44.5
FL_Urine_Day_1	FL	1	TCAAGATAGGGT	0.158921	0.00357125	44.5
FL_Urine_Day_1	FL	1	TTTCTCGCTAGG	0.0174875	0.000392977	44.5
FL_Urine_Day_1	FL	1	GTCTACATCTCG	0.114611	0.00257552	44.5
FL_Urine_Day_1	FL	1	AGTGG	0.128537	0.00288846	44.5
FL_Urine_Day_1	FL	1	GGCTCTACGATG	0.131567	0.00295655	44.5
FL_Urine_Day_1	FL	1	GATATCCGTGCC	0.159874	0.00359268	44.5
FL_Urine_Day_1	FL	1	GCCTACGTACAT	0.163013	0.00366322	44.5
FL_Urine_Day_1	FL	1	GACACTT	0.0653262	0.001468	44.5
FL_Urine_Day_1	FL	1	ATCCTTAAATTC	0.0634315	0.00142543	44.5
FL_Urine_Day_1	FL	1	GACAACAATGGT	0.190637	0.00428397	44.5
FL_Urine_Day_1	FL	1	AGGGTGTCGAGA	0.0641849	0.00144236	44.5
FL_Urine_Day_1	FL	1	TGTCGTTGGTGT	0.19057	0.00428247	44.5
FL_Urine_Day_1	FL	1	GTGAATGCTTGC	0.0238427	0.000535792	44.5
FL_Urine_Day_1	FL	1	GTCATAGAAAGA	0.0581696	0.00130718	44.5
FL_Urine_Day_1	FL	1	CCATTAGTTATT	0.0962887	0.00216379	44.5
FL_Urine_Day_1	FL	1	TTTGAGCAACAT	0.1857	0.00417303	44.5
FL_Urine_Day_1	FL	1	GTACCCATCTCT	0.0446303	0.00100293	44.5
FL_Urine_Day_1	FL	1	CATGTCGTGAAG	0.101718	0.0022858	44.5
FL_Urine_Day_1	FL	1	GTCGAGGTTTAT	0.0362443	0.000814478	44.5
FL_Urine_Day_1	FL	1	AGTACCCGTTTG	0.0479707	0.00107799	44.5
FL_Urine_Day_1	FL	1	CCGTCCGAGAT	0.0362814	0.000815313	44.5
FL_Urine_Day_1	FL	1	CTCTGCCCACCG	0.0332235	0.000746596	44.5
FL_Urine_Day_1	FL	1	CCTATCCGTCAG	0.00694161	0.000155991	44.5
FL_Urine_Day_1	FL	1	CAATAAAAACGT	0.0323678	0.000727365	44.5
FL_Urine_Day_1	FL	1	GTAGGGGTTTAT	0.00527646	0.000118572	44.5
FL_Urine_Day_1	FL	1	TTCCCTCTCGAT	0.0996085	0.00223839	44.5
FL_Urine_Day_1	FL	1	TAAATAAAAGAG	0.0162196	0.000364485	44.5
FL_Urine_Day_1	FL	1	CTGGTCGTTCGT	0.00291092	6.5414e-05	44.5
FL_Urine_Day_1	FL	1	ACAACCGGCAGG	0.00020949	4.70764e-06	44.5
FL_Urine_Day_1	FL	1	CGTAATAAACCT	0.0108597	0.000244037	44.5
FL_Urine_Day_1	FL	1	AGCTTCTAACTT	0.0505289	0.00113548	44.5
FL_Urine_Day_1	FL	1	CAAGATCTACAT	0.0808383	0.00181659	44.5
FL_Urine_Day_1	FL	1	CGATAGGGTAGA	0.0128169	0.00028802	44.5
FL_Urine_Day_1	FL	1	ACGCTGTGGCAA	0.0592218	0.00133083	44.5
FL_Urine_Day_1	FL	1	CCGCCAAAGTCG	0.0241501	0.000542699	44.5
FL_Urine_Day_1	FL	1	GTAATTAAAAGA	0.0167709	0.000376875	44.5
FL_Urine_Day_1	FL	1	CCGGATTC	0.0284853	0.000640119	44.5
FL_Urine_Day_1	FL	1	TTTTGGGTACTG	0.0566693	0.00127347	44.5
FL_Urine_Day_1	FL	1	TATAGTATCT	0.0483108	0.00108564	44.5
FL_Urine_Day_1	FL	1	ACAACACATCTC	0.136615	0.00307	44.5
FL_Urine_Day_1	FL	1	CACACCGAAAGA	0.0271027	0.000609049	44.5
FL_Urine_Day_1	FL	1	GAATCGATGAGA	0.0704566	0.00158329	44.5
FL_Urine_Day_1	FL	1	AGATGTGATCCT	0.0775493	0.00174268	44.5
FL_Urine_Day_1	FL	1	GTCTACAAGACT	0.151283	0.00339962	44.5
FL_Urine_Day_1	FL	1	ACGAATAGAGCA	0.0707101	0.00158899	44.5
FL_Urine_Day_1	FL	1	ACTAATAAAAAA	0.0157934	0.000354909	44.5
FL_Urine_Day_1	FL	1	ACAAGAATAGGT	0.12188	0.00273888	44.5
FL_Urine_Day_1	FL	1	GAATAACATGAA	0.120934	0.00271761	44.5
FL_Urine_Day_1	FL	1	AAATAGAAAAGT	0.0140554	0.000315852	44.5
FL_Urine_Day_1	FL	1	ATCTTGGTAACA	0	0	44.5
FL_Urine_Day_1	FL	1	CATCCACTATGT	0.000952549	2.14056e-05	44.5
FL_Urine_Day_1	FL	1	ACATATACGAGG	0.0165289	0.000371436	44.5
FL_Urine_Day_1	FL	1	CTCACCAAGATG	0.0406212	0.000912835	44.5
FL_Urine_Day_1	FL	1	CAATAAACTTTG	0.0422919	0.000950379	44.5
FL_Urine_Day_1	FL	1	CCACGGCCTCT	0.0240669	0.000540829	44.5
FL_Urine_Day_1	FL	1	TACCCAAAGATC	0.0352649	0.000792469	44.5
FL_Urine_Day_1	FL	1	TCCCCCACATAA	9.91847e-05	2.22887e-06	44.5
FL_Urine_Day_1	FL	1	GGTGGCAGTGAC	0.0754418	0.00169532	44.5
FL_Urine_Day_1	FL	1	GAAACAATGGTT	0.0563687	0.00126671	44.5
FL_Urine_Day_1	FL	1	ACAATAAAGGGT	0.0539952	0.00121337	44.5
FL_Urine_Day_1	FL	1	GTTTCCGTTGTA	0.214184	0.00481312	44.5
FL_Urine_Day_1	FL	1	CATTCGAAAGAT	0.0177328	0.00039849	44.5
FL_Urine_Day_1	FL	1	CGCACCGA	0.000275428	6.1894e-06	44.5
FL_Urine_Day_1	FL	1	AAAGAGAGGTGT	0.023949	0.000538181	44.5
FL_Urine_Day_1	FL	1	ATCATATGCTC	0.000153462	3.44858e-06	44.5
FL_Urine_Day_1	FL	1	TCACACCTGTGT	0.00013862	3.11506e-06	44.5
FL_Urine_Day_1	FL	1	CGTATTGTGTGA	0.0764564	0.00171812	44.5
FL_Urine_Day_1	FL	1	GCAAACGAT	0.0401406	0.000902036	44.5
FL_Urine_Day_1	FL	1	CCAGACGTGACA	0.0954111	0.00214407	44.5
FL_Urine_Day_1	FL	1	CCTTGCTAGTGT	0.0116208	0.000261142	44.5
FL_Urine_Day_1	FL	1	ACCCAATCAGT	0.010035	0.000225507	44.5
FL_Urine_Day_1	FL	1	CTACAAATAAAG	0.0348791	0.000783799	44.5
FL_Urine_Day_1	FL	1	AGCACCCTATAT	0.108301	0.00243373	44.5
FL_Urine_Day_1	FL	1	ACGGGGTATC	0.0274159	0.000616087	44.5
FL_Urine_Day_1	FL	1	ACCACA	0.0053984	0.000121312	44.5
FL_Urine_Day_1	FL	1	CGGA	0.0411973	0.000925781	44.5
FL_Urine_Day_1	FL	1	GATACCGAGCTG	0.000147525	3.31517e-06	44.5
FL_Urine_Day_1	FL	1	TAGCTTAGCGTG	0.076778	0.00172535	44.5
FL_Urine_Day_1	FL	1	AGTTAGTCACT	0.0194896	0.000437969	44.5
FL_Urine_Day_1	FL	1	CCCTGCACATGT	0.0358625	0.000805898	44.5
FL_Urine_Day_1	FL	1	ATGCAGAGACGA	0.0759648	0.00170707	44.5
FL_Urine_Day_1	FL	1	ACCCCAATAT	0.0209209	0.000470132	44.5
FL_Urine_Day_1	FL	1	GAATCTCTGTAT	0.0239395	0.000537966	44.5
FL_Urine_Day_1	FL	1	GCTCTCCAACAG	0.115952	0.00260566	44.5
FL_Urine_Day_1	FL	1	TGTAGGATCTGT	9.68789e-05	2.17705e-06	44.5
FL_Urine_Day_1	FL	1	ACTTCTGGATCA	0.0246437	0.000553791	44.5
FL_Urine_Day_1	FL	1	GTAACTTCAAAG	0.0445209	0.00100047	44.5
FL_Urine_Day_1	FL	1	ACATGAGATGTA	0.000238461	5.35868e-06	44.5
FL_Urine_Day_1	FL	1	ACTCAAGGGCAA	0.0831744	0.00186909	44.5
FL_Urine_Day_1	FL	1	ACTTCTGGTTGT	0.0293313	0.00065913	44.5
FL_Urine_Day_1	FL	1	ACCATGGTGACT	0	0	44.5
FL_Urine_Day_1	FL	1	ATATCCTGTGAG	8.81268e-05	1.98038e-06	44.5
FL_Urine_Day_1	FL	1	ACAAGTCCTTGG	0.00416182	9.35241e-05	44.5
FL_Urine_Day_1	FL	1	AGCATTCGTATT	8.46354e-05	1.90192e-06	44.5
FL_Urine_Day_1	FL	1	GTCGAGGGCAAT	0.0389425	0.000875112	44.5
FL_Urine_Day_1	FL	1	GAGGTTCAGGAG	0	0	44.5
FL_Urine_Day_1	FL	1	CACACTGGTCGT	8.4567e-05	1.90038e-06	44.5
FL_Urine_Day_1	FL	1	CCGTGAGTCAAA	0.0424122	0.000953084	44.5
FL_Urine_Day_1	FL	1	AGAATAAATAAAA	0.0136828	0.000307479	44.5
FL_Urine_Day_1	FL	1	GAAAGCAGTACA	0.000105888	2.3795e-06	44.5
FL_Urine_Day_1	FL	1	ACGCCGGTAACA	0.0572483	0.00128648	44.5
FL_Urine_Day_1	FL	1	GCCTCGAGATAT	0.032735	0.000735618	44.5
FL_Urine_Day_1	FL	1	CCACTTG	0.026624	0.000598291	44.5
FL_Urine_Day_1	FL	1	CACGTCATGACT	0.0581805	0.00130743	44.5
FL_Urine_Day_1	FL	1	CACATAAGCATT	0.0263586	0.000592327	44.5
FL_Urine_Day_1	FL	1	CCGTACCACAAT	0.0631917	0.00142004	44.5
FL_Urine_Day_1	FL	1	TAGATCATGTTT	0.0399638	0.000898064	44.5
FL_Urine_Day_1	FL	1	ACCGTTGACGT	0.00230374	5.17694e-05	44.5
FL_Urine_Day_1	FL	1	CCGAAGTATCTC	0	0	44.5
FL_Urine_Day_1	FL	1	TGTGTGGGAACC	0.0384831	0.000864788	44.5
FL_Urine_Day_1	FL	1	GGAATCGTCAGA	6.03176e-05	1.35545e-06	44.5
FL_Urine_Day_1	FL	1	TACATCGAGC	0.076931	0.00172879	44.5
FL_Urine_Day_1	FL	1	GGCCGTATATGA	0.100459	0.0022575	44.5
FL_Urine_Day_1	FL	1	ATTTACAATTGT	9.57919e-05	2.15263e-06	44.5
FL_Urine_Day_1	FL	1	CGATAGGCGATT	0.0325553	0.000731579	44.5
FL_Urine_Day_1	FL	1	CAATTACTCAAA	0.021936	0.000492945	44.5
FL_Urine_Day_1	FL	1	TAGAACGAGGTC	0.0164174	0.00036893	44.5
FL_Urine_Day_1	FL	1	TACACGACGATC	0.0609878	0.00137051	44.5
FL_Urine_Day_1	FL	1	GTTCCACAATCT	0.0286981	0.000644901	44.5
FL_Urine_Day_1	FL	1	ATAATCCAAACA	8.90937e-05	2.0021e-06	44.5
FL_Urine_Day_1	FL	1	GAATCAGCGACA	6.94257e-05	1.56013e-06	44.5
FL_Urine_Day_1	FL	1	CCAAGCACGAAT	0.00156144	3.50884e-05	44.5
FL_Urine_Day_1	FL	1	ACTCATGATAGC	0.0164367	0.000369364	44.5
FL_Urine_Day_1	FL	1	GTGCTCAGGGTA	0.087209	0.00195975	44.5
FL_Urine_Day_1	FL	1	CCACTTTAAGCG	0.0359642	0.000808184	44.5
FL_Urine_Day_1	FL	1	ATCAGTACTTCT	0.00744011	0.000167193	44.5
FL_Urine_Day_1	FL	1	CCGAGGAAGATG	9.14257e-05	2.05451e-06	44.5
FL_Urine_Day_1	FL	1	TGTTT	0.122606	0.00275519	44.5
FL_Urine_Day_1	FL	1	GTGTTATACGCA	0.0328419	0.000738021	44.5
FL_Urine_Day_1	FL	1	TAAATTCAGTCT	0.00109571	2.46227e-05	44.5
FL_Urine_Day_1	FL	1	ATGGACTTGTCT	0	0	44.5
FL_Urine_Day_1	FL	1	TAATACGACTCA	0.0481791	0.00108268	44.5
FL_Urine_Day_1	FL	1	CCGTCTGTACAT	0.0434847	0.000977185	44.5
FL_Urine_Day_1	FL	1	GTGTACGATTTG	0.012324	0.000276945	44.5
FL_Urine_Day_1	FL	1	TAGGACATCAT	0.0075747	0.000170218	44.5
FL_Urine_Day_1	FL	1	TAAACGGTGGAT	0.0586909	0.0013189	44.5
FL_Urine_Day_1	FL	1	CATCCTGTGCTT	0.00010603	2.38269e-06	44.5
FL_Urine_Day_1	FL	1	GCAATCGGGGGC	0.0168346	0.000378306	44.5
FL_Urine_Day_1	FL	1	CCCCGCCTCGTC	0	0	44.5
FL_Urine_Day_1	FL	1	CGATAGAGCGAG	0.0224443	0.000504366	44.5
FL_Urine_Day_1	FL	1	CCATCAGGTGTA	0.0833182	0.00187232	44.5
FL_Urine_Day_1	FL	1	CGAGGGGACGGT	0.0154946	0.000348193	44.5
FL_Urine_Day_1	FL	1	AGTTACAAGGCT	0.0255157	0.000573386	44.5
FL_Urine_Day_1	FL	1	CCGATCAGTGGG	0.0304506	0.000684284	44.5
FL_Urine_Day_1	FL	1	GTCAACAATTAG	0.0553902	0.00124472	44.5
FL_Urine_Day_1	FL	1	TACACGAGTGTG	0.0728565	0.00163722	44.5
FL_Urine_Day_1	FL	1	CCTAT	0.0554885	0.00124693	44.5
FL_Urine_Day_1	FL	1	TTACTTTTCAAA	0.0250963	0.000563962	44.5
FL_Urine_Day_1	FL	1	TACCTTTATGTA	0.0181508	0.000407884	44.5
FL_Urine_Day_1	FL	1	CAGCATATTGTA	0.0497382	0.00111771	44.5
FL_Urine_Day_1	FL	1	AAACATGGGATT	0.0203558	0.000457434	44.5
FL_Urine_Day_1	FL	1	ATCCTTCATACG	0.0765973	0.00172129	44.5
FL_Urine_Day_1	FL	1	CATACTGCTAAT	0.0199466	0.000448239	44.5
FL_Urine_Day_1	FL	1	TCCACAACTATA	0.000106324	2.3893e-06	44.5
FL_Urine_Day_1	FL	1	GATTGT	0.0565603	0.00127102	44.5
FL_Urine_Day_1	FL	1	AAACATCGAAGT	0.0357472	0.000803308	44.5
FL_Urine_Day_1	FL	1	GACACTAGAAGA	0.0214616	0.000482284	44.5
FL_Urine_Day_1	FL	1	CACGGAGACGGA	0.000198723	4.46569e-06	44.5
FL_Urine_Day_1	FL	1	ACGAGTGGGCCA	6.30768e-05	1.41746e-06	44.5
FL_Urine_Day_1	FL	1	CCGTCCCGTTGC	0.000225924	5.07695e-06	44.5
FL_Urine_Day_1	FL	1	GGACACCCAAGC	7.02154e-05	1.57787e-06	44.5
FL_Urine_Day_1	FL	1	AAAATAGTGCGA	0.0246525	0.00055399	44.5
FL_Urine_Day_1	FL	1	ACTATCGATAAT	0.000218309	4.90581e-06	44.5
FL_Urine_Day_1	FL	1	CGATCAGCACA	0.0431576	0.000969834	44.5
FL_Urine_Day_1	FL	1	AGTTATACACGT	0.0317414	0.00071329	44.5
FL_Urine_Day_1	FL	1	GGACAGTGCTCG	0.000106437	2.39184e-06	44.5
FL_Urine_Day_1	FL	1	CATGGTGACACG	0.000105892	2.37961e-06	44.5
FL_Urine_Day_1	FL	1	ACACAAAGCATA	0.0404694	0.000909425	44.5
FL_Urine_Day_1	FL	1	CGATATATGGGA	0.00179977	4.04443e-05	44.5
FL_Urine_Day_1	FL	1	CTTGAAAAATG	0.0497195	0.00111729	44.5
FL_Urine_Day_1	FL	1	ATTGGGCATAAA	0.0152084	0.000341762	44.5
FL_Urine_Day_1	FL	1	CCAACTGTACAT	0.0338618	0.00076094	44.5
FL_Urine_Day_1	FL	1	ATTAACTGGAAC	6.67e-05	1.49888e-06	44.5
FL_Urine_Day_1	FL	1	CTCCTTCTGAAT	0.00571353	0.000128394	44.5
FL_Urine_Day_1	FL	1	AAATACCAAGAA	0.0515832	0.00115917	44.5
FL_Urine_Day_1	FL	1	ATGAGAAAGAA	0.0259169	0.000582403	44.5
FL_Urine_Day_1	FL	1	GCTCACAGCAGC	0.0127792	0.000287172	44.5
FL_Urine_Day_1	FL	1	TTTATCAGTAAC	0	0	44.5
FL_Urine_Day_1	FL	1	TTTCATGTCAGA	8.82449e-05	1.98303e-06	44.5
FL_Urine_Day_1	FL	1	CCATAGGCGCAT	0.0397847	0.000894037	44.5
FL_Urine_Day_1	FL	1	GATAACACATCT	9.62234e-05	2.16232e-06	44.5
FL_Urine_Day_1	FL	1	ACCTTTCAGATA	0.0215178	0.000483546	44.5
FL_Urine_Day_1	FL	1	AGAGATCTGTTT	0.0255226	0.000573542	44.5
FL_Urine_Day_1	FL	1	GTGTAGTGCCTT	0.000118334	2.65919e-06	44.5
FL_Urine_Day_1	FL	1	TATAACCATAGG	0.0330638	0.000743006	44.5
FL_Urine_Day_1	FL	1	CGTCTGATCATG	0.0597142	0.00134189	44.5
FL_Urine_Day_1	FL	1	ATCTACGGGAGT	7.258e-05	1.63101e-06	44.5
FL_Urine_Day_1	FL	1	ATCCCAAGTCAT	0.026314	0.000591327	44.5
FL_Urine_Day_1	FL	1	GCACATGCCGAG	0.0601087	0.00135076	44.5
FL_Urine_Day_1	FL	1	ACCAATCTCTCT	0.0284841	0.000640093	44.5
FL_Urine_Day_1	FL	1	GCCATCCACTTA	0.0498351	0.00111989	44.5
FL_Urine_Day_1	FL	1	CAGAGTA	0.0342393	0.000769422	44.5
FL_Urine_Day_1	FL	1	CGGTATAGGATA	0.0169618	0.000381164	44.5
FL_Urine_Day_1	FL	1	GCAATGACTGAA	0.0822862	0.00184913	44.5
FL_Urine_Day_1	FL	1	ACGCTCGGGACA	8.79384e-05	1.97614e-06	44.5
FL_Urine_Day_1	FL	1	TCGTTGACGCAT	0.0484892	0.00108964	44.5
FL_Urine_Day_1	FL	1	ACAGAAGTCATG	0.000153405	3.44731e-06	44.5
FL_Urine_Day_1	FL	1	CATCCCAGACCA	7.92337e-05	1.78053e-06	44.5
FL_Urine_Day_1	FL	1	TCCATTATGAAT	0.0118973	0.000267355	44.5
FL_Urine_Day_1	FL	1	TCTCCTGCAATT	0.0336032	0.000755128	44.5
FL_Urine_Day_1	FL	1	AGTGTGATGTCG	0.0257925	0.000579607	44.5
FL_Urine_Day_1	FL	1	TAGGCTCTTCAAT	0.0154258	0.000346648	44.5
FL_Urine_Day_1	FL	1	CCCGTCATCAAT	0.000175908	3.95299e-06	44.5
FL_Urine_Day_1	FL	1	ATAGCCGTGAGT	0.0155472	0.000349375	44.5
FL_Urine_Day_1	FL	1	ATCGGCCCTATT	0.0146852	0.000330004	44.5
FL_Urine_Day_1	FL	1	ACTGATTCG	0.0194	0.000435956	44.5
FL_Urine_Day_1	FL	1	CTTGTACTCAGT	0.0287192	0.000645376	44.5
FL_Urine_Day_1	FL	1	GCTTTTCATCCA	0.00623923	0.000140207	44.5
FL_Urine_Day_1	FL	1	CCGTGTAAATGG	0.0183327	0.00041197	44.5
FL_Urine_Day_1	FL	1	CAATTCTCGAT	0.0285245	0.000641001	44.5
FL_Urine_Day_1	FL	1	CAGTTTAGTGAG	0.0538312	0.00120969	44.5
FL_Urine_Day_1	FL	1	TCGCTGACCAAA	0.0182055	0.000409112	44.5
FL_Urine_Day_1	FL	1	GGTTATCCACTA	0.0310656	0.000698104	44.5
FL_Urine_Day_1	FL	1	ACGTCGGCGGCA	0.0281205	0.000631921	44.5
FL_Urine_Day_1	FL	1	GAATAGGCTTCA	9.71665e-05	2.18352e-06	44.5
FL_Urine_Day_1	FL	1	CCAAGTACTTTA	0.0438465	0.000985315	44.5
FL_Urine_Day_1	FL	1	TCATGCCCACTG	0	0	44.5
FL_Urine_Day_1	FL	1	CACAACGAGCAG	0.0181136	0.000407048	44.5
FL_Urine_Day_1	FL	1	TGACGTGAATGA	7.22949e-05	1.6246e-06	44.5
FL_Urine_Day_1	FL	1	AGGCATAGGTCA	0.0346136	0.000777833	44.5
FL_Urine_Day_1	FL	1	ATTAAACATGCA	0.0493524	0.00110904	44.5
FL_Urine_Day_1	FL	1	CGGAAAGGCATG	0.0198982	0.000447151	44.5
FL_Urine_Day_1	FL	1	AAACACGGGGGG	0.0482387	0.00108402	44.5
FL_Urine_Day_1	FL	1	AAATAGAAGGAG	0.000155692	3.4987e-06	44.5
FL_Urine_Day_1	FL	1	GTCACCCACGGC	9.90315e-05	2.22543e-06	44.5
FL_Urine_Day_1	FL	1	ACAGACAATCTC	0.000113597	2.55275e-06	44.5
FL_Urine_Day_1	FL	1	TTCGGCCTCTTA	0.00856682	0.000192513	44.5
FL_Urine_Day_1	FL	1	CAATACTAGTCA	0.0309066	0.000694529	44.5
FL_Urine_Day_1	FL	1	AGTATAGTGGCG	0.00303073	6.81064e-05	44.5
FL_Urine_Day_1	FL	1	ACGCGCCAATGT	0.00636374	0.000143005	44.5
FL_Urine_Day_1	FL	1	CTTTCTATCGTA	0.0335379	0.000753661	44.5
FL_Urine_Day_1	FL	1	ATAAGCTGGCAC	0.0248875	0.000559269	44.5
FL_Urine_Day_1	FL	1	CTCCAAAA	0.0313166	0.000703744	44.5
FL_Urine_Day_1	FL	1	CGCAATGTTAGT	0.0144132	0.000323893	44.5
FL_Urine_Day_1	FL	1	AAACTCCAGTCT	0.0184389	0.000414356	44.5
FL_Urine_Day_1	FL	1	ACACGACCTGGA	0	0	44.5
FL_Urine_Day_1	FL	1	TAAGATATGTGA	0.0314421	0.000706564	44.5
FL_Urine_Day_1	FL	1	CTCAAGAATAGC	0.030507	0.00068555	44.5
FL_Urine_Day_1	FL	1	GATATTCATCAT	0.0474507	0.00106631	44.5
FL_Urine_Day_1	FL	1	GAGATCCCGGTC	0	0	44.5
FL_Urine_Day_1	FL	1	GGGCGGATGACT	8.53307e-05	1.91754e-06	44.5
FL_Urine_Day_1	FL	1	ATACATGGGTTC	0.0299422	0.000672859	44.5
FL_Urine_Day_1	FL	1	ATTCAAGGCATC	0.0225011	0.000505643	44.5
FL_Urine_Day_1	FL	1	CCTAGCAGTTAT	9.06759e-05	2.03766e-06	44.5
FL_Urine_Day_1	FL	1	AGTGCAGGGAAT	0.0750292	0.00168605	44.5
FL_Urine_Day_1	FL	1	AGACCGGTCAGA	0.0544873	0.00122443	44.5
FL_Urine_Day_1	FL	1	CAACACGTACCC	7.76375e-05	1.74466e-06	44.5
FL_Urine_Day_1	FL	1	GAGAACGCATAT	0.0316127	0.000710397	44.5
FL_Urine_Day_1	FL	1	GTTGGC	0.060913	0.00136883	44.5
FL_Urine_Day_1	FL	1	GCCCCTCATATA	0.0246163	0.000553175	44.5
FL_Urine_Day_1	FL	1	CCGGATTCAAGC	0.0333263	0.000748906	44.5
FL_Urine_Day_1	FL	1	CACATCCTGTAG	0.00233198	5.2404e-05	44.5
FL_Urine_Day_1	FL	1	GGATAGTAGGTC	0.086308	0.00193951	44.5
FL_Urine_Day_1	FL	1	TGTACGAATAAT	0.0294432	0.000661646	44.5
FL_Urine_Day_1	FL	1	TTTCATATTACT	0.00874437	0.000196503	44.5
FL_Urine_Day_1	FL	1	GCTTAGAGTGAA	0.0230012	0.000516881	44.5
FL_Urine_Day_1	FL	1	CTTGCAATGAGT	0.0152606	0.000342934	44.5
FL_Urine_Day_1	FL	1	TCCTACATGATG	8.72641e-05	1.96099e-06	44.5
FL_Urine_Day_1	FL	1	CAAATCGGTATA	0.0332567	0.000747341	44.5
FL_Urine_Day_1	FL	1	ATGGTATATAGA	0.0192596	0.0004328	44.5
FL_Urine_Day_1	FL	1	CGCAAGAGTTTA	0.016771	0.000376876	44.5
FL_Urine_Day_1	FL	1	GCAACGGGTGGT	0.000100246	2.25272e-06	44.5
FL_Urine_Day_1	FL	1	CAAATCTAAGTG	0.0167667	0.00037678	44.5
FL_Urine_Day_1	FL	1	ACCAGTTTG	0.0593571	0.00133387	44.5
FL_Urine_Day_1	FL	1	AAATACACCATG	0.0573048	0.00128775	44.5
FL_Urine_Day_1	FL	1	CGATACGAGATT	0.00974544	0.000218999	44.5
FL_Urine_Day_1	FL	1	GTAGATGGCTGG	0.0237833	0.000534456	44.5
FL_Urine_Day_1	FL	1	ACAACTGTACTG	0.000201021	4.51733e-06	44.5
FL_Urine_Day_1	FL	1	CGCCTCGGGATT	0.00739776	0.000166242	44.5
FL_Urine_Day_1	FL	1	CGAATTCAAGT	0.0244911	0.000550362	44.5
FL_Urine_Day_1	FL	1	ACGATCCGCAGT	0.0574662	0.00129138	44.5
FL_Urine_Day_1	FL	1	GTTGAGTAGGAA	0.000172175	3.8691e-06	44.5
FL_Urine_Day_1	FL	1	GCCCTTAGGTCG	9.8468e-05	2.21276e-06	44.5
FL_Urine_Day_1	FL	1	GTCTGTCCGACT	0.000213223	4.79153e-06	44.5
FL_Urine_Day_1	FL	1	TCCTACGTCAAT	0.0231703	0.000520681	44.5
FL_Urine_Day_1	FL	1	CTCCATGG	0	0	44.5
FL_Urine_Day_1	FL	1	CAAATTAATGCA	0.0463719	0.00104207	44.5
FL_Urine_Day_1	FL	1	CACCACAATGAA	0.00245623	5.51962e-05	44.5
FL_Urine_Day_1	FL	1	AAGCATCGATAA	9.24699e-05	2.07798e-06	44.5
FL_Urine_Day_1	FL	1	GAAATGACGTAT	0.0515363	0.00115812	44.5
FL_Urine_Day_1	FL	1	CCCCCTTCAT	0.0709385	0.00159412	44.5
FL_Urine_Day_1	FL	1	ATGGACATGGTT	8.43501e-05	1.89551e-06	44.5
FL_Urine_Day_1	FL	1	CGAATCCAGATG	0.00181596	4.08082e-05	44.5
FL_Urine_Day_1	FL	1	TCGATGTTCATT	0	0	44.5
FL_Urine_Day_1	FL	1	ACAGGGAGTACA	0.0305991	0.000687621	44.5
FL_Urine_Day_1	FL	1	CTGAAAGATATT	0	0	44.5
FL_Urine_Day_1	FL	1	ATCCTTTCTCCG	0.034611	0.000777774	44.5
FL_Urine_Day_1	FL	1	ACGGACCCTCAA	0	0	44.5
FL_Urine_Day_1	FL	1	CCATACGGTATA	0.00332306	7.46754e-05	44.5
FL_Urine_Day_1	FL	1	CATGTACCTGGG	0	0	44.5
FL_Urine_Day_1	FL	1	CAGCATGAGTAA	0.0421155	0.000946415	44.5
FL_Urine_Day_1	FL	1	GACAGCCGATTA	0.022561	0.000506989	44.5
FL_Urine_Day_1	FL	1	CAAATGG	0.00218028	4.8995e-05	44.5
FL_Urine_Day_1	FL	1	TTTACCATTAAA	0.0237118	0.00053285	44.5
FL_Urine_Day_1	FL	1	CCTGTT	0.00570172	0.000128128	44.5
FL_Urine_Day_1	FL	1	GAAT	0.0463938	0.00104256	44.5
FL_Urine_Day_1	FL	1	GTATCAGACAGT	0.0288917	0.000649252	44.5
FL_Urine_Day_1	FL	1	CGATTGGTGTTT	0.0589326	0.00132433	44.5
FL_Urine_Day_1	FL	1	CAAACACTTACT	0.000322178	7.23996e-06	44.5
FL_Urine_Day_1	FL	1	GGGTTGAGGTAA	0.0192597	0.000432802	44.5
FL_Urine_Day_1	FL	1	CGACTAGACAC	9.906e-05	2.22607e-06	44.5
FL_Urine_Day_1	FL	1	CTGTCGAGGGTA	0.000101396	2.27857e-06	44.5
FL_Urine_Day_1	FL	1	ACAATCTGACAAA	0	0	44.5
FL_Urine_Day_1	FL	1	ATCGCGGGGGGG	8.35082e-05	1.87659e-06	44.5
FL_Urine_Day_1	FL	1	GGTATTTCCAGG	0.0185938	0.000417837	44.5
FL_Urine_Day_1	FL	1	TCCTGTCTGAAT	0	0	44.5
FL_Urine_Day_1	FL	1	GCCCTGTCACCG	0	0	44.5
FL_Urine_Day_1	FL	1	AGCTCGCATTGA	0.0475543	0.00106864	44.5
FL_Urine_Day_1	FL	1	GAGCTTCTACCG	0.00274532	6.16925e-05	44.5
FL_Urine_Day_1	FL	1	TCTCCGGAG	0.0125211	0.000281374	44.5
FL_Urine_Day_1	FL	1	GAGATCTCTATC	0	0	44.5
FL_Urine_Day_1	FL	1	ATGACCAGCCCT	0.0424987	0.000955027	44.5
FL_Urine_Day_1	FL	1	CCCTGGCCCACA	0.0262568	0.000590041	44.5
FL_Urine_Day_1	FL	1	AGAGGTGAGTGA	7.44451e-05	1.67292e-06	44.5
FL_Urine_Day_1	FL	1	CGGGAGAAGTGG	0.0127546	0.00028662	44.5
FL_Urine_Day_1	FL	1	AGAGACCGAACA	6.22439e-05	1.39874e-06	44.5
FL_Urine_Day_1	FL	1	CTCCAGTACAT	0.0135225	0.000303877	44.5
FL_Urine_Day_1	FL	1	TCCCATATGTGT	0.048757	0.00109566	44.5
FL_Urine_Day_1	FL	1	GAGCCTCAGGGT	0.0283951	0.000638093	44.5
FL_Urine_Day_1	FL	1	TAATACTTACAT	0.012428	0.00027928	44.5
FL_Urine_Day_1	FL	1	TTACATCTAAGA	0.0191585	0.000430529	44.5
FL_Urine_Day_1	FL	1	TATGAAGA	0.0249065	0.000559697	44.5
FL_Urine_Day_1	FL	1	CCATATGGATTT	0.0381299	0.000856851	44.5
FL_Urine_Day_1	FL	1	CGACACTTAAT	0.000189236	4.2525e-06	44.5
FL_Urine_Day_1	FL	1	ATAGTTTAGACA	0.0485669	0.00109139	44.5
FL_Urine_Day_1	FL	1	AGCAAGAAGAGT	0.000181105	4.06977e-06	44.5
FL_Urine_Day_1	FL	1	CGCAAGAGCACC	0	0	44.5
FL_Urine_Day_1	FL	1	AAAATATGCCCT	0.00724265	0.000162756	44.5
FL_Urine_Day_1	FL	1	CATGATAACCAT	7.51501e-05	1.68877e-06	44.5
FL_Urine_Day_1	FL	1	AGGAAGACGTG	0.0337784	0.000759066	44.5
FL_Urine_Day_1	FL	1	GCCACGATCGCC	0.000136258	3.06197e-06	44.5
FL_Urine_Day_1	FL	1	ACACGTCTCGAC	0.0629107	0.00141372	44.5
FL_Urine_Day_1	FL	1	ACCGTTACTATT	0.000163327	3.67026e-06	44.5
FL_Urine_Day_1	FL	1	GAGCCCAGTATT	0.0243318	0.000546783	44.5
FL_Urine_Day_1	FL	1	TCTAATAACGAG	0	0	44.5
FL_Urine_Day_1	FL	1	CGACATACCCGG	0.0247816	0.00055689	44.5
FL_Urine_Day_1	FL	1	GCCCACTTTCTA	5.94641e-05	1.33627e-06	44.5
FL_Urine_Day_1	FL	1	AGCACAGGATAT	0.000148122	3.32859e-06	44.5
FL_Urine_Day_1	FL	1	GAGACACCCGAA	0.00353721	7.94878e-05	44.5
FL_Urine_Day_1	FL	1	GAAATGTGGACG	0.0212615	0.000477787	44.5
FL_Urine_Day_1	FL	1	CAAGTTGAAGAT	0	0	44.5
FL_Urine_Day_1	FL	1	GAAGCAAGATTG	0.000163598	3.67635e-06	44.5
FL_Urine_Day_1	FL	1	GCGAAGTTGCT	7.04111e-05	1.58227e-06	44.5
FL_Urine_Day_1	FL	1	TCTATGTCCTTT	0	0	44.5
FL_Urine_Day_1	FL	1	ACAGATAGTGAG	0.0122757	0.000275859	44.5
FL_Urine_Day_1	FL	1	CGTATTTCG	0.037943	0.000852653	44.5
FL_Urine_Day_1	FL	1	GACTCCACAATC	0.0182811	0.000410811	44.5
FL_Urine_Day_1	FL	1	GCCTGGAGAGA	0.000736553	1.65518e-05	44.5
FL_Urine_Day_1	FL	1	TGCAATTCTAT	8.99024e-05	2.02028e-06	44.5
FL_Urine_Day_1	FL	1	AGATCACTAGGC	0.0321719	0.000722964	44.5
FL_Urine_Day_1	FL	1	GATACACTATGA	0.000120442	2.70657e-06	44.5
FL_Urine_Day_1	FL	1	TTTGGTGTAAT	0.00883597	0.000198561	44.5
FL_Urine_Day_1	FL	1	TAAACGAGGAAG	0.000165126	3.71069e-06	44.5
FL_Urine_Day_1	FL	1	ACCCATGACGGC	0	0	44.5
FL_Urine_Day_1	FL	1	ACATAACCAGTA	8.40104e-05	1.88787e-06	44.5
FL_Urine_Day_1	FL	1	ACCCTCCGAGT	0.0561705	0.00126226	44.5
FL_Urine_Day_1	FL	1	TCGAGTGATATA	0.000199477	4.48264e-06	44.5
FL_Urine_Day_1	FL	1	TATTTTGGTAAT	0.0130899	0.000294154	44.5
FL_Urine_Day_1	FL	1	TTGGACATGCAG	0	0	44.5
FL_Urine_Day_1	FL	1	CACGCCATTCCA	0.0033201	7.46089e-05	44.5
FL_Urine_Day_1	FL	1	GCCCACAAATAC	0.0154658	0.000347546	44.5
FL_Urine_Day_1	FL	1	CGTGTCGAAAGG	0.032273	0.000725236	44.5
FL_Urine_Day_1	FL	1	CACGATACGAGT	0.0424604	0.000954166	44.5
FL_Urine_Day_1	FL	1	CCCTTCATACGA	0.0639439	0.00143694	44.5
FL_Urine_Day_1	FL	1	TCCGATCGATAA	8.46849e-05	1.90303e-06	44.5
FL_Urine_Day_1	FL	1	CGTATATCTCAT	0.0217592	0.00048897	44.5
FL_Urine_Day_1	FL	1	CCACCCCGTTTA	0.00997895	0.000224246	44.5
FL_Urine_Day_1	FL	1	GTTCAGCTTTGA	0.0465741	0.00104661	44.5
FL_Urine_Day_1	FL	1	GTAGGGGGGGGT	8.42509e-05	1.89328e-06	44.5
FL_Urine_Day_1	FL	1	GTTAGTCACAT	0.0654179	0.00147006	44.5
FL_Urine_Day_1	FL	1	CCAGATATGCCA	0	0	44.5
FL_Urine_Day_1	FL	1	CGAGCCAACACA	8.60333e-05	1.93333e-06	44.5
FL_Urine_Day_1	FL	1	CCACGTGATGTA	0	0	44.5
FL_Urine_Day_1	FL	1	CGTTACACATTG	0	0	44.5
FL_Urine_Day_1	FL	1	ATAGAAAATGAC	0.0200864	0.00045138	44.5
FL_Urine_Day_1	FL	1	GGTGAA	0.0759294	0.00170628	44.5
FL_Urine_Day_1	FL	1	ATCTAGATAGTA	0.000122339	2.74919e-06	44.5
FL_Urine_Day_1	FL	1	ATAACGGAGGTT	0.028219	0.000634136	44.5
FL_Urine_Day_1	FL	1	GAACCTCAGATA	0.0201387	0.000452554	44.5
FL_Urine_Day_1	FL	1	GGTTATTGGGAG	0.0196555	0.000441697	44.5
FL_Urine_Day_1	FL	1	GTTCGGAAAG	0.0375007	0.000842712	44.5
FL_Urine_Day_1	FL	1	AACAAATCAAC	0.0199313	0.000447894	44.5
FL_Urine_Day_1	FL	1	GATCGTATGTCA	0.029086	0.000653618	44.5
FL_Urine_Day_1	FL	1	ACATTCTGGAC	0.0268946	0.000604374	44.5
FL_Urine_Day_1	FL	1	TATATGAGGCCG	9.14797e-05	2.05572e-06	44.5
FL_Urine_Day_1	FL	1	AGAGGAAG	9.20814e-05	2.06924e-06	44.5
FL_Urine_Day_1	FL	1	TGAGGTCAAAGG	0.0206403	0.000463826	44.5
FL_Urine_Day_1	FL	1	CTACGTCACAAA	0.108118	0.00242962	44.5
FL_Urine_Day_1	FL	1	AAATAGAACGTG	0.0046622	0.000104768	44.5
FL_Urine_Day_1	FL	1	CAACTCATACTC	0.0163874	0.000368257	44.5
FL_Urine_Day_1	FL	1	CACTTGATAATT	0.0157993	0.000355041	44.5
FL_Urine_Day_1	FL	1	CGTAAGGCCATC	0.0495838	0.00111424	44.5
FL_Urine_Day_1	FL	1	CTGAATAACGAT	0.0027321	6.13955e-05	44.5
FL_Urine_Day_1	FL	1	CTACAGTGTAAA	0.0470663	0.00105767	44.5
FL_Urine_Day_1	FL	1	CTACCGTATCA	8.60052e-05	1.9327e-06	44.5
FL_Urine_Day_1	FL	1	TTAACGACTTGA	0.0109542	0.000246163	44.5
FL_Urine_Day_1	FL	1	CCGGCCCCTCCG	0	0	44.5
FL_Urine_Day_1	FL	1	AACAAGAGAGCA	9.80436e-05	2.20323e-06	44.5
FL_Urine_Day_1	FL	1	CAAGATGTGTG	0.000150187	3.37499e-06	44.5
FL_Urine_Day_1	FL	1	CAAGATCAAACT	0.0770196	0.00173078	44.5
FL_Urine_Day_1	FL	1	CGATGTAGATAT	8.43947e-05	1.89651e-06	44.5
FL_Urine_Day_1	FL	1	AAAACAGGAAAG	0.000172727	3.88151e-06	44.5
FL_Urine_Day_1	FL	1	AGGACTCCATAT	6.56343e-05	1.47493e-06	44.5
FL_Urine_Day_1	FL	1	CCGTAAGAAAA	0.0153071	0.000343981	44.5
FL_Urine_Day_1	FL	1	TTAGCCGATATC	0	0	44.5
FL_Urine_Day_1	FL	1	GCCAGCTTGCAG	0.0492682	0.00110715	44.5
FL_Urine_Day_1	FL	1	GCAGTCGAGGAT	6.74427e-05	1.51557e-06	44.5
FL_Urine_Day_1	FL	1	AAAAGAGAACAG	0.00014715	3.30675e-06	44.5
FL_Urine_Day_1	FL	1	GAATCAATATGT	0.0189231	0.000425238	44.5
FL_Urine_Day_1	FL	1	AAAGTAGATCGT	0.00234757	5.27544e-05	44.5
FL_Urine_Day_1	FL	1	GACGCTACTCAA	0.00575233	0.000129266	44.5
FL_Urine_Day_1	FL	1	GTCTCAACTTAA	0.0564096	0.00126763	44.5
FL_Urine_Day_1	FL	1	GGGTTGT	0.0920796	0.0020692	44.5
FL_Urine_Day_1	FL	1	CATGTACT	0.0297245	0.000667966	44.5
FL_Urine_Day_1	FL	1	GCATGGATTTTT	0.0052402	0.000117757	44.5
FL_Urine_Day_1	FL	1	GGGAGGAGACGA	0.00466935	0.000104929	44.5
FL_Urine_Day_1	FL	1	TCCACGGTTCTG	0.028946	0.000650472	44.5
FL_Urine_Day_1	FL	1	ACGGGAATAGGC	0	0	44.5
FL_Urine_Day_1	FL	1	CGTACTGTATCA	0.0749369	0.00168398	44.5
FL_Urine_Day_1	FL	1	ATTATAGGCGAG	8.3685e-05	1.88056e-06	44.5
FL_Urine_Day_1	FL	1	CGACATGAATCT	0.0723756	0.00162642	44.5
FL_Urine_Day_1	FL	1	GCGTATGTGAGT	0.00286273	6.43311e-05	44.5
FL_Urine_Day_1	FL	1	TGTACCCTGT	0.00909648	0.000204415	44.5
FL_Urine_Day_1	FL	1	TACACAACATGT	0.0789821	0.00177488	44.5
FL_Urine_Day_1	FL	1	ATACCTAGGTTG	0.0124507	0.000279791	44.5
FL_Urine_Day_1	FL	1	CCCTACCAAGTG	0	0	44.5
FL_Urine_Day_1	FL	1	ATCGGGATACAA	0.0266896	0.000599766	44.5
FL_Urine_Day_1	FL	1	ACACACCGGAGA	0.00565007	0.000126968	44.5
FL_Urine_Day_1	FL	1	ATCAATCGGG	0.0320405	0.00072001	44.5
FL_Urine_Day_1	FL	1	TTGATGAGTAAT	6.64639e-05	1.49357e-06	44.5
FL_Urine_Day_1	FL	1	GTCAACCTGCAA	0.0270191	0.000607171	44.5
FL_Urine_Day_1	FL	1	ATGTATGTGCAC	0	0	44.5
FL_Urine_Day_1	FL	1	CAGAGTCACAGG	0.000115715	2.60034e-06	44.5
FL_Urine_Day_1	FL	1	ACGGTGCAAAGT	9.12465e-05	2.05048e-06	44.5
FL_Urine_Day_1	FL	1	AAGTATCGTAAG	9.08097e-05	2.04067e-06	44.5
FL_Urine_Day_1	FL	1	CCACGTATGTGA	0.0419083	0.000941759	44.5
FL_Urine_Day_1	FL	1	ATATCTTCCGTA	0	0	44.5
FL_Urine_Day_1	FL	1	GCATATCCTAA	9.96091e-05	2.23841e-06	44.5
FL_Urine_Day_1	FL	1	GCCCATGTCTTG	0.0526354	0.00118282	44.5
FL_Urine_Day_1	FL	1	CACCTAGGCACG	0.000173632	3.90185e-06	44.5
FL_Urine_Day_1	FL	1	ACGATTACGACT	0.0258164	0.000580143	44.5
FL_Urine_Day_1	FL	1	ACGTGAATAAGG	9.00297e-05	2.02314e-06	44.5
FL_Urine_Day_1	FL	1	TTCACCCTGTTG	0	0	44.5
FL_Urine_Day_1	FL	1	GCCACCCCTTTA	0.0170408	0.00038294	44.5
FL_Urine_Day_1	FL	1	ACACATTGGTC	0.0249115	0.000559808	44.5
FL_Urine_Day_1	FL	1	ATCTACGT	6.00968e-05	1.35049e-06	44.5
FL_Urine_Day_1	FL	1	CATGTTCCGAGG	0.0058587	0.000131656	44.5
FL_Urine_Day_1	FL	1	AGCATCGTGTTA	0.0390331	0.000877148	44.5
FL_Urine_Day_1	FL	1	TGTTATACCCAT	0	0	44.5
FL_Urine_Day_1	FL	1	CCCTCCTGAACG	0.0275483	0.000619062	44.5
FL_Urine_Day_1	FL	1	AGACATGTCATT	0.0476405	0.00107057	44.5
FL_Urine_Day_1	FL	1	GGGTACTGATCA	0	0	44.5
FL_Urine_Day_1	FL	1	CATATGT	0.0459307	0.00103215	44.5
FL_Urine_Day_1	FL	1	AAGGAAATGGGT	0.017566	0.000394743	44.5
FL_Urine_Day_1	FL	1	AAGGGCAAACT	7.42353e-05	1.66821e-06	44.5
FL_Urine_Day_1	FL	1	GCTCAGCATGAT	8.27374e-05	1.85927e-06	44.5
FL_Urine_Day_1	FL	1	CGCTTCATATGG	0.0362028	0.000813546	44.5
FL_Urine_Day_1	FL	1	CCCTATATTGCG	0.0806971	0.00181342	44.5
FL_Urine_Day_1	FL	1	ACAAAGGTTGTG	0.00277742	6.2414e-05	44.5
FL_Urine_Day_1	FL	1	GGCCTCACAAGT	0	0	44.5
FL_Urine_Day_1	FL	1	CTCCTGATTGTT	0	0	44.5
FL_Urine_Day_1	FL	1	GATGACCTGGGA	0.0249125	0.000559831	44.5
FL_Urine_Day_1	FL	1	AGACCAAAGG	0.00695118	0.000156206	44.5
FL_Urine_Day_1	FL	1	CCCGCCTAAAGA	0	0	44.5
FL_Urine_Day_1	FL	1	TCCGCCGATCGT	0.0215741	0.000484811	44.5
FL_Urine_Day_1	FL	1	ACCTTAGT	0.0277561	0.000623733	44.5
FL_Urine_Day_1	FL	1	ATAGATTTGCGG	7.50746e-05	1.68707e-06	44.5
FL_Urine_Day_1	FL	1	CTGAGTACGAAT	0.000104999	2.35953e-06	44.5
FL_Urine_Day_1	FL	1	AGTAGGTAGGTT	0.0356232	0.000800522	44.5
FL_Urine_Day_1	FL	1	ATTTTATGTAC	9.4408e-05	2.12153e-06	44.5
FL_Urine_Day_1	FL	1	AAGATAGGGGTA	0.0443774	0.000997245	44.5
FL_Urine_Day_1	FL	1	CCAAAGGTCATA	0.000161677	3.63318e-06	44.5
FL_Urine_Day_1	FL	1	GAGTATTGATCC	0	0	44.5
FL_Urine_Day_1	FL	1	GTCTAGTATGAG	0.0193425	0.000434663	44.5
FL_Urine_Day_1	FL	1	AGGCCTGTGCGT	0.00864653	0.000194304	44.5
FL_Urine_Day_1	FL	1	AGCGTAGGCTGG	0.0474638	0.0010666	44.5
FL_Urine_Day_1	FL	1	GGATAGGGACAT	0.00676327	0.000151984	44.5
FL_Urine_Day_1	FL	1	TTGAGCTATAAC	0.0245249	0.000551121	44.5
FL_Urine_Day_1	FL	1	TTTCCTCTGTGT	0.0306439	0.000688626	44.5
FL_Urine_Day_1	FL	1	CCCAGTTCGTCG	0.0119273	0.000268029	44.5
FL_Urine_Day_1	FL	1	GATAACGATCCA	0.055594	0.0012493	44.5
FL_Urine_Day_1	FL	1	TGAATGGTGAGG	0.0113182	0.000254342	44.5
FL_Urine_Day_1	FL	1	CCAAACGACAAA	0.0374094	0.000840662	44.5
FL_Urine_Day_1	FL	1	CTCACCGTTATT	0	0	44.5
FL_Urine_Day_1	FL	1	CAGCCTAATAAT	9.7187e-05	2.18398e-06	44.5
FL_Urine_Day_1	FL	1	CACCACCCATGC	0.043652	0.000980944	44.5
FL_Urine_Day_1	FL	1	CGAGTTATAGTG	7.55087e-05	1.69682e-06	44.5
FL_Urine_Day_1	FL	1	GCAACCTCGTA	0.00428122	9.62073e-05	44.5
FL_Urine_Day_1	FL	1	CTAGGTGGTGCT	0.0101739	0.000228627	44.5
FL_Urine_Day_1	FL	1	TACAACTTCAT	0.000247118	5.55322e-06	44.5
FL_Urine_Day_1	FL	1	TGCGAGTGATG	0.0482129	0.00108344	44.5
FL_Urine_Day_1	FL	1	ATTATACTGGCG	0.000100993	2.26951e-06	44.5
FL_Urine_Day_1	FL	1	GAAATCTGACT	0.00102302	2.29892e-05	44.5
FL_Urine_Day_1	FL	1	CGTCGAAGAC	7.98702e-05	1.79484e-06	44.5
FL_Urine_Day_1	FL	1	GGATGTTGGTAA	0.000103686	2.33001e-06	44.5
FL_Urine_Day_1	FL	1	CTTCCCACCACG	0.0452119	0.001016	44.5
FL_Urine_Day_1	FL	1	ACAACACAGCGA	0.000188679	4.23997e-06	44.5
FL_Urine_Day_1	FL	1	ACGATTCTCAAG	0.0227564	0.00051138	44.5
FL_Urine_Day_1	FL	1	GCACTAGTATGG	0.0517255	0.00116237	44.5
FL_Urine_Day_1	FL	1	CAAGTTGTCAGG	6.26989e-05	1.40896e-06	44.5
FL_Urine_Day_1	FL	1	CAGCTATTACAT	0.0279533	0.000628164	44.5
FL_Urine_Day_1	FL	1	CTTGTAATGA	0.00235036	5.28171e-05	44.5
FL_Urine_Day_1	FL	1	TAAAAAATTACC	0.000112011	2.51709e-06	44.5
FL_Urine_Day_1	FL	1	CTTTCCCTCCGT	0.0126169	0.000283526	44.5
FL_Urine_Day_1	FL	1	CGCGTTCCGAAA	0	0	44.5
FL_Urine_Day_1	FL	1	ATTCAAGATGCA	8.02453e-05	1.80327e-06	44.5
FL_Urine_Day_1	FL	1	TCAACCGGTAGC	0.00541275	0.000121635	44.5
FL_Urine_Day_1	FL	1	TACATCCAATTA	0.0194797	0.000437745	44.5
FL_Urine_Day_1	FL	1	AAGGACACCGGG	0	0	44.5
FL_Urine_Day_1	FL	1	CTAACCAATACT	0.000236836	5.32217e-06	44.5
FL_Urine_Day_1	FL	1	ACCCATTGTCAA	0	0	44.5
FL_Urine_Day_1	FL	1	CTGCGTAGAGAA	0.00695158	0.000156215	44.5
FL_Urine_Day_1	FL	1	CAACAGGTGAGA	0.000168884	3.79514e-06	44.5
FL_Urine_Day_1	FL	1	TCAATCAGT	0.00368166	8.27339e-05	44.5
FL_Urine_Day_1	FL	1	CCGATCCAACGT	8.00919e-05	1.79982e-06	44.5
FL_Urine_Day_1	FL	1	AGTAACGATGCT	8.65452e-05	1.94484e-06	44.5
FL_Urine_Day_1	FL	1	TTACTTACGAA	0.00230552	5.18095e-05	44.5
FL_Urine_Day_1	FL	1	CCCGTACAT	0.0378979	0.000851639	44.5
FL_Urine_Day_1	FL	1	GTTACCCAATCG	0.0469471	0.00105499	44.5
FL_Urine_Day_1	FL	1	CATCCTCGGAAC	0.0673282	0.00151299	44.5
FL_Urine_Day_1	FL	1	GTCACTCTCGCA	8.18672e-05	1.83971e-06	44.5
FL_Urine_Day_1	FL	1	AAGCTCCCGGAA	0.00980194	0.000220268	44.5
FL_Urine_Day_1	FL	1	ATTATTCAAAGG	0.0372984	0.000838166	44.5
FL_Urine_Day_1	FL	1	TATAGGCATGTT	0.0134912	0.000303174	44.5
FL_Urine_Day_1	FL	1	ACTTGAGGGGGC	0	0	44.5
FL_Urine_Day_1	FL	1	GAAAGTTCGC	0.000154353	3.46861e-06	44.5
FL_Urine_Day_1	FL	1	TTCAATTA	0	0	44.5
FL_Urine_Day_1	FL	1	ACCAAGGTACGT	0.000242726	5.45451e-06	44.5
FL_Urine_Day_1	FL	1	AAAGATGGCACA	0.000125148	2.81231e-06	44.5
FL_Urine_Day_1	FL	1	CGCCTCACGGCT	0	0	44.5
FL_Urine_Day_1	FL	1	GCACACCCTATA	0.000100246	2.25271e-06	44.5
FL_Urine_Day_1	FL	1	AGCCCTCCTGA	0	0	44.5
FL_Urine_Day_1	FL	1	TTACTTGTGTTT	0.0287992	0.000647174	44.5
FL_Urine_Day_1	FL	1	GTGGCAAG	0.0173217	0.000389251	44.5
FL_Urine_Day_1	FL	1	CCTGTGGTTGTG	7.50772e-05	1.68713e-06	44.5
FL_Urine_Day_1	FL	1	TCACGGGGTGCT	0.0115956	0.000260574	44.5
FL_Urine_Day_1	FL	1	ACGAAGCACTTT	0.000115863	2.60367e-06	44.5
FL_Urine_Day_1	FL	1	CACTGCCATCGA	0.00011711	2.6317e-06	44.5
FL_Urine_Day_1	FL	1	GACCTGGTGTTT	8.82614e-05	1.9834e-06	44.5
FL_Urine_Day_1	FL	1	GAAATGTCAACC	0.000100269	2.25324e-06	44.5
FL_Urine_Day_1	FL	1	CTGTAAATCTGG	0.0303322	0.000681622	44.5
FL_Urine_Day_1	FL	1	CCTCAATCAAA	0.0310103	0.000696861	44.5
FL_Urine_Day_1	FL	1	GTTCCGT	0.00213419	4.79593e-05	44.5
FL_Urine_Day_1	FL	1	GACACTCAGCTA	0.0525051	0.00117989	44.5
FL_Urine_Day_1	FL	1	GAAATGAAGTTG	0.0143645	0.000322799	44.5
FL_Urine_Day_1	FL	1	CTTGACAGCACG	0.0378894	0.000851447	44.5
FL_Urine_Day_1	FL	1	AGAGGCCAAACA	0	0	44.5
FL_Urine_Day_1	FL	1	GCCACAGTGACC	0.0475615	0.0010688	44.5
FL_Urine_Day_1	FL	1	ACGATCCGGTTG	0.0157527	0.000353993	44.5
FL_Urine_Day_1	FL	1	GCTGAGGTACGC	0.0252437	0.000567275	44.5
FL_Urine_Day_1	FL	1	AATGAATACTT	0.0357834	0.000804122	44.5
FL_Urine_Day_1	FL	1	GCCCTGGCCTTC	0.00667499	0.00015	44.5
FL_Urine_Day_1	FL	1	CCATATGCATTC	0.00650105	0.000146091	44.5
FL_Urine_Day_1	FL	1	ACATATCGACGG	0.0108209	0.000243166	44.5
FL_Urine_Day_1	FL	1	TGTCTCGTAGTA	0	0	44.5
FL_Urine_Day_1	FL	1	CCACTTAATATA	0.0306522	0.000688814	44.5
FL_Urine_Day_1	FL	1	ACCCGTTACCTT	0	0	44.5
FL_Urine_Day_1	FL	1	GACAGTAT	0.0577258	0.00129721	44.5
FL_Urine_Day_1	FL	1	GGATATAGCGG	0.000139938	3.14467e-06	44.5
FL_Urine_Day_1	FL	1	CCCGAGAGTCAT	6.80326e-05	1.52882e-06	44.5
FL_Urine_Day_1	FL	1	AGCCGCTGTCAT	0.000268742	6.03915e-06	44.5
FL_Urine_Day_1	FL	1	CACCAGGGAAGA	0.000146345	3.28864e-06	44.5
FL_Urine_Day_1	FL	1	ACCCCCACTATC	0.000179884	4.04234e-06	44.5
FL_Urine_Day_1	FL	1	GCCTTT	0.00752444	0.000169089	44.5
FL_Urine_Day_1	FL	1	GCTACGCCAGGC	0	0	44.5
FL_Urine_Day_1	FL	1	CGGAAGGTCATG	0.02545	0.000571911	44.5
FL_Urine_Day_1	FL	1	GGTTAGACTGGG	8.43829e-05	1.89625e-06	44.5
FL_Urine_Day_1	FL	1	TGACATGAAAAT	0.000199886	4.49182e-06	44.5
FL_Urine_Day_1	FL	1	CACTTTAATTTG	7.85546e-05	1.76527e-06	44.5
FL_Urine_Day_1	FL	1	GTGTTAGGCCCC	0.0166222	0.000373533	44.5
FL_Urine_Day_1	FL	1	CCGCTCAATCGT	9.72985e-05	2.18648e-06	44.5
FL_Urine_Day_1	FL	1	CCATCTG	0.0751863	0.00168958	44.5
FL_Urine_Day_1	FL	1	CGACTTG	0.00217886	4.89631e-05	44.5
FL_Urine_Day_1	FL	1	CGCTTCCTCCGC	0.0427931	0.000961643	44.5
FL_Urine_Day_1	FL	1	CACTGGAGAGAT	7.83266e-05	1.76015e-06	44.5
FL_Urine_Day_1	FL	1	GAAAAGAAGACT	0.000143255	3.21922e-06	44.5
FL_Urine_Day_1	FL	1	GTCACTCTGTCC	0	0	44.5
FL_Urine_Day_1	FL	1	ACCAGGTGAGAT	0	0	44.5
FL_Urine_Day_1	FL	1	CGAAACGGGAGG	0.000158658	3.56535e-06	44.5
FL_Urine_Day_1	FL	1	CTTTTGTGTTCA	0	0	44.5
FL_Urine_Day_1	FL	1	ACGACTAATTCT	0.00230434	5.17829e-05	44.5
FL_Urine_Day_1	FL	1	ACACAGGCTTAG	0.00413672	9.29601e-05	44.5
FL_Urine_Day_1	FL	1	GGAAGTTCTAGT	7.57772e-05	1.70286e-06	44.5
FL_Urine_Day_1	FL	1	GAGCTTAACAAG	0.0277251	0.000623035	44.5
FL_Urine_Day_1	FL	1	CCGAGGTGCTAT	0.027938	0.00062782	44.5
FL_Urine_Day_1	FL	1	CACACCGAGTT	0.000129994	2.92121e-06	44.5
FL_Urine_Day_1	FL	1	GGCATTCCGGCT	0.0536402	0.0012054	44.5
FL_Urine_Day_1	FL	1	ACGCTTGCATGT	0.000130394	2.9302e-06	44.5
FL_Urine_Day_1	FL	1	ACACGCCGATAT	0.000116907	2.62713e-06	44.5
FL_Urine_Day_1	FL	1	ATACAGGATT	0.0364325	0.000818708	44.5
FL_Urine_Day_1	FL	1	ACAGACGCACAT	0.0348272	0.000782633	44.5
FL_Urine_Day_1	FL	1	GTAGCGAGAGGT	0.0199196	0.000447631	44.5
FL_Urine_Day_1	FL	1	ACGTTTGCGGAT	0.000112261	2.52271e-06	44.5
FL_Urine_Day_1	FL	1	CCCCTTCATATT	0.00403297	9.06286e-05	44.5
FL_Urine_Day_1	FL	1	GTTAGCGGGCCA	8.8707e-05	1.99342e-06	44.5
FL_Urine_Day_1	FL	1	GCATCCACTTTG	0.0254604	0.000572143	44.5
FL_Urine_Day_1	FL	1	AAATCGACGGTG	0.024358	0.000547372	44.5
FL_Urine_Day_1	FL	1	CGAGATACGTGT	0.085976	0.00193205	44.5
FL_Urine_Day_1	FL	1	TCTCAGGAGGAT	0.0305696	0.000686958	44.5
FL_Urine_Day_1	FL	1	ACAAACTCGATT	0.0256132	0.000575578	44.5
FL_Urine_Day_1	FL	1	GCATTTATTGGC	0	0	44.5
FL_Urine_Day_1	FL	1	AGGAAGCTGTCG	0.0252702	0.000567869	44.5
FL_Urine_Day_1	FL	1	AGGGTCAGGGAT	0.0284786	0.000639968	44.5
FL_Urine_Day_1	FL	1	TGTGTACAAGGC	0.0317952	0.000714499	44.5
FL_Urine_Day_1	FL	1	CAACAGGGCAAG	0.0607421	0.00136499	44.5
FL_Urine_Day_1	FL	1	GACCTGCATTGA	8.6064e-05	1.93402e-06	44.5
FL_Urine_Day_1	FL	1	CACGGGGACCGG	0.00206832	4.64792e-05	44.5
FL_Urine_Day_1	FL	1	TCTCAGAGAGAT	0.00459622	0.000103286	44.5
FL_Urine_Day_1	FL	1	ATTCCTGGTGTG	0.0522621	0.00117443	44.5
FL_Urine_Day_1	FL	1	CAGGAGTGCTAT	7.24224e-05	1.62747e-06	44.5
FL_Urine_Day_1	FL	1	CAGAGTAGGCGA	0.0203816	0.000458013	44.5
FL_Urine_Day_1	FL	1	CCTGAGATCAGT	0.000117061	2.63059e-06	44.5
FL_Urine_Day_1	FL	1	TACATGGAGAGT	0.00367802	8.26522e-05	44.5
FL_Urine_Day_1	FL	1	AGTAAGGTGTAT	0.0231847	0.000521004	44.5
FL_Urine_Day_1	FL	1	AAACAATAGGAA	0.0335981	0.000755013	44.5
FL_Urine_Day_1	FL	1	AAGAAAAAGAGG	0.000223762	5.02836e-06	44.5
FL_Urine_Day_1	FL	1	CTCATAATCATA	0.000173184	3.89178e-06	44.5
FL_Urine_Day_1	FL	1	ATACTCGGAATC	0.010321	0.000231933	44.5
FL_Urine_Day_1	FL	1	TCAATGTCGAAT	0.0402855	0.000905293	44.5
FL_Urine_Day_1	FL	1	ACACATCCAAGA	0.0131185	0.000294797	44.5
FL_Urine_Day_1	FL	1	CCCAGGTACTTA	0.0146046	0.000328194	44.5
FL_Urine_Day_1	FL	1	ACTCGCTGTCTC	0	0	44.5
FL_Urine_Day_1	FL	1	CCCCCCAA	0.0103148	0.000231792	44.5
FL_Urine_Day_1	FL	1	GTTCTATAATGT	0.0245398	0.000551455	44.5
FL_Urine_Day_1	FL	1	GGTATGCTGTAA	0.067253	0.0015113	44.5
FL_Urine_Day_1	FL	1	ACGCTGATCATT	8.42839e-05	1.89402e-06	44.5
FL_Urine_Day_1	FL	1	CATCGCCTTGAA	0	0	44.5
FL_Urine_Day_1	FL	1	CTGTAGTGCAAC	0.0197744	0.00044437	44.5
FL_Urine_Day_1	FL	1	TCGGAG	0.0169737	0.000381431	44.5
FL_Urine_Day_1	FL	1	ACGAGGAGGCGC	7.4339e-05	1.67054e-06	44.5
FL_Urine_Day_1	FL	1	AGTCCGAGTCGA	0.104062	0.00233848	44.5
FL_Urine_Day_1	FL	1	CCCTTGGCGACT	0	0	44.5
FL_Urine_Day_1	FL	1	ACCATAAATAAG	0.0181185	0.000407158	44.5
FL_Urine_Day_1	FL	1	CATCGTTTGATG	0.100384	0.00225583	44.5
FL_Urine_Day_1	FL	1	CTACTCAGGAAC	0.0248413	0.000558233	44.5
FL_Urine_Day_1	FL	1	AACTAGGGTTGT	0.0313836	0.000705249	44.5
FL_Urine_Day_1	FL	1	TGAACTGAGAAG	0.000152736	3.43227e-06	44.5
FL_Urine_Day_1	FL	1	ATGTGGCAAAGG	0	0	44.5
FL_Urine_Day_1	FL	1	AAATATTCGCGT	0.0133697	0.000300443	44.5
FL_Urine_Day_1	FL	1	TCAACACACAAT	0.0477075	0.00107208	44.5
FL_Urine_Day_1	FL	1	CCGAATCACAGG	0.00623005	0.000140001	44.5
FL_Urine_Day_1	FL	1	AAAAGACAGACC	0.0391894	0.000880662	44.5
FL_Urine_Day_1	FL	1	CAACGCAGTCTT	0.000166802	3.74836e-06	44.5
FL_Urine_Day_1	FL	1	GTACATACCAGC	0	0	44.5
FL_Urine_Day_1	FL	1	CGCTATTGCCTT	0.000107357	2.41251e-06	44.5
FL_Urine_Day_1	FL	1	CTTGTGGGCAGG	0	0	44.5
FL_Urine_Day_1	FL	1	TCTCCTG	0.0219816	0.000493968	44.5
FL_Urine_Day_1	FL	1	GGAAAGATGAGT	0.0233069	0.00052375	44.5
FL_Urine_Day_1	FL	1	CGGGGATCGTG	0.00211898	4.76175e-05	44.5
FL_Urine_Day_1	FL	1	TTTGCCCCTGAA	0.0107606	0.000241811	44.5
FL_Urine_Day_1	FL	1	CGTTCCCCTACG	0	0	44.5
FL_Urine_Day_1	FL	1	CCCGTGCTTTAA	0.00302085	6.78844e-05	44.5
FL_Urine_Day_1	FL	1	GTCCTCATGTT	0.0291861	0.000655866	44.5
FL_Urine_Day_1	FL	1	GGTGACGTATTT	0.0181015	0.000406774	44.5
FL_Urine_Day_1	FL	1	CGAAGCACCTTC	0	0	44.5
FL_Urine_Day_1	FL	1	ATGTATACGCAG	0.000102448	2.3022e-06	44.5
FL_Urine_Day_1	FL	1	ATTAA	0.035287	0.000792967	44.5
FL_Urine_Day_1	FL	1	GCAGTGACATAT	0	0	44.5
FL_Urine_Day_1	FL	1	CGCCATGCTTGA	0.0368063	0.000827108	44.5
FL_Urine_Day_1	FL	1	GTTTAGACGGGC	0.0212725	0.000478033	44.5
FL_Urine_Day_1	FL	1	AAACATCAACAC	8.09571e-05	1.81926e-06	44.5
FL_Urine_Day_1	FL	1	GAAAGACGA	0.0207794	0.000466952	44.5
FL_Urine_Day_1	FL	1	CCCTGTACCAAT	0	0	44.5
FL_Urine_Day_1	FL	1	CTTCGGATTCGT	0.0484315	0.00108835	44.5
FL_Urine_Day_1	FL	1	CATTCCATCGTG	0.0982356	0.00220754	44.5
FL_Urine_Day_1	FL	1	CATTGTGGGATT	0.0201547	0.000452914	44.5
FL_Urine_Day_1	FL	1	CCCCATACCATC	0.0751926	0.00168972	44.5
FL_Urine_Day_1	FL	1	ACTAGTTTGATG	0.000185851	4.17642e-06	44.5
FL_Urine_Day_1	FL	1	GTTGAAACCGGT	0	0	44.5
FL_Urine_Day_1	FL	1	CCAGAGATGTAT	8.46506e-05	1.90226e-06	44.5
FL_Urine_Day_1	FL	1	GATATAAAGTCT	0.00678402	0.00015245	44.5
FL_Urine_Day_1	FL	1	GAACTCTACGTA	6.54693e-05	1.47122e-06	44.5
FL_Urine_Day_1	FL	1	GCAACTCAATAA	0.0175768	0.000394984	44.5
FL_Urine_Day_1	FL	1	CCTGCGGATCTT	6.64904e-05	1.49417e-06	44.5
FL_Urine_Day_1	FL	1	CGAACACCGGGA	0.0127162	0.000285757	44.5
FL_Urine_Day_1	FL	1	CCCGTTCTTAAA	0.00985164	0.000221385	44.5
FL_Urine_Day_1	FL	1	CACACTCTTGGA	0	0	44.5
FL_Urine_Day_1	FL	1	ATAAGT	0.0331537	0.000745026	44.5
FL_Urine_Day_1	FL	1	ATATGCATATAC	0.000159898	3.59322e-06	44.5
FL_Urine_Day_1	FL	1	ACCGTATGG	0.0144887	0.00032559	44.5
FL_Urine_Day_1	FL	1	TCTTTCGCAGGA	0.0155426	0.000349272	44.5
FL_Urine_Day_1	FL	1	GCTTCCAGGGTA	0.00971872	0.000218398	44.5
FL_Urine_Day_1	FL	1	CCCATGACATTG	0.0188301	0.000423148	44.5
FL_Urine_Day_1	FL	1	AGGGATGGTTTA	0	0	44.5
FL_Urine_Day_1	FL	1	TTACAGTAACGC	7.61498e-05	1.71123e-06	44.5
FL_Urine_Day_1	FL	1	GTTCCAGTAAAA	0.000109446	2.45945e-06	44.5
FL_Urine_Day_1	FL	1	ACGGTTGTTCAT	0.0131152	0.000294722	44.5
FL_Urine_Day_1	FL	1	CCATCCAAGGAA	0.0511183	0.00114873	44.5
FL_Urine_Day_1	FL	1	CACCACCTCGGT	0	0	44.5
FL_Urine_Day_1	FL	1	CCATATTCG	0.0309347	0.000695162	44.5
FL_Urine_Day_1	FL	1	CTCTGCCTGT	0.0184939	0.000415593	44.5
FL_Urine_Day_1	FL	1	ACAGCTATACCA	0	0	44.5
FL_Urine_Day_1	FL	1	TCACGTCCTGTA	0.0413133	0.000928389	44.5
FL_Urine_Day_1	FL	1	ATGGATTGTAGG	0	0	44.5
FL_Urine_Day_1	FL	1	TGGCGTCGGAAA	0.0040798	9.1681e-05	44.5
FL_Urine_Day_1	FL	1	CAAATAGTCACC	0	0	44.5
FL_Urine_Day_1	FL	1	CCAACCCAACAA	7.45487e-05	1.67525e-06	44.5
FL_Urine_Day_1	FL	1	TTCGTGCTTTGA	0	0	44.5
FL_Urine_Day_1	FL	1	CACGTGAAGTCG	0.0796301	0.00178944	44.5
FL_Urine_Day_1	FL	1	AGGTCAGGCAAT	0.0244359	0.000549122	44.5
FL_Urine_Day_1	FL	1	ACGGTACTCACT	0.00759872	0.000170758	44.5
FL_Urine_Day_1	FL	1	GTTTCAACAGTT	0.0155367	0.000349139	44.5
FL_Urine_Day_1	FL	1	AACACCGATGTA	0.0239558	0.000538334	44.5
FL_Urine_Day_1	FL	1	TCACATTCAACA	0.011482	0.000258023	44.5
FL_Urine_Day_1	FL	1	TCAGTTACATGG	0.00967684	0.000217457	44.5
FL_Urine_Day_1	FL	1	ACAGTCAGGGCG	0.0425117	0.000955318	44.5
FL_Urine_Day_1	FL	1	CTTGGG	0.00218787	4.91656e-05	44.5
FL_Urine_Day_1	FL	1	CATACTCTCGAG	9.60326e-05	2.15804e-06	44.5
FL_Urine_Day_1	FL	1	CAGCTCCCGATA	6.2805e-05	1.41135e-06	44.5
FL_Urine_Day_1	FL	1	AAAACCGCTATT	0.0103877	0.000233431	44.5
FL_Urine_Day_1	FL	1	TCACATTGACAA	0.0128839	0.000289525	44.5
FL_Urine_Day_1	FL	1	AATCACGCTCCT	0.0279441	0.000627958	44.5
FL_Urine_Day_1	FL	1	AACTTGACTACA	0	0	44.5
FL_Urine_Day_1	FL	1	TCCACTTATAGT	0.0110454	0.00024821	44.5
FL_Urine_Day_1	FL	1	TAGGTCGAGAAT	0.00407641	9.16047e-05	44.5
FL_Urine_Day_1	FL	1	AAAAATATTCAT	0.00018021	4.04967e-06	44.5
FL_Urine_Day_1	FL	1	TGTATCGTTCTA	0.00635722	0.000142859	44.5
FL_Urine_Day_1	FL	1	AAAATGAGTACG	9.41259e-05	2.11519e-06	44.5
FL_Urine_Day_1	FL	1	AAGAGCGTAGTT	0.0066777	0.000150061	44.5
FL_Urine_Day_1	FL	1	AAATAAGAGAAT	0.0176795	0.000397291	44.5
FL_Urine_Day_1	FL	1	CTAGAGCCGTAC	0	0	44.5
FL_Urine_Day_1	FL	1	GCTGACCATAGG	0	0	44.5
FL_Urine_Day_1	FL	1	CGTTTTATTCTT	0.0147323	0.000331063	44.5
FL_Urine_Day_1	FL	1	ATATTAAGTGTT	0.00571989	0.000128537	44.5
FL_Urine_Day_1	FL	1	CTACTGGTCAGG	0.000115192	2.58857e-06	44.5
FL_Urine_Day_1	FL	1	AAATTAATCTAT	0.00305093	6.85603e-05	44.5
FL_Urine_Day_1	FL	1	CCCTCCCGTTCT	0.000106272	2.38814e-06	44.5
FL_Urine_Day_1	FL	1	TTCCCTGGCAGC	0	0	44.5
FL_Urine_Day_1	FL	1	AAACATCTCACG	0.0199153	0.000447535	44.5
FL_Urine_Day_1	FL	1	CCAACAGGTCCT	0.0118593	0.0002665	44.5
FL_Urine_Day_1	FL	1	GTCTATCGTGGA	8.21619e-05	1.84634e-06	44.5
FL_Urine_Day_1	FL	1	CCGAGTGT	6.05748e-05	1.36123e-06	44.5
FL_Urine_Day_1	FL	1	CGGAATTACGAA	0.00408604	9.18212e-05	44.5
FL_Urine_Day_1	FL	1	CATGTCATGAAA	0.0337282	0.000757937	44.5
FL_Urine_Day_1	FL	1	AGTAGATATATC	0.0281232	0.000631982	44.5
FL_Urine_Day_1	FL	1	CCAAAGGCACAC	0.0249184	0.000559964	44.5
FL_Urine_Day_1	FL	1	TGCGATGATCCA	0.071142	0.0015987	44.5
FL_Urine_Day_1	FL	1	TGATGAAGCATT	9.64215e-05	2.16677e-06	44.5
FL_Urine_Day_1	FL	1	CACTACGCTGCT	0	0	44.5
FL_Urine_Day_1	FL	1	AAATACGGATGG	0.000189068	4.24873e-06	44.5
FL_Urine_Day_1	FL	1	CTCGGTGAGTAA	0.00241289	5.42223e-05	44.5
FL_Urine_Day_1	FL	1	TACGAGATCCTC	0.016412	0.000368809	44.5
FL_Urine_Day_1	FL	1	GATACCTATTAA	0.000103096	2.31677e-06	44.5
FL_Urine_Day_1	FL	1	GACCCTCAATGG	0.000106012	2.38229e-06	44.5
FL_Urine_Day_1	FL	1	AGCGACGCGATT	0.025936	0.000582831	44.5
FL_Urine_Day_1	FL	1	GAATACGTAACA	0.0538482	0.00121007	44.5
FL_Urine_Day_1	FL	1	GTCCCTTAGGCT	0	0	44.5
FL_Urine_Day_1	FL	1	ACGAATGTACAG	0.000315043	7.07961e-06	44.5
FL_Urine_Day_1	FL	1	CCTATCTTGTGG	0.0121893	0.000273917	44.5
FL_Urine_Day_1	FL	1	GAGAGGGTCATG	0.00015789	3.54808e-06	44.5
FL_Urine_Day_1	FL	1	GCGGAGGCAAC	0.00320145	7.19427e-05	44.5
FL_Urine_Day_1	FL	1	GAAGCGAATCCT	0.016874	0.00037919	44.5
FL_Urine_Day_1	FL	1	CAACGGAGTTGT	0.00456252	0.000102529	44.5
FL_Urine_Day_1	FL	1	AATAACTGTACC	0.00416301	9.35508e-05	44.5
FL_Urine_Day_1	FL	1	CGCAATACCAGA	0.0318966	0.000716777	44.5
FL_Urine_Day_1	FL	1	AACAAGACGG	0.000285499	6.41571e-06	44.5
FL_Urine_Day_1	FL	1	ATCACGATGTGG	0.000181259	4.07324e-06	44.5
FL_Urine_Day_1	FL	1	CGCGTCCCCGTT	0	0	44.5
FL_Urine_Day_1	FL	1	GAATTAATTGAC	0.0384644	0.000864368	44.5
FL_Urine_Day_1	FL	1	CCTCTCTATGTT	0.0525161	0.00118014	44.5
FL_Urine_Day_1	FL	1	CTACCTTCTTCT	7.02649e-05	1.57899e-06	44.5
FL_Urine_Day_1	FL	1	GGTGTAATTCAT	0	0	44.5
FL_Urine_Day_1	FL	1	GACCAAACGGAC	0	0	44.5
FL_Urine_Day_1	FL	1	ATTTCAATAGAG	0.0287	0.000644943	44.5
FL_Urine_Day_1	FL	1	GAAATAGGTAGG	0.0114024	0.000256233	44.5
FL_Urine_Day_1	FL	1	GACCACATGGAA	0.000106354	2.38997e-06	44.5
FL_Urine_Day_1	FL	1	CGGTAAGATATA	0.0147442	0.000331331	44.5
FL_Urine_Day_1	FL	1	CGGTACTTCATG	0.000144368	3.24423e-06	44.5
FL_Urine_Day_1	FL	1	CCCTCCCTTACT	0	0	44.5
FL_Urine_Day_1	FL	1	CATACTTCATTC	0	0	44.5
FL_Urine_Day_1	FL	1	AGGATCAGTACA	0.000122979	2.76357e-06	44.5
FL_Urine_Day_1	FL	1	GCAACGTCCCGC	0.0194707	0.000437545	44.5
FL_Urine_Day_1	FL	1	CAATCTGTAATC	0.0305762	0.000687105	44.5
FL_Urine_Day_1	FL	1	GACAGGTTTGTG	0.00282271	6.34316e-05	44.5
FL_Urine_Day_1	FL	1	CCTTCAGCAGCA	0.0291465	0.000654977	44.5
FL_Urine_Day_1	FL	1	ATTTTGAAAAGT	0.000127944	2.87515e-06	44.5
FL_Urine_Day_1	FL	1	ACACCAGAAAGT	0.00888142	0.000199582	44.5
FL_Urine_Day_1	FL	1	ATCCGCATGTCA	0	0	44.5
FL_Urine_Day_1	FL	1	GGTGATAGAACA	0.0271044	0.000609088	44.5
FL_Urine_Day_1	FL	1	TAAAGGGCGGTG	0.0185458	0.000416759	44.5
FL_Urine_Day_1	FL	1	TCACTGGCACAT	7.43369e-05	1.67049e-06	44.5
FL_Urine_Day_1	FL	1	CGCGAGGGTCTG	0.0248014	0.000557334	44.5
FL_Urine_Day_1	FL	1	GAACAGGAGTCA	0.0497298	0.00111752	44.5
FL_Urine_Day_1	FL	1	CACCATGATAGA	0.0296335	0.00066592	44.5
FL_Urine_Day_1	FL	1	CGGGTGGTTTTG	0.0192005	0.000431473	44.5
FL_Urine_Day_1	FL	1	ACCGTCAGACAT	0	0	44.5
FL_Urine_Day_1	FL	1	AAAGTAAGGACA	0.025791	0.000579572	44.5
FL_Urine_Day_1	FL	1	CTCTACCTTGAA	0.00235766	5.29811e-05	44.5
FL_Urine_Day_1	FL	1	CTTTTTCTGCTT	0.020416	0.000458786	44.5
FL_Urine_Day_1	FL	1	ATCAATCCACTC	0.0287824	0.000646796	44.5
FL_Urine_Day_1	FL	1	ACCCTTGACATG	0.0259862	0.000583959	44.5
FL_Urine_Day_1	FL	1	GGCAATCTAATA	7.58079e-05	1.70355e-06	44.5
FL_Urine_Day_1	FL	1	CATGATGTTGAG	0.0263292	0.000591667	44.5
FL_Urine_Day_1	FL	1	CACATCAACCGC	0.000196178	4.40849e-06	44.5
FL_Urine_Day_1	FL	1	TATCCGAGGCAC	6.4828e-05	1.45681e-06	44.5
FL_Urine_Day_1	FL	1	CCGTAGGTCGAG	0.0044165	9.92472e-05	44.5
FL_Urine_Day_1	FL	1	TACCCTGTATGT	0.0430917	0.000968353	44.5
FL_Urine_Day_1	FL	1	CCCTCCGATAAA	0.00873267	0.00019624	44.5
FL_Urine_Day_1	FL	1	CCTGCTGCGAAT	7.18398e-05	1.61438e-06	44.5
FL_Urine_Day_1	FL	1	GGTACCCTCAAT	0	0	44.5
FL_Urine_Day_1	FL	1	CCAAGTGACAAG	0.000101595	2.28303e-06	44.5
FL_Urine_Day_1	FL	1	CAAGTGTACAAG	0.00316897	7.12128e-05	44.5
FL_Urine_Day_1	FL	1	GACAGTTATAGT	7.86629e-05	1.76771e-06	44.5
FL_Urine_Day_1	FL	1	CAAATGGCCCCC	7.7206e-05	1.73497e-06	44.5
FL_Urine_Day_1	FL	1	TTCCATCAAATT	0.000168374	3.7837e-06	44.5
FL_Urine_Day_1	FL	1	CCGTTGTATTTG	0.0145548	0.000327075	44.5
FL_Urine_Day_1	FL	1	CGGTACGCTTCA	0	0	44.5
FL_Urine_Day_1	FL	1	GTCCCCTGATTC	0.0214104	0.000481132	44.5
FL_Urine_Day_1	FL	1	CGGGTAGGGAA	0.0465118	0.00104521	44.5
FL_Urine_Day_1	FL	1	GCGGGATATATC	0.0120589	0.000270986	44.5
FL_Urine_Day_1	FL	1	GTTCTGCGGAGT	0.000123851	2.78317e-06	44.5
FL_Urine_Day_1	FL	1	GTCACCATGTAG	0.0404093	0.000908075	44.5
FL_Urine_Day_1	FL	1	GAAATACCACGA	0.0350056	0.000786642	44.5
FL_Urine_Day_1	FL	1	CACTCTATCTGG	0	0	44.5
FL_Urine_Day_1	FL	1	CAACAAGCTATC	0.000169556	3.81024e-06	44.5
FL_Urine_Day_1	FL	1	ACCCATGAATTG	0.000116132	2.60972e-06	44.5
FL_Urine_Day_1	FL	1	CAACCCGTCCAG	0.000297384	6.68279e-06	44.5
FL_Urine_Day_1	FL	1	ACCGATAGAGAT	7.54924e-05	1.69646e-06	44.5
FL_Urine_Day_1	FL	1	CATACTTTCTTT	0	0	44.5
FL_Urine_Day_1	FL	1	TCTACTGTGTTT	0.0355922	0.000799826	44.5
FL_Urine_Day_1	FL	1	AGCCACATGGAG	7.9654e-05	1.78998e-06	44.5
FL_Urine_Day_1	FL	1	ATCCCACCTTTG	0	0	44.5
FL_Urine_Day_1	FL	1	CCTATGAAGTCA	6.09141e-05	1.36886e-06	44.5
FL_Urine_Day_1	FL	1	CCACACACTGAA	0.0579073	0.00130129	44.5
FL_Urine_Day_1	FL	1	GCAAGTTTCACG	6.50333e-05	1.46142e-06	44.5
FL_Urine_Day_1	FL	1	TCTGACTATTAA	0.00996399	0.00022391	44.5
FL_Urine_Day_1	FL	1	TAACATAAACAG	0.0142842	0.000320992	44.5
FL_Urine_Day_1	FL	1	CCGAGCCCGGAA	7.25731e-05	1.63086e-06	44.5
FL_Urine_Day_1	FL	1	CCCCCCCGGTGC	0.0233415	0.000524529	44.5
FL_Urine_Day_1	FL	1	AGAGCACCCTT	0.00248546	5.5853e-05	44.5
FL_Urine_Day_1	FL	1	GTATGGCAT	0	0	44.5
FL_Urine_Day_1	FL	1	TAGTGAA	0.00355239	7.98289e-05	44.5
FL_Urine_Day_1	FL	1	AATGTTATGGTT	7.73522e-05	1.73825e-06	44.5
FL_Urine_Day_1	FL	1	CAATATTAAATT	0.0170777	0.000383768	44.5
FL_Urine_Day_1	FL	1	GAGCGCCAAAGT	0	0	44.5
FL_Urine_Day_1	FL	1	GCAAAAAGTAGG	0.000109087	2.4514e-06	44.5
FL_Urine_Day_1	FL	1	ATTGGGCACGAT	0.0187036	0.000420306	44.5
FL_Urine_Day_1	FL	1	ACCGGAGGGCAC	0.0219365	0.000492955	44.5
FL_Urine_Day_1	FL	1	GTCCATGCCGGT	0.0967194	0.00217347	44.5
FL_Urine_Day_1	FL	1	TTTGTTATAACT	0.00163365	3.67113e-05	44.5
FL_Urine_Day_1	FL	1	ACTCCTCGTACA	0.028303	0.000636023	44.5
FL_Urine_Day_1	FL	1	ATCACGATAATG	0.0525812	0.0011816	44.5
FL_Urine_Day_1	FL	1	CCTCATCTCTGG	0.016546	0.000371821	44.5
FL_Urine_Day_1	FL	1	ACTGTTCTGCAT	0.000163852	3.68208e-06	44.5
FL_Urine_Day_1	FL	1	AAAGACAAAACA	0.000136802	3.07421e-06	44.5
FL_Urine_Day_1	FL	1	GAACGTTTCAAG	0.0180679	0.00040602	44.5
FL_Urine_Day_1	FL	1	CAAGCCTGTTGT	0.0259186	0.000582439	44.5
FL_Urine_Day_1	FL	1	ATTGTAACCAAT	0	0	44.5
FL_Urine_Day_1	FL	1	GGCTCAACTGTC	0.00788616	0.000177217	44.5
FL_Urine_Day_1	FL	1	GAACCCTAG	6.35554e-05	1.42821e-06	44.5
FL_Urine_Day_1	FL	1	CTTTGAATCATA	0.0298452	0.000670679	44.5
FL_Urine_Day_1	FL	1	ATACCCGATCAG	0.00808565	0.0001817	44.5
FL_Urine_Day_1	FL	1	CCAACGGATGAT	0.0030904	6.94472e-05	44.5
FL_Urine_Day_1	FL	1	GCACGCGTGGGA	0.000129896	2.919e-06	44.5
FL_Urine_Day_1	FL	1	CAACCCTGTACA	8.29188e-05	1.86334e-06	44.5
FL_Urine_Day_1	FL	1	CAAGAGAAAACG	0.033378	0.000750068	44.5
FL_Urine_Day_1	FL	1	CATCACGTACAG	0.000182	4.08989e-06	44.5
FL_Urine_Day_1	FL	1	CTCGAACCCAAC	0.0149198	0.000335275	44.5
FL_Urine_Day_1	FL	1	GTTGAGAGAGAA	0.00952716	0.000214093	44.5
FL_Urine_Day_1	FL	1	GTGGTGCTTCTT	0.0233941	0.000525709	44.5
FL_Urine_Day_1	FL	1	GAGGCTTGGTTT	0.0280497	0.00063033	44.5
FL_Urine_Day_1	FL	1	CGTAGATAATGT	0.0419898	0.000943591	44.5
FL_Urine_Day_1	FL	1	GACTAGTGCGTT	0.0514893	0.00115706	44.5
FL_Urine_Day_1	FL	1	CAACCGGGATGG	0.0473813	0.00106475	44.5
FL_Urine_Day_1	FL	1	ATTCGTGGCAAG	0.0476419	0.0010706	44.5
FL_Urine_Day_1	FL	1	GCTCAA	0.0298573	0.000670951	44.5
FL_Urine_Day_1	FL	1	ATCTTAGAGCAC	0	0	44.5
FL_Urine_Day_1	FL	1	GCAAAGAACTGG	0.0215444	0.000484143	44.5
FL_Urine_Day_1	FL	1	CGCCAGGATAAG	0.000115851	2.6034e-06	44.5
FL_Urine_Day_1	FL	1	TCAACAACTTTT	0.00207179	4.6557e-05	44.5
FL_Urine_Day_1	FL	1	AGTGTTGATGCA	0.00237352	5.33374e-05	44.5
FL_Urine_Day_1	FL	1	CGTGGTAATGAG	0	0	44.5
FL_Urine_Day_1	FL	1	GATAATAGACTA	8.66369e-05	1.9469e-06	44.5
FL_Urine_Day_1	FL	1	GCGCCCCATGTA	0.0255039	0.000573122	44.5
FL_Urine_Day_1	FL	1	CAAAACCCTCAG	0.00924359	0.000207721	44.5
FL_Urine_Day_1	FL	1	AACGATGCATTT	0	0	44.5
FL_Urine_Day_1	FL	1	GGGAAGGGTGCC	8.5359e-05	1.91818e-06	44.5
FL_Urine_Day_1	FL	1	AAATGTTAGCGT	0.0238559	0.000536088	44.5
FL_Urine_Day_1	FL	1	AGTGGAACCCGT	0	0	44.5
FL_Urine_Day_1	FL	1	AGTACTTCCGAT	0.0317642	0.000713802	44.5
FL_Urine_Day_1	FL	1	GAAACGGCATGG	0.000155551	3.49552e-06	44.5
FL_Urine_Day_1	FL	1	GTCCTAATGCAT	0.0429038	0.00096413	44.5
FL_Urine_Day_1	FL	1	GTTAATCGGTGT	0.000117202	2.63376e-06	44.5
FL_Urine_Day_1	FL	1	ATCCGTCTATGT	0.0198935	0.000447044	44.5
FL_Urine_Day_1	FL	1	AGGCCTCTTAAT	5.94832e-05	1.3367e-06	44.5
FL_Urine_Day_1	FL	1	TTAACGCAAAGT	0.0290439	0.000652671	44.5
FL_Urine_Day_1	FL	1	GGGGGGAGATAT	7.67439e-05	1.72458e-06	44.5
FL_Urine_Day_1	FL	1	TGCACTTGTCAG	7.82741e-05	1.75897e-06	44.5
FL_Urine_Day_1	FL	1	ACTGCAGTGAGT	0.00568947	0.000127853	44.5
FL_Urine_Day_1	FL	1	CCTTCCGGTATA	0.000928408	2.08631e-05	44.5
FL_Urine_Day_1	FL	1	TGTTCGACTGGT	0.0341296	0.000766956	44.5
FL_Urine_Day_1	FL	1	CTTCCCAGCTAT	0.013098	0.000294337	44.5
FL_Urine_Day_1	FL	1	TCATCTTGTGTT	0.035973	0.000808382	44.5
FL_Urine_Day_1	FL	1	TGTGTTCTATGT	0.0261361	0.000587328	44.5
FL_Urine_Day_1	FL	1	AAACAACCCGCT	0	0	44.5
FL_Urine_Day_1	FL	1	GACCCTCTCAGC	0.0182145	0.000409316	44.5
FL_Urine_Day_1	FL	1	GTCCTTTTGCTG	0.0399482	0.000897713	44.5
FL_Urine_Day_1	FL	1	CCCGGCGATTGT	0.0177933	0.00039985	44.5
FL_Urine_Day_1	FL	1	ACGGATTTTCTG	0	0	44.5
FL_Urine_Day_1	FL	1	ACATTAGTACAG	0.0155887	0.000350307	44.5
FL_Urine_Day_1	FL	1	GCTCATGAGTGG	0.000212119	4.76673e-06	44.5
FL_Urine_Day_1	FL	1	ACGCTATCA	0.0120581	0.000270968	44.5
FL_Urine_Day_1	FL	1	CAACCGGAGTAG	0.0116775	0.000262417	44.5
FL_Urine_Day_1	FL	1	AGAGCTGTATAA	0.000109952	2.47084e-06	44.5
FL_Urine_Day_1	FL	1	GCTAGGCTAGTT	0	0	44.5
FL_Urine_Day_1	FL	1	AGCTGTCTGGTA	6.39273e-05	1.43657e-06	44.5
FL_Urine_Day_1	FL	1	TCCGACTTGCA	0	0	44.5
FL_Urine_Day_1	FL	1	AGTACTCGAGGT	0.0804825	0.0018086	44.5
FL_Urine_Day_1	FL	1	ATCATAGGACCT	0	0	44.5
FL_Urine_Day_1	FL	1	CCTGTAGGGGGT	0.00897851	0.000201764	44.5
FL_Urine_Day_1	FL	1	CCCAGCATAAA	0.000190485	4.28055e-06	44.5
FL_Urine_Day_1	FL	1	ACAAGTCTAGCA	0.000123314	2.77109e-06	44.5
FL_Urine_Day_1	FL	1	ACAGATACTATG	0.0325503	0.000731468	44.5
FL_Urine_Day_1	FL	1	ATCCGGGATGTT	0.000772034	1.73491e-05	44.5
FL_Urine_Day_1	FL	1	ACCGACACGACT	7.30541e-05	1.64166e-06	44.5
FL_Urine_Day_1	FL	1	ATTACGTGCCTT	0	0	44.5
FL_Urine_Day_1	FL	1	CCCCCACTGAAG	0	0	44.5
FL_Urine_Day_1	FL	1	GCTCTGACTTAT	7.2685e-05	1.63337e-06	44.5
FL_Urine_Day_1	FL	1	ATCATGCCCATC	0.0440975	0.000990955	44.5
FL_Urine_Day_1	FL	1	CTAGTCACACCC	0.0166354	0.000373828	44.5
FL_Urine_Day_1	FL	1	AATACGAATATG	0.0323909	0.000727885	44.5
FL_Urine_Day_1	FL	1	GACAGTCGGTCT	0.0127104	0.000285627	44.5
FL_Urine_Day_1	FL	1	AGTTGGAGGGAA	0.0122743	0.000275828	44.5
FL_Urine_Day_1	FL	1	GATACTGTCATG	6.97622e-05	1.56769e-06	44.5
FL_Urine_Day_1	FL	1	CGCAACTACAGT	0.000226528	5.09052e-06	44.5
FL_Urine_Day_1	FL	1	CAAGCTGTTGCC	0	0	44.5
FL_Urine_Day_1	FL	1	TCCTATGTGAAT	0.000133903	3.00905e-06	44.5
FL_Urine_Day_1	FL	1	CATCCTAGGACC	0.000293058	6.58557e-06	44.5
FL_Urine_Day_1	FL	1	GCATATTCTGT	6.89992e-05	1.55054e-06	44.5
FL_Urine_Day_1	FL	1	TAAATATTAAGT	0.0320662	0.00072059	44.5
FL_Urine_Day_1	FL	1	CTCTCGGAGTCA	0	0	44.5
FL_Urine_Day_1	FL	1	CGCTCCCT	0.029686	0.000667102	44.5
FL_Urine_Day_1	FL	1	ACAACAGAGGTC	0.000143142	3.21668e-06	44.5
FL_Urine_Day_1	FL	1	GGCTTGGATCAT	0.0815768	0.00183319	44.5
FL_Urine_Day_1	FL	1	CGAGATACGACA	0.0221832	0.000498499	44.5
FL_Urine_Day_1	FL	1	ATAACAAATCCT	0.014523	0.00032636	44.5
FL_Urine_Day_1	FL	1	CAGTAAGAGATC	0.000230831	5.18721e-06	44.5
FL_Urine_Day_1	FL	1	TTCTGTCTGTCT	0.0103252	0.000232027	44.5
FL_Urine_Day_1	FL	1	ATCCGTGGTTCT	0.0188977	0.000424668	44.5
FL_Urine_Day_1	FL	1	ACCTTCGGGCGT	0	0	44.5
FL_Urine_Day_1	FL	1	ATATAGGACCAG	0.0183256	0.000411811	44.5
FL_Urine_Day_1	FL	1	TAATACGGTAT	0.0131777	0.000296127	44.5
FL_Urine_Day_1	FL	1	ACCACGGATCGG	9.14322e-05	2.05466e-06	44.5
FL_Urine_Day_1	FL	1	TGTGAGTCGCTT	6.54551e-05	1.4709e-06	44.5
FL_Urine_Day_1	FL	1	GCCTTCATATAA	0.0386423	0.000868367	44.5
FL_Urine_Day_1	FL	1	TGTATTCTCGTT	0.00226961	5.10025e-05	44.5
FL_Urine_Day_1	FL	1	ACACTCGGTAGT	9.85879e-05	2.21546e-06	44.5
FL_Urine_Day_1	FL	1	ATTACGGCTGTG	9.72608e-05	2.18564e-06	44.5
FL_Urine_Day_1	FL	1	CTGTTCTAAGCA	0.0171191	0.0003847	44.5
FL_Urine_Day_1	FL	1	GTTGCTGTTATC	0.0312986	0.00070334	44.5
FL_Urine_Day_1	FL	1	AATATAGTAGCA	0.000123752	2.78095e-06	44.5
FL_Urine_Day_1	FL	1	GGACTGGACTGG	0.0144588	0.000324916	44.5
FL_Urine_Day_1	FL	1	GTAGCTGCTCCA	0	0	44.5
FL_Urine_Day_1	FL	1	GTGCTCGATATT	9.95478e-05	2.23703e-06	44.5
FL_Urine_Day_1	FL	1	GAGCCCAACAAC	0.00652006	0.000146518	44.5
FL_Urine_Day_1	FL	1	GCATCTCTTCGT	0.08025	0.00180337	44.5
FL_Urine_Day_1	FL	1	TCCCCCCGATAA	0.0134422	0.000302071	44.5
FL_Urine_Day_1	FL	1	CATTCTGGGAAC	7.2757e-05	1.63499e-06	44.5
FL_Urine_Day_1	FL	1	TGAGACCGGCTA	6.15932e-05	1.38412e-06	44.5
FL_Urine_Day_1	FL	1	AACTATAAGTCC	0	0	44.5
FL_Urine_Day_1	FL	1	CAAGTATTAATT	0.00881497	0.000198089	44.5
FL_Urine_Day_1	FL	1	GCACGTCATGGT	6.62664e-05	1.48913e-06	44.5
FL_Urine_Day_1	FL	1	AAATAGGGAAGG	0	0	44.5
FL_Urine_Day_1	FL	1	TGTTAGAATAGT	0.00812694	0.000182628	44.5
FL_Urine_Day_1	FL	1	CACAGTGAATAT	0.0215175	0.00048354	44.5
FL_Urine_Day_1	FL	1	ATCATTTTCAGA	0.0267891	0.000602001	44.5
FL_Urine_Day_1	FL	1	GAAACTCTCAGT	0.0547174	0.0012296	44.5
FL_Urine_Day_1	FL	1	AAGAACGGGGCA	0.0178164	0.000400369	44.5
FL_Urine_Day_1	FL	1	GGCATCAAGTTT	0	0	44.5
FL_Urine_Day_1	FL	1	TGGAACCACACG	0	0	44.5
FL_Urine_Day_1	FL	1	AAACTCCCAATG	0.00516917	0.000116161	44.5
FL_Urine_Day_1	FL	1	CCCTCGACCCAG	0.000198049	4.45053e-06	44.5
FL_Urine_Day_1	FL	1	GCCCTTCTAATC	0.0576074	0.00129455	44.5
FL_Urine_Day_1	FL	1	TCAACGGCTGAT	0.0499785	0.00112311	44.5
FL_Urine_Day_1	FL	1	GTTACGCGTGCT	7.17502e-05	1.61236e-06	44.5
FL_Urine_Day_1	FL	1	TGTTGACCTGTA	0	0	44.5
FL_Urine_Day_1	FL	1	CACACTGTGGGA	0.000130308	2.92828e-06	44.5
FL_Urine_Day_1	FL	1	GTCCACGTCATC	0	0	44.5
FL_Urine_Day_1	FL	1	CCATGCACGATG	0.0518968	0.00116622	44.5
FL_Urine_Day_1	FL	1	CCTGTTGGACGG	0.0268487	0.000603341	44.5
FL_Urine_Day_1	FL	1	GGGCATGCTTTT	0	0	44.5
FL_Urine_Day_1	FL	1	CCAAAACTCCAA	0.0107173	0.000240839	44.5
FL_Urine_Day_1	FL	1	TCAATGGAGATT	0.0139273	0.000312974	44.5
FL_Urine_Day_1	FL	1	GTGCCCCATCGG	0	0	44.5
FL_Urine_Day_1	FL	1	CCTCGTCAATGT	0.0343416	0.000771721	44.5
FL_Urine_Day_1	FL	1	TTAATTCGT	0.000120559	2.70919e-06	44.5
FL_Urine_Day_1	FL	1	GTACTCGACGGC	0.0273625	0.000614888	44.5
FL_Urine_Day_1	FL	1	ACTAATCCTTCG	0.00965017	0.000216858	44.5
FL_Urine_Day_1	FL	1	CGATGGTGCATT	0.00171255	3.84842e-05	44.5
FL_Urine_Day_1	FL	1	CCATACAAGTAT	0.000165928	3.72871e-06	44.5
FL_Urine_Day_1	FL	1	TGGCACTTGAAT	7.47634e-05	1.68008e-06	44.5
FL_Urine_Day_1	FL	1	CATAACAGTCGA	0.000104688	2.35253e-06	44.5
FL_Urine_Day_1	FL	1	GTATGAGTAGAG	0.00041287	9.27799e-06	44.5
FL_Urine_Day_1	FL	1	ATGAAGCACACA	0.0272458	0.000612265	44.5
FL_Urine_Day_1	FL	1	TCTTGCGCTGGC	0.026401	0.000593282	44.5
FL_Urine_Day_1	FL	1	CTCTATCAGTAC	0.000151276	3.39947e-06	44.5
FL_Urine_Day_1	FL	1	CTCAGGACTTTA	0.032008	0.000719282	44.5
FL_Urine_Day_1	FL	1	CAACCAACTATC	0.0323134	0.000726144	44.5
FL_Urine_Day_1	FL	1	TGTTGTCCGGTT	0	0	44.5
FL_Urine_Day_1	FL	1	ACCGACTTTGT	0.0287208	0.000645411	44.5
FL_Urine_Day_1	FL	1	TCAAAGAGTATT	9.39628e-05	2.11152e-06	44.5
FL_Urine_Day_1	FL	1	CTCTTCCAAACC	0	0	44.5
FL_Urine_Day_1	FL	1	GTCACGAGTTGC	0	0	44.5
FL_Urine_Day_1	FL	1	GAATGGAAGTGG	0.0462584	0.00103951	44.5
FL_Urine_Day_1	FL	1	TGCTCTTCCGGG	0.00801058	0.000180013	44.5
FL_Urine_Day_1	FL	1	ATCTCTACTTTC	0.0298457	0.00067069	44.5
FL_Urine_Day_1	FL	1	GACAATGTCCGG	0.000121767	2.73633e-06	44.5
FL_Urine_Day_1	FL	1	GCGAAGATAACC	0.0382651	0.000859889	44.5
FL_Urine_Day_1	FL	1	ATTCGTGCCATC	0	0	44.5
FL_Urine_Day_1	FL	1	CTATGCACGTAA	0	0	44.5
FL_Urine_Day_1	FL	1	TCGAATGGTGTC	0.0338309	0.000760245	44.5
FL_Urine_Day_1	FL	1	GGGGTTTC	0	0	44.5
FL_Urine_Day_1	FL	1	CCCTTCCATACA	0.0242928	0.000545907	44.5
FL_Urine_Day_1	FL	1	TGCTCACACGTT	0.0363147	0.00081606	44.5
FL_Urine_Day_1	FL	1	AAGGGCATGACG	0	0	44.5
FL_Urine_Day_1	FL	1	GATCCAGTTAAA	0.0286378	0.000643545	44.5
FL_Urine_Day_1	FL	1	TCGTACGGTTGG	0	0	44.5
FL_Urine_Day_1	FL	1	CCTCTACAAATT	0.0246092	0.000553015	44.5
FL_Urine_Day_1	FL	1	ATAGATACCATT	7.793e-05	1.75124e-06	44.5
FL_Urine_Day_1	FL	1	CAACAGATGTGT	0.0220047	0.000494487	44.5
FL_Urine_Day_1	FL	1	TGCAACCCACGA	0	0	44.5
FL_Urine_Day_1	FL	1	ACTCATTGAAGA	0.000163426	3.67249e-06	44.5
FL_Urine_Day_1	FL	1	GAAGAAGATGAA	0.0187365	0.000421046	44.5
FL_Urine_Day_1	FL	1	CAACCGAGCCGG	7.58574e-05	1.70466e-06	44.5
FL_Urine_Day_1	FL	1	ATTAAATAGCAA	0.0213546	0.000479879	44.5
FL_Urine_Day_1	FL	1	CCAGTGCCCCAG	0.017083	0.000383887	44.5
FL_Urine_Day_1	FL	1	GACCACACTTGG	0.0372582	0.000837262	44.5
FL_Urine_Day_1	FL	1	ACTTCATATGGG	0	0	44.5
FL_Urine_Day_1	FL	1	ACATATCCATGA	6.45101e-05	1.44967e-06	44.5
FL_Urine_Day_1	FL	1	CAGCTCCAACTG	0.0798585	0.00179457	44.5
FL_Urine_Day_1	FL	1	TCAGAGTACGT	0.00398266	8.9498e-05	44.5
FL_Urine_Day_1	FL	1	CCTGGTGTCG	7.02861e-05	1.57946e-06	44.5
FL_Urine_Day_1	FL	1	TCGTGCCACGCT	0	0	44.5
FL_Urine_Day_1	FL	1	CGTATCTATCTT	0	0	44.5
FL_Urine_Day_1	FL	1	CTTCTTACCTTT	0	0	44.5
FL_Urine_Day_1	FL	1	ACCGATGGTGAG	0.00424693	9.54365e-05	44.5
FL_Urine_Day_1	FL	1	ATACGTAGCATT	0	0	44.5
FL_Urine_Day_1	FL	1	ATCACCACCGGC	0.0696518	0.00156521	44.5
FL_Urine_Day_1	FL	1	CGGAACAAAGG	0.000118433	2.66142e-06	44.5
FL_Urine_Day_1	FL	1	GCCAGGAATGAG	8.09882e-05	1.81996e-06	44.5
FL_Urine_Day_1	FL	1	TCCAGGGAGACG	0.0312372	0.000701959	44.5
FL_Urine_Day_1	FL	1	AGGTCGGCGGGA	0.00011596	2.60584e-06	44.5
FL_Urine_Day_1	FL	1	ATCCACGCATCG	0	0	44.5
FL_Urine_Day_1	FL	1	CCCGGTTCATAT	0.0408869	0.000918808	44.5
FL_Urine_Day_1	FL	1	GCAATGCCTTAT	0.0169556	0.000381026	44.5
FL_Urine_Day_1	FL	1	AGAATTCAGTTT	0.0203737	0.000457837	44.5
FL_Urine_Day_1	FL	1	GATCCTCGAAGG	9.42711e-05	2.11845e-06	44.5
FL_Urine_Day_1	FL	1	ACCCCCATGAAT	0	0	44.5
FL_Urine_Day_1	FL	1	TTACGCATGATG	0.0552555	0.0012417	44.5
FL_Urine_Day_1	FL	1	ATACCCTGCAT	0.0388722	0.000873532	44.5
FL_Urine_Day_1	FL	1	ACTCATAGCTTT	0.0106547	0.000239431	44.5
FL_Urine_Day_1	FL	1	CCACTTAT	0.0144651	0.000325059	44.5
FL_Urine_Day_1	FL	1	GTGCTGGGGGGG	0.00834512	0.000187531	44.5
FL_Urine_Day_1	FL	1	CTCTATTTGTAC	0.0587777	0.00132085	44.5
FL_Urine_Day_1	FL	1	TCGGGCTGATGT	0.0230151	0.000517193	44.5
FL_Urine_Day_1	FL	1	TTACACTAATGT	7.04914e-05	1.58408e-06	44.5
FL_Urine_Day_1	FL	1	GTCGCTAGGACG	0.00742071	0.000166758	44.5
FL_Urine_Day_1	FL	1	GAAACCCCGTT	0.00825382	0.000185479	44.5
FL_Urine_Day_1	FL	1	AAGTTCGGTCAC	0.0394724	0.000887019	44.5
FL_Urine_Day_1	FL	1	CGCAGCTTT	0	0	44.5
FL_Urine_Day_1	FL	1	TACGTTGAGAAG	6.52172e-05	1.46556e-06	44.5
FL_Urine_Day_1	FL	1	ACCCAGAGCACA	0.0302065	0.000678799	44.5
FL_Urine_Day_1	FL	1	GAGTACAAAAAA	0.00381599	8.57526e-05	44.5
FL_Urine_Day_1	FL	1	AGAAGAATACTG	0.0196864	0.00044239	44.5
FL_Urine_Day_1	FL	1	CCGAAGGGTGAC	0.0177148	0.000398086	44.5
FL_Urine_Day_1	FL	1	GCATGTACAGC	0.00116708	2.62264e-05	44.5
FL_Urine_Day_1	FL	1	CCGTTTAGGAAA	0.0145706	0.000327428	44.5
FL_Urine_Day_1	FL	1	CTTATGAATAGT	0.00140228	3.1512e-05	44.5
FL_Urine_Day_1	FL	1	ACATAAGTGGGG	0.000161438	3.62782e-06	44.5
FL_Urine_Day_1	FL	1	CCCCATGTACAG	0.00628172	0.000141162	44.5
FL_Urine_Day_1	FL	1	GTACAAACCGGA	0.0101684	0.000228504	44.5
FL_Urine_Day_1	FL	1	GAATTCTGCATT	0	0	44.5
FL_Urine_Day_1	FL	1	CACACGAAGTGT	0.0213461	0.000479687	44.5
FL_Urine_Day_1	FL	1	TTTCTAGATGAG	7.57939e-05	1.70323e-06	44.5
FL_Urine_Day_1	FL	1	GTCATAAATTCA	8.81624e-05	1.98118e-06	44.5
FL_Urine_Day_1	FL	1	CACAAGGCAGGC	6.90691e-05	1.55212e-06	44.5
FL_Urine_Day_1	FL	1	CGCTACCGTTTT	0	0	44.5
FL_Urine_Day_1	FL	1	GTTCGCGATGCC	0	0	44.5
FL_Urine_Day_1	FL	1	GGGCGTAGACTA	0	0	44.5
FL_Urine_Day_1	FL	1	ACAATAATGAGG	0.000334969	7.52739e-06	44.5
FL_Urine_Day_1	FL	1	AGCGACTCTCAA	0.0540149	0.00121382	44.5
FL_Urine_Day_1	FL	1	TAGAGCTGCAGG	0.00213241	4.79194e-05	44.5
FL_Urine_Day_1	FL	1	CCACGCAACAAG	9.49691e-05	2.13414e-06	44.5
FL_Urine_Day_1	FL	1	CCGACCATAGCC	0.0237833	0.000534455	44.5
FL_Urine_Day_1	FL	1	CACCCTCGCGTG	0.000215319	4.83864e-06	44.5
FL_Urine_Day_1	FL	1	ACGTATGCAGAG	0.0335924	0.000754884	44.5
FL_Urine_Day_1	FL	1	CCCGTCTATATG	0.0260407	0.000585185	44.5
FL_Urine_Day_1	FL	1	CTCCACATATAT	0.000343739	7.72448e-06	44.5
FL_Urine_Day_1	FL	1	ACAAGGGCCGTG	0	0	44.5
FL_Urine_Day_1	FL	1	TGGGGTAAAGTT	0	0	44.5
FL_Urine_Day_1	FL	1	CCAAATATTGAC	0.02291	0.000514831	44.5
FL_Urine_Day_1	FL	1	TTAGTGATCCCG	0	0	44.5
FL_Urine_Day_1	FL	1	AGCACGGTATAG	8.82799e-05	1.98382e-06	44.5
FL_Urine_Day_1	FL	1	GTTGAGATGCTA	0.0296624	0.00066657	44.5
FL_Urine_Day_1	FL	1	ATACCCCAAATT	0.0174547	0.00039224	44.5
FL_Urine_Day_1	FL	1	ACCAATCCTCTG	0.00837979	0.00018831	44.5
FL_Urine_Day_1	FL	1	CTTGTAATATGT	0.0580007	0.00130339	44.5
FL_Urine_Day_1	FL	1	GAACAAATTTGT	0.0131852	0.000296296	44.5
FL_Urine_Day_1	FL	1	TATCAGTTACGT	9.44798e-05	2.12314e-06	44.5
FL_Urine_Day_1	FL	1	TACTAGGTTTGC	7.80454e-05	1.75383e-06	44.5
FL_Urine_Day_1	FL	1	CAGCATCTCACG	0.000119744	2.69087e-06	44.5
FL_Urine_Day_1	FL	1	GCATTTTGTTTA	0	0	44.5
FL_Urine_Day_1	FL	1	CAGACTATTGGG	0.0143145	0.000321674	44.5
FL_Urine_Day_1	FL	1	AGACGCCTGAAT	0.0085013	0.000191041	44.5
FL_Urine_Day_1	FL	1	TCCCCCTCCTT	0.00588731	0.000132299	44.5
FL_Urine_Day_1	FL	1	GCCAGCTAAACA	0.00371161	8.3407e-05	44.5
FL_Urine_Day_1	FL	1	CGAGCGTCGGAT	0.0340387	0.000764916	44.5
FL_Urine_Day_1	FL	1	AACAATCCGAAC	0.0191062	0.000429353	44.5
FL_Urine_Day_1	FL	1	CTCGGGTATCGT	0.0142188	0.000319524	44.5
FL_Urine_Day_1	FL	1	GCGCCCCT	0.00477155	0.000107226	44.5
FL_Urine_Day_1	FL	1	TGTATGGTTGCT	7.0111e-05	1.57553e-06	44.5
FL_Urine_Day_1	FL	1	AAGTAGGAGACA	0	0	44.5
FL_Urine_Day_1	FL	1	ATTAACATGGCG	0.000102559	2.3047e-06	44.5
FL_Urine_Day_1	FL	1	AACAATGGTCGA	0.020155	0.000452922	44.5
FL_Urine_Day_1	FL	1	TAGTATAGTTCG	0.0264007	0.000593274	44.5
FL_Urine_Day_1	FL	1	GCATCCTATTAT	0.00124312	2.79353e-05	44.5
FL_Urine_Day_1	FL	1	TGTATTGTGTAT	0.012262	0.000275552	44.5
FL_Urine_Day_1	FL	1	GCCAGCAGACCC	0.00455023	0.000102252	44.5
FL_Urine_Day_1	FL	1	TATGTGCGATTA	0	0	44.5
FL_Urine_Day_1	FL	1	GCTGACCATAGA	0	0	44.5
FL_Urine_Day_1	FL	1	TTCTAAGGCGTT	0.0213904	0.000480684	44.5
FL_Urine_Day_1	FL	1	GCATCTCGACGG	0.000101583	2.28276e-06	44.5
FL_Urine_Day_1	FL	1	GCACGTCTTTGT	0.0128772	0.000289374	44.5
FL_Urine_Day_1	FL	1	CTAGTTAGGATG	0.0252257	0.000566871	44.5
FL_Urine_Day_1	FL	1	GTTTAACAGAGA	0.0370821	0.000833306	44.5
FL_Urine_Day_1	FL	1	CCGCACCTTCTT	0.00214347	4.8168e-05	44.5
FL_Urine_Day_1	FL	1	AGCATTGAAACA	0.0399691	0.000898182	44.5
FL_Urine_Day_1	FL	1	TCGAGGAGGATG	0.0259618	0.000583411	44.5
FL_Urine_Day_1	FL	1	ACTCGTTTCAGT	0.00011591	2.60473e-06	44.5
FL_Urine_Day_1	FL	1	ATAGCTCCATTC	0	0	44.5
FL_Urine_Day_1	FL	1	GCCCTGCAGCCG	0.00016352	3.6746e-06	44.5
FL_Urine_Day_1	FL	1	CGCCCCGTAGTA	0.0133577	0.000300174	44.5
FL_Urine_Day_1	FL	1	GAACCGATCAAT	0.0240726	0.000540958	44.5
FL_Urine_Day_1	FL	1	CCTCACAGTTGA	0.00777348	0.000174685	44.5
FL_Urine_Day_1	FL	1	AACCTTGTCCCA	0	0	44.5
FL_Urine_Day_1	FL	1	ACCTAGGGCT	8.10821e-05	1.82207e-06	44.5
FL_Urine_Day_1	FL	1	CCTAACAACTCT	0	0	44.5
FL_Urine_Day_1	FL	1	GAGGCAAATCGG	0	0	44.5
FL_Urine_Day_1	FL	1	GGTCTTCGGAAA	0	0	44.5
FL_Urine_Day_1	FL	1	CAGCACCATGTT	8.1622e-05	1.8342e-06	44.5
FL_Urine_Day_1	FL	1	CAACTAATCTCT	0.00233271	5.24206e-05	44.5
FL_Urine_Day_1	FL	1	ACGCTCCTAGTA	0.0159213	0.000357782	44.5
FL_Urine_Day_1	FL	1	TTGACCATAAGA	0.0203537	0.000457386	44.5
FL_Urine_Day_1	FL	1	AAAGAAGGGAGC	0.0132149	0.000296964	44.5
FL_Urine_Day_1	FL	1	TGAAACAGCTGT	0.0348199	0.000782469	44.5
FL_Urine_Day_1	FL	1	ACATCTAGAGCG	0.000150666	3.38575e-06	44.5
FL_Urine_Day_1	FL	1	ACACCTCCGACC	0.0285295	0.000641112	44.5
FL_Urine_Day_1	FL	1	GCTACCCAGTAC	0	0	44.5
FL_Urine_Day_1	FL	1	TGACTTCACCAG	0.0297136	0.000667722	44.5
FL_Urine_Day_1	FL	1	ATCCGGCTATGT	0.0009387	2.10944e-05	44.5
FL_Urine_Day_1	FL	1	ATAACCAACAAT	0.000142704	3.20682e-06	44.5
FL_Urine_Day_1	FL	1	ATGAGT	0.0236793	0.000532118	44.5
FL_Urine_Day_1	FL	1	TCTCTGCACAAG	0.0376252	0.000845511	44.5
FL_Urine_Day_1	FL	1	TTACTTCCTGTT	9.20597e-05	2.06876e-06	44.5
FL_Urine_Day_1	FL	1	CATTATGACATG	0.0216979	0.000487594	44.5
FL_Urine_Day_1	FL	1	CGCGCTGACACT	0.000118306	2.65856e-06	44.5
FL_Urine_Day_1	FL	1	ACTCACGAG	0.00935407	0.000210204	44.5
FL_Urine_Day_1	FL	1	CTGAAATAGTAT	0.0128242	0.000288184	44.5
FL_Urine_Day_1	FL	1	AAGCTCCACTTC	0.0227311	0.000510812	44.5
FL_Urine_Day_1	FL	1	CCATCGAGTGTG	8.80447e-05	1.97853e-06	44.5
FL_Urine_Day_1	FL	1	ACTTAAAAGGGT	0.000200598	4.50781e-06	44.5
FL_Urine_Day_1	FL	1	CACAGAGGCGAT	0.000105263	2.36547e-06	44.5
FL_Urine_Day_1	FL	1	CTGTAGTAT	6.60884e-05	1.48513e-06	44.5
FL_Urine_Day_1	FL	1	CCGATTCTTTTT	5.97777e-05	1.34332e-06	44.5
FL_Urine_Day_1	FL	1	ATTACCTGGGAG	0.0132465	0.000297674	44.5
FL_Urine_Day_1	FL	1	GTCACTCATCGG	7.53996e-05	1.69437e-06	44.5
FL_Urine_Day_1	FL	1	CAATCTGTGATG	0.0406054	0.000912481	44.5
FL_Urine_Day_1	FL	1	AGATACAGCGCC	0	0	44.5
FL_Urine_Day_1	FL	1	CAACAGCGTGGA	0.0189794	0.000426503	44.5
FL_Urine_Day_1	FL	1	CATAGTATATAC	0.0377914	0.000849245	44.5
FL_Urine_Day_1	FL	1	AACATATATTG	0.0188913	0.000424523	44.5
FL_Urine_Day_1	FL	1	ACTAACCCGACC	0	0	44.5
FL_Urine_Day_1	FL	1	CCTAGCCCAAAG	8.1075e-05	1.82191e-06	44.5
FL_Urine_Day_1	FL	1	GACACATATTAA	0.000189754	4.26414e-06	44.5
FL_Urine_Day_1	FL	1	CCCCCTGTGTTT	0.0130839	0.000294021	44.5
FL_Urine_Day_1	FL	1	CCACCCTGAAGG	0.0092637	0.000208173	44.5
FL_Urine_Day_1	FL	1	CACAACGAATAG	0.0750703	0.00168697	44.5
FL_Urine_Day_1	FL	1	CTTTGTCCCCTC	0.0246947	0.000554937	44.5
FL_Urine_Day_1	FL	1	ACAACAACCCA	0.0224727	0.000505005	44.5
FL_Urine_Day_1	FL	1	TCGTTGTGTATA	0.041882	0.000941169	44.5
FL_Urine_Day_1	FL	1	GTAACTGGGTTT	0	0	44.5
FL_Urine_Day_1	FL	1	CACACCGTTTCA	0.00856108	0.000192384	44.5
FL_Urine_Day_1	FL	1	ATCCTCTTTCTT	0.0161147	0.000362128	44.5
FL_Urine_Day_1	FL	1	CTTCTTTTCAAT	0.00125644	2.82345e-05	44.5
FL_Urine_Day_1	FL	1	TCTACGTAATGC	0	0	44.5
FL_Urine_Day_1	FL	1	AAGAACCCATTA	0.00635471	0.000142803	44.5
FL_Urine_Day_1	FL	1	CCCCCCACTGTT	0.0165504	0.00037192	44.5
FL_Urine_Day_1	FL	1	ACAGGCTGTAGA	0.0308635	0.000693561	44.5
FL_Urine_Day_1	FL	1	ATTGATGACTTA	0	0	44.5
FL_Urine_Day_1	FL	1	GAACCCCTGAAA	6.65515e-05	1.49554e-06	44.5
FL_Urine_Day_1	FL	1	TTGCCCAGAAAC	0.0167665	0.000376775	44.5
FL_Urine_Day_1	FL	1	CAGAGCATGTTT	0.0213885	0.000480641	44.5
FL_Urine_Day_1	FL	1	TTTTCCGTCAAG	0.000191122	4.29487e-06	44.5
FL_Urine_Day_1	FL	1	GCGTGTAGGAGG	0.0470691	0.00105773	44.5
FL_Urine_Day_1	FL	1	CTTCCCATGCCA	0.127195	0.00285832	44.5
FL_Urine_Day_1	FL	1	ATTTCCATGGCA	9.14632e-05	2.05535e-06	44.5
FL_Urine_Day_1	FL	1	CCATATGTCCGA	0.0213277	0.000479274	44.5
FL_Urine_Day_1	FL	1	TGAG	0.0722096	0.00162269	44.5
FL_Urine_Day_1	FL	1	TAACACGTTGGC	0.0329115	0.000739585	44.5
FL_Urine_Day_1	FL	1	GGGTTAGTACGG	0.0465257	0.00104552	44.5
FL_Urine_Day_1	FL	1	ACCGCTAGTTAT	0	0	44.5
FL_Urine_Day_1	FL	1	ATGCACC	0.0401008	0.000901141	44.5
FL_Urine_Day_1	FL	1	ATTTTAGCGTAT	0	0	44.5
FL_Urine_Day_1	FL	1	CGACGCCTCTTC	0.0167276	0.000375901	44.5
FL_Urine_Day_1	FL	1	CCTTCTACAGAT	0.00116974	2.62864e-05	44.5
FL_Urine_Day_1	FL	1	TCCCATAAGTAT	0.0495113	0.00111261	44.5
FL_Urine_Day_1	FL	1	CTAAGGGCATTC	0	0	44.5
FL_Urine_Day_1	FL	1	CCATGGCTCAGT	0	0	44.5
FL_Urine_Day_1	FL	1	AAACCCATCGGT	0	0	44.5
FL_Urine_Day_1	FL	1	GCTGCGGGTGGA	0.000156468	3.51613e-06	44.5
FL_Urine_Day_1	FL	1	CTGCTGAGCTC	0.0174543	0.00039223	44.5
FL_Urine_Day_1	FL	1	CTTCGCGAAATG	0.045494	0.00102234	44.5
FL_Urine_Day_1	FL	1	ATGGTTGAGCGT	0.00234439	5.2683e-05	44.5
FL_Urine_Day_1	FL	1	CCAACTTGAACT	6.162e-05	1.38472e-06	44.5
FL_Urine_Day_1	FL	1	TGCTGGGCTATA	0	0	44.5
FL_Urine_Day_1	FL	1	CGAGACCTCTCC	0	0	44.5
FL_Urine_Day_1	FL	1	CGGAACGTGGGG	0.00780337	0.000175357	44.5
FL_Urine_Day_1	FL	1	CGCTTTGGAGT	0.000124182	2.7906e-06	44.5
FL_Urine_Day_1	FL	1	CGTGCCCGATGT	0.0973803	0.00218832	44.5
FL_Urine_Day_1	FL	1	TACGTACCAAAG	8.50006e-05	1.91013e-06	44.5
FL_Urine_Day_1	FL	1	CCGTTCCAGTCC	0	0	44.5
FL_Urine_Day_1	FL	1	CGTTCCGTGCAC	0	0	44.5
FL_Urine_Day_1	FL	1	ATCTCTACGTGT	6.23052e-05	1.40012e-06	44.5
FL_Urine_Day_1	FL	1	GTGATTTTGTAA	0.0284996	0.00064044	44.5
FL_Urine_Day_1	FL	1	ACTCCTTTGAGT	9.41467e-05	2.11566e-06	44.5
FL_Urine_Day_1	FL	1	TTTTAGGAAATG	0.0140776	0.00031635	44.5
FL_Urine_Day_1	FL	1	CCGGATAC	0.000142454	3.20122e-06	44.5
FL_Urine_Day_1	FL	1	TTGTATGGAAGT	0	0	44.5
FL_Urine_Day_1	FL	1	ATTGAAGTGTTG	0.00336148	7.55388e-05	44.5
FL_Urine_Day_1	FL	1	ACATAGATGTGG	0.0384982	0.000865128	44.5
FL_Urine_Day_1	FL	1	AAAACATCGACA	9.76569e-05	2.19454e-06	44.5
FL_Urine_Day_1	FL	1	ACGCTGGCAGGT	0.0436975	0.000981966	44.5
FL_Urine_Day_1	FL	1	CCACTAAATAGA	0.0266899	0.000599774	44.5
FL_Urine_Day_1	FL	1	CCTCTCTGGATT	0.000103318	2.32175e-06	44.5
FL_Urine_Day_1	FL	1	TGTCATCTGAGC	7.36883e-05	1.65592e-06	44.5
FL_Urine_Day_1	FL	1	ACGCCTGGGGAT	0.0711832	0.00159962	44.5
FL_Urine_Day_1	FL	1	AGCAGAATATAA	0.00016622	3.73527e-06	44.5
FL_Urine_Day_1	FL	1	GTCACTAGTCAC	0	0	44.5
FL_Urine_Day_1	FL	1	TTCAGTGCCTGC	0.00876074	0.000196871	44.5
FL_Urine_Day_1	FL	1	CCCTCACATCG	0.0363841	0.00081762	44.5
FL_Urine_Day_1	FL	1	GCGTGCAGCACT	0.0840046	0.00188774	44.5
FL_Urine_Day_1	FL	1	CCGCACGTTTCA	0.00799605	0.000179687	44.5
FL_Urine_Day_1	FL	1	CCTTATAAAAGA	0.00802858	0.000180418	44.5
FL_Urine_Day_1	FL	1	GGCTATGAATCG	9.01148e-05	2.02505e-06	44.5
FL_Urine_Day_1	FL	1	TTACAGAAGCAT	0.00023598	5.30292e-06	44.5
FL_Urine_Day_1	FL	1	TCTGTCATGGAT	0.0405609	0.00091148	44.5
FL_Urine_Day_1	FL	1	AAGACCATCTCG	0.0217576	0.000488936	44.5
FL_Urine_Day_1	FL	1	CCTATGATGT	0.104114	0.00233965	44.5
FL_Urine_Day_1	FL	1	CGTTCCCTCAT	0	0	44.5
FL_Urine_Day_1	FL	1	CGGGGTTGTTA	0.00505247	0.000113539	44.5
FL_Urine_Day_1	FL	1	CAATACATGGCG	0.000133013	2.98906e-06	44.5
FL_Urine_Day_1	FL	1	ACCGCGGGGATT	6.11148e-05	1.37337e-06	44.5
FL_Urine_Day_1	FL	1	CCGGCTGTTC	0.00578396	0.000129977	44.5
FL_Urine_Day_1	FL	1	GCACTAGCTTCA	0	0	44.5
FL_Urine_Day_1	FL	1	GCTTGCTGTCT	0	0	44.5
FL_Urine_Day_1	FL	1	TATCCCGATTTG	0.00201982	4.53892e-05	44.5
FL_Urine_Day_1	FL	1	CTACTGGTACAG	0	0	44.5
FL_Urine_Day_1	FL	1	GCATACAAAGCG	0.0606791	0.00136357	44.5
FL_Urine_Day_1	FL	1	TGGTAGACGTCT	0	0	44.5
FL_Urine_Day_1	FL	1	CTCTATGA	0.0278132	0.000625015	44.5
FL_Urine_Day_1	FL	1	GACGAAATGAAT	0.000117451	2.63935e-06	44.5
FL_Urine_Day_1	FL	1	TCCGACAAAGA	0.000137377	3.08713e-06	44.5
FL_Urine_Day_1	FL	1	GCAATTTGTGAC	0	0	44.5
FL_Urine_Day_1	FL	1	GCCTCATATAG	0.000198721	4.46563e-06	44.5
FL_Urine_Day_1	FL	1	GCCTTGTGACGT	0	0	44.5
FL_Urine_Day_1	FL	1	AAAAACCATAAT	0.0144537	0.000324803	44.5
FL_Urine_Day_1	FL	1	ACTGATAATCTG	0.000105937	2.38061e-06	44.5
FL_Urine_Day_1	FL	1	TGATCGGGTAGC	0	0	44.5
FL_Urine_Day_1	FL	1	TCTGCCAAGGCG	0.0167905	0.000377315	44.5
FL_Urine_Day_1	FL	1	CGTGATAGGCAG	9.59289e-05	2.15571e-06	44.5
FL_Urine_Day_1	FL	1	CCCCATA	0.0259297	0.00058269	44.5
FL_Urine_Day_1	FL	1	CCCCAGACGCTA	0.0067828	0.000152423	44.5
FL_Urine_Day_1	FL	1	CCCCTTGTGAAG	0.000163461	3.67328e-06	44.5
FL_Urine_Day_1	FL	1	CCAGAGCCATCT	0.00239703	5.38659e-05	44.5
FL_Urine_Day_1	FL	1	GACAGATGCAAG	7.0324e-05	1.58032e-06	44.5
FL_Urine_Day_1	FL	1	CCCTCCTCG	0.00748813	0.000168273	44.5
FL_Urine_Day_1	FL	1	CCCCAGCGCAGA	8.97301e-05	2.01641e-06	44.5
FL_Urine_Day_1	FL	1	AGGAGCG	0.00235012	5.28117e-05	44.5
FL_Urine_Day_1	FL	1	TCCCGAATCC	0	0	44.5
FL_Urine_Day_1	FL	1	AAGAATCGGTAA	0.000156918	3.52626e-06	44.5
FL_Urine_Day_1	FL	1	CTCGCTCTCCAA	0.0227601	0.000511463	44.5
FL_Urine_Day_1	FL	1	TTCCCATGTTGT	0	0	44.5
FL_Urine_Day_1	FL	1	CAACAGCAATTA	0.0449106	0.00100923	44.5
FL_Urine_Day_1	FL	1	CTACACATGCT	0.0203559	0.000457437	44.5
FL_Urine_Day_1	FL	1	CCCACCGGGTAC	0.00799654	0.000179698	44.5
FL_Urine_Day_1	FL	1	CCGTGG	0.0512425	0.00115152	44.5
FL_Urine_Day_1	FL	1	TCATATGTGAGT	0.0231762	0.000520813	44.5
FL_Urine_Day_1	FL	1	GTGTGAAGTTAA	7.71541e-05	1.7338e-06	44.5
FL_Urine_Day_1	FL	1	ACTACTGTCAGG	0.0132634	0.000298054	44.5
FL_Urine_Day_1	FL	1	TATGCGGAAAGA	0.019821	0.000445416	44.5
FL_Urine_Day_1	FL	1	CGCACTTTAGAC	0.0698174	0.00156893	44.5
FL_Urine_Day_1	FL	1	ACTCCTTAGAAG	0.00237047	5.3269e-05	44.5
FL_Urine_Day_1	FL	1	CTACCGGCAGGA	0	0	44.5
FL_Urine_Day_1	FL	1	TCACGTTGCAAT	0.0265356	0.000596305	44.5
FL_Urine_Day_1	FL	1	TCTGAAGTTGAA	0.000133268	2.99479e-06	44.5
FL_Urine_Day_1	FL	1	GTTTGCGGTGGA	0.000159488	3.58401e-06	44.5
FL_Urine_Day_1	FL	1	CACCCTCTCATT	0.0201596	0.000453025	44.5
FL_Urine_Day_1	FL	1	GTATCCTGTAA	9.41038e-05	2.11469e-06	44.5
FL_Urine_Day_1	FL	1	TCGCATATAATA	0.000182837	4.10869e-06	44.5
FL_Urine_Day_1	FL	1	GAAGCCCAAAAT	0.0099653	0.000223939	44.5
FL_Urine_Day_1	FL	1	ACTAACTACGAA	0.000169278	3.80399e-06	44.5
FL_Urine_Day_1	FL	1	TGGC	0.0056511	0.000126991	44.5
FL_Urine_Day_1	FL	1	CCCCCAAGAATG	9.67918e-05	2.1751e-06	44.5
FL_Urine_Day_1	FL	1	GCCGTGCAAAAT	0.0157641	0.000354248	44.5
FL_Urine_Day_1	FL	1	TGCACCCCATCC	0	0	44.5
FL_Urine_Day_1	FL	1	ACTATCAGGGGG	0.000336634	7.5648e-06	44.5
FL_Urine_Day_1	FL	1	CCATCCCGGTAC	0	0	44.5
FL_Urine_Day_1	FL	1	CGAATAGGTCGT	6.0768e-05	1.36557e-06	44.5
FL_Urine_Day_1	FL	1	ACATGCAAGAGC	0.00350138	7.86827e-05	44.5
FL_Urine_Day_1	FL	1	ACCCATGATGCG	0.0158148	0.00035539	44.5
FL_Urine_Day_1	FL	1	AAAAGATGTTGC	0.000115092	2.58635e-06	44.5
FL_Urine_Day_1	FL	1	CATCCCATGTCC	0	0	44.5
FL_Urine_Day_1	FL	1	TGAACGGAACAG	0	0	44.5
FL_Urine_Day_1	FL	1	GTCGCGAGTGGT	0.00407738	9.16265e-05	44.5
FL_Urine_Day_1	FL	1	ATTCACGACTCA	0.0457528	0.00102815	44.5
FL_Urine_Day_1	FL	1	ACCGTTCCAGGG	0	0	44.5
FL_Urine_Day_1	FL	1	GACCATTATTGA	0.0518725	0.00116568	44.5
FL_Urine_Day_1	FL	1	GTAAGGGGCAAT	0	0	44.5
FL_Urine_Day_1	FL	1	TGTATCCCTTTT	0	0	44.5
FL_Urine_Day_1	FL	1	CAAACTGATGGT	0.00656518	0.000147532	44.5
FL_Urine_Day_1	FL	1	CACACTGAAGGGG	0.0282439	0.000634694	44.5
FL_Urine_Day_1	FL	1	ACCTGATCGGAA	0	0	44.5
FL_Urine_Day_1	FL	1	CACCCTATTCAG	0.00294299	6.61346e-05	44.5
FL_Urine_Day_1	FL	1	GACTAGGCACTT	0.000137394	3.08751e-06	44.5
FL_Urine_Day_1	FL	1	CCAACTGGGATA	8.79902e-05	1.97731e-06	44.5
FL_Urine_Day_1	FL	1	GGGTCCACTCAA	0.0649106	0.00145867	44.5
FL_Urine_Day_1	FL	1	ACTCTTATGAAG	0.000184879	4.15457e-06	44.5
FL_Urine_Day_1	FL	1	TCTATTACTTCT	0.0177546	0.00039898	44.5
FL_Urine_Day_1	FL	1	CGAAAGGGGACG	8.0877e-05	1.81746e-06	44.5
FL_Urine_Day_1	FL	1	CCATTACTATGG	0.0987085	0.00221817	44.5
FL_Urine_Day_1	FL	1	CCTGTGATAAAT	0.0127572	0.000286678	44.5
FL_Urine_Day_1	FL	1	GCGCGCCTAAAC	0.0235022	0.000528139	44.5
FL_Urine_Day_1	FL	1	CACCCGAGAACT	0.00197774	4.44436e-05	44.5
FL_Urine_Day_1	FL	1	CAACCCAGGACT	0.0214723	0.000482524	44.5
FL_Urine_Day_1	FL	1	GCGACCGCACTC	0	0	44.5
FL_Urine_Day_1	FL	1	ATCCACGATGTG	7.38512e-05	1.65958e-06	44.5
FL_Urine_Day_1	FL	1	CGTACTAGAATG	0.00551138	0.000123851	44.5
FL_Urine_Day_1	FL	1	TTCTACCAGCG	0.0217069	0.000487797	44.5
FL_Urine_Day_1	FL	1	TTCCATGTAGAA	0.010141	0.000227888	44.5
FL_Urine_Day_1	FL	1	AAACTTCCATTG	0	0	44.5
FL_Urine_Day_1	FL	1	CGCCGGAGTTGT	0.00312423	7.02075e-05	44.5
FL_Urine_Day_1	FL	1	CTAGTCGAGCAG	0.0368772	0.000828701	44.5
FL_Urine_Day_1	FL	1	GAATGATAGAC	0.0294612	0.000662049	44.5
FL_Urine_Day_1	FL	1	TAATCCGGGCTC	0.00594059	0.000133496	44.5
FL_Urine_Day_1	FL	1	AGTGAGACCTGG	0	0	44.5
FL_Urine_Day_1	FL	1	GATCTGTAATT	0.000132254	2.972e-06	44.5
FL_Urine_Day_1	FL	1	CCTATGCCCG	0.02337	0.000525169	44.5
FL_Urine_Day_1	FL	1	GAACACAAGCCT	0.000126697	2.84712e-06	44.5
FL_Urine_Day_1	FL	1	AAAAGTGAATGG	0.00777674	0.000174758	44.5
FL_Urine_Day_1	FL	1	TATCCGGCTGTA	9.02138e-05	2.02728e-06	44.5
FL_Urine_Day_1	FL	1	TCCGCAACGG	0.0136244	0.000306166	44.5
FL_Urine_Day_1	FL	1	AGCACGAGTCAG	0.00476047	0.000106977	44.5
FL_Urine_Day_1	FL	1	CATCATGTGCAT	0.0286909	0.00064474	44.5
FL_Urine_Day_1	FL	1	AAACTGCCCCGC	0.0122533	0.000275355	44.5
FL_Urine_Day_1	FL	1	TGAATCAGGATA	0.0235088	0.000528289	44.5
FL_Urine_Day_1	FL	1	CAACAGGACGCT	9.6155e-05	2.16079e-06	44.5
FL_Urine_Day_1	FL	1	CGGAGAGTCTCT	0.0138943	0.000312232	44.5
FL_Urine_Day_1	FL	1	CCAATTTAGAGC	0.0230993	0.000519086	44.5
FL_Urine_Day_1	FL	1	ATCATACTTGAA	8.81293e-05	1.98043e-06	44.5
FL_Urine_Day_1	FL	1	CCTAGAGTCAGT	0.00132003	2.96635e-05	44.5
FL_Urine_Day_1	FL	1	AGGCCGAAAGTC	0.0637219	0.00143195	44.5
FL_Urine_Day_1	FL	1	CCATAGGATAGC	8.35506e-05	1.87754e-06	44.5
FL_Urine_Day_1	FL	1	TTTATTGAGCGG	0	0	44.5
FL_Urine_Day_1	FL	1	AAATAAACACTC	0.000105789	2.37727e-06	44.5
FL_Urine_Day_1	FL	1	CATAACAGTCCT	9.81992e-05	2.20672e-06	44.5
FL_Urine_Day_1	FL	1	CCTCGCCGTTTT	0.012673	0.000284787	44.5
FL_Urine_Day_1	FL	1	CTCGAATA	6.64988e-05	1.49436e-06	44.5
FL_Urine_Day_1	FL	1	AATAATGGTCAG	0.0157556	0.000354058	44.5
FL_Urine_Day_1	FL	1	TGACACCTAAGA	9.28236e-05	2.08592e-06	44.5
FL_Urine_Day_1	FL	1	TATATCGTGTCT	0.0310211	0.000697103	44.5
FL_Urine_Day_1	FL	1	GATAGGAGTAGG	0.000201689	4.53234e-06	44.5
FL_Urine_Day_1	FL	1	CAAGAGAACATT	0.0488969	0.00109881	44.5
FL_Urine_Day_1	FL	1	CCGACCCGTTTT	0.00672568	0.000151139	44.5
FL_Urine_Day_1	FL	1	TGACCTAATAGC	0	0	44.5
FL_Urine_Day_1	FL	1	ATGTTCCGCGGG	6.5158e-05	1.46423e-06	44.5
FL_Urine_Day_1	FL	1	ACGTATTACTTA	0.00496469	0.000111566	44.5
FL_Urine_Day_1	FL	1	ATCTGAACTAGA	0.000107258	2.41028e-06	44.5
FL_Urine_Day_1	FL	1	TCGTAGACGCTC	0.00394014	8.85424e-05	44.5
FL_Urine_Day_1	FL	1	GTTGGTGAGGTT	0	0	44.5
FL_Urine_Day_1	FL	1	GGGCGTGCGCAT	0.0307846	0.000691789	44.5
FL_Urine_Day_1	FL	1	CCCCCCCTTTTG	0.0100381	0.000225576	44.5
FL_Urine_Day_1	FL	1	CTAGAGCAGAAG	0.0166223	0.000373536	44.5
FL_Urine_Day_1	FL	1	ATAACACCAAGT	0.0387057	0.00086979	44.5
FL_Urine_Day_1	FL	1	CGCCCAGATGAT	0	0	44.5
FL_Urine_Day_1	FL	1	GCGCGTGTCACG	0	0	44.5
FL_Urine_Day_1	FL	1	ACAATGACTGCT	0.0492713	0.00110722	44.5
FL_Urine_Day_1	FL	1	TGAATTTAATGT	0.0213088	0.000478849	44.5
FL_Urine_Day_1	FL	1	ACTCAGGTCTAG	0.00448826	0.00010086	44.5
FL_Urine_Day_1	FL	1	CTTGGGTACGGA	0.0266702	0.000599331	44.5
FL_Urine_Day_1	FL	1	CGCATCCATGTT	0	0	44.5
FL_Urine_Day_1	FL	1	ATCTCCACGAGA	6.69193e-05	1.5038e-06	44.5
FL_Urine_Day_1	FL	1	CCCCATAGGCTA	6.041e-05	1.35753e-06	44.5
FL_Urine_Day_1	FL	1	CCCCTGAGCAGT	6.27249e-05	1.40955e-06	44.5
FL_Urine_Day_1	FL	1	CACAGTCCGAAG	0.00722631	0.000162389	44.5
FL_Urine_Day_1	FL	1	CCCTACGGCCTA	0.000152165	3.41944e-06	44.5
FL_Urine_Day_1	FL	1	TATGTCATCGCC	0	0	44.5
FL_Urine_Day_1	FL	1	AGTCATCTAGGG	0.00529855	0.000119069	44.5
FL_Urine_Day_1	FL	1	ATCTCTCAACA	6.98924e-05	1.57061e-06	44.5
FL_Urine_Day_1	FL	1	CATTCCACAATG	9.0997e-05	2.04488e-06	44.5
FL_Urine_Day_1	FL	1	ACATTAATGGCC	0	0	44.5
FL_Urine_Day_1	FL	1	ACTCTTGATTTG	0.0169473	0.000380838	44.5
FL_Urine_Day_1	FL	1	GCGCTCAAAGAA	0.0200321	0.000450159	44.5
FL_Urine_Day_1	FL	1	CTTCATGGACGG	0	0	44.5
FL_Urine_Day_1	FL	1	CGGCTGCTCTGA	0.0140428	0.000315568	44.5
FL_Urine_Day_1	FL	1	CACAAGGTATTC	0.000119511	2.68564e-06	44.5
FL_Urine_Day_1	FL	1	CGTGTGTTACAA	0.00522906	0.000117507	44.5
FL_Urine_Day_1	FL	1	AAGTAGACGGGT	7.17149e-05	1.61157e-06	44.5
FL_Urine_Day_1	FL	1	GATGAATTCCAT	0	0	44.5
FL_Urine_Day_1	FL	1	TTGTGTCGTGTG	0.0293318	0.000659141	44.5
FL_Urine_Day_1	FL	1	CAAAGGGGCACT	0.0105971	0.000238136	44.5
FL_Urine_Day_1	FL	1	ACTTCGGCCACT	0.00083225	1.87023e-05	44.5
FL_Urine_Day_1	FL	1	AAGACCACTTAT	0.000106909	2.40244e-06	44.5
FL_Urine_Day_1	FL	1	GTCCCGGACGGG	7.94954e-05	1.78641e-06	44.5
FL_Urine_Day_1	FL	1	ACCGTGGATTCG	0	0	44.5
FL_Urine_Day_1	FL	1	CTAGATACGGTG	0.0519924	0.00116837	44.5
FL_Urine_Day_1	FL	1	TGTGAGTGGGGA	7.82576e-05	1.7586e-06	44.5
FL_Urine_Day_1	FL	1	AGTAAGGTCAGT	0.0114491	0.000257284	44.5
FL_Urine_Day_1	FL	1	CTCACGACTATA	0.000142932	3.21196e-06	44.5
FL_Urine_Day_1	FL	1	CATTTAAGACGG	6.90341e-05	1.55133e-06	44.5
FL_Urine_Day_1	FL	1	GAATCCATGTGT	0.0529678	0.00119029	44.5
FL_Urine_Day_1	FL	1	TGAGCTTAGTTG	6.04615e-05	1.35868e-06	44.5
FL_Urine_Day_1	FL	1	GAGGTTGGATTT	0	0	44.5
FL_Urine_Day_1	FL	1	TCAGGAGTTGAC	0.0324165	0.00072846	44.5
FL_Urine_Day_1	FL	1	GGAAGGAACATT	0	0	44.5
FL_Urine_Day_1	FL	1	AGCGAGGTGTC	0.0031949	7.17954e-05	44.5
FL_Urine_Day_1	FL	1	TCTTTCCCAGCA	0	0	44.5
FL_Urine_Day_1	FL	1	TCTATCGGAGCT	6.53722e-05	1.46904e-06	44.5
FL_Urine_Day_1	FL	1	GGATGCAAACGT	0	0	44.5
FL_Urine_Day_1	FL	1	CCTCGTAGATAC	0	0	44.5
FL_Urine_Day_1	FL	1	AACAGTCCCATC	0.013529	0.000304022	44.5
FL_Urine_Day_1	FL	1	ATACACATGGAG	0.000148797	3.34376e-06	44.5
FL_Urine_Day_1	FL	1	GACCTGGACGAG	0	0	44.5
FL_Urine_Day_1	FL	1	TCCACACTACAC	0.00016778	3.77034e-06	44.5
FL_Urine_Day_1	FL	1	CGAGGTAGTCAC	0.0297636	0.000668844	44.5
FL_Urine_Day_1	FL	1	GATCACCTTCTG	0.0261597	0.000587859	44.5
FL_Urine_Day_1	FL	1	CGATATTGTAAT	0.00241203	5.42028e-05	44.5
FL_Urine_Day_1	FL	1	ACCGAGACCCTA	0.000109528	2.4613e-06	44.5
FL_Urine_Day_1	FL	1	AGTGACAGAATG	0.000171986	3.86487e-06	44.5
FL_Urine_Day_1	FL	1	CACACGGAACAT	0.034416	0.000773394	44.5
FL_Urine_Day_1	FL	1	ATGCGGTAATTC	0	0	44.5
FL_Urine_Day_1	FL	1	CATACTTGTTAG	0.00231399	5.19997e-05	44.5
FL_Urine_Day_1	FL	1	CGAGGGATCACG	0.0441607	0.000992376	44.5
FL_Urine_Day_1	FL	1	TAAGATGAATTT	0.000140197	3.1505e-06	44.5
FL_Urine_Day_1	FL	1	CCGAAGGTGGTA	0.0043039	9.67168e-05	44.5
FL_Urine_Day_1	FL	1	TATACTTGTAAA	0.00014331	3.22044e-06	44.5
FL_Urine_Day_1	FL	1	GATTATTGGCGA	0.0628152	0.00141158	44.5
FL_Urine_Day_1	FL	1	AATACCCTAGTC	6.63676e-05	1.49141e-06	44.5
FL_Urine_Day_1	FL	1	CAGATTGGCTAA	0.020537	0.000461505	44.5
FL_Urine_Day_1	FL	1	GCACCTGGCGGA	0.0141894	0.000318862	44.5
FL_Urine_Day_1	FL	1	CAGCCCATCTAA	0.0249204	0.000560008	44.5
FL_Urine_Day_1	FL	1	CCTTGTCATGGT	0	0	44.5
FL_Urine_Day_1	FL	1	GAAAGATAGGTA	0.0229178	0.000515006	44.5
FL_Urine_Day_1	FL	1	CACTGCCTTGAT	0	0	44.5
FL_Urine_Day_1	FL	1	TACAATATGTAA	0.0171855	0.000386192	44.5
FL_Urine_Day_1	FL	1	TCATACTTGGAC	0.0398371	0.000895216	44.5
FL_Urine_Day_1	FL	1	ATTGTGATCCAG	0.0151605	0.000340686	44.5
FL_Urine_Day_1	FL	1	CCTGGGATGTAT	6.17325e-05	1.38725e-06	44.5
FL_Urine_Day_1	FL	1	CCTTCTTTCTTG	0	0	44.5
FL_Urine_Day_1	FL	1	AGGGAGCACATC	0	0	44.5
FL_Urine_Day_1	FL	1	AAGCCGGTACCA	0.000190778	4.28714e-06	44.5
FL_Urine_Day_1	FL	1	ACGTAATATGCG	0	0	44.5
FL_Urine_Day_1	FL	1	CTATGATATCA	0.0176852	0.000397421	44.5
FL_Urine_Day_1	FL	1	CACCCGGGGACA	0.00797992	0.000179324	44.5
FL_Urine_Day_1	FL	1	TATCGGGACCGT	0	0	44.5
FL_Urine_Day_1	FL	1	GATAATGACTAT	0.0458763	0.00103093	44.5
FL_Urine_Day_1	FL	1	TTACATTGGGA	0.0475022	0.00106747	44.5
FL_Urine_Day_1	FL	1	AATAGTTTCAGC	0	0	44.5
FL_Urine_Day_1	FL	1	TGAAGGGATGCT	0.0149569	0.000336109	44.5
FL_Urine_Day_1	FL	1	CCATTGATACTC	0.00347639	7.81211e-05	44.5
FL_Urine_Day_1	FL	1	GCAGCCCTCCAT	0	0	44.5
FL_Urine_Day_1	FL	1	CCCATCCGTTTA	0	0	44.5
FL_Urine_Day_1	FL	1	GCACCCACAGGG	0.0126683	0.000284681	44.5
FL_Urine_Day_1	FL	1	CCCGAGGATACT	0	0	44.5
FL_Urine_Day_1	FL	1	TGGCACATGGTT	0.0254904	0.000572818	44.5
FL_Urine_Day_1	FL	1	TCAGCTAAAAAT	0.000131941	2.96496e-06	44.5
FL_Urine_Day_1	FL	1	ATTTTTGGGGAA	0	0	44.5
FL_Urine_Day_1	FL	1	ATGCCCATTAGT	0.000358782	8.06252e-06	44.5
FL_Urine_Day_1	FL	1	CCCTATACTTGG	0.0163299	0.000366964	44.5
FL_Urine_Day_1	FL	1	AAATCATT	0.0286687	0.000644241	44.5
FL_Urine_Day_1	FL	1	GATATCGTAACA	0.0712773	0.00160174	44.5
FL_Urine_Day_1	FL	1	TCTACGTGGAAA	0.0840066	0.00188779	44.5
FL_Urine_Day_1	FL	1	CCGCGAGGATGT	8.89357e-05	1.99855e-06	44.5
FL_Urine_Day_1	FL	1	ATAACGATTCGG	0.0454495	0.00102134	44.5
FL_Urine_Day_1	FL	1	CCAGCGAGAGAT	6.49227e-05	1.45894e-06	44.5
FL_Urine_Day_1	FL	1	TTCATTCTACAC	0.00012453	2.79843e-06	44.5
FL_Urine_Day_1	FL	1	ACGAGCGTCGAG	0	0	44.5
FL_Urine_Day_1	FL	1	GGTGTTTGTTCA	0.0118512	0.00026632	44.5
FL_Urine_Day_1	FL	1	ACCAGACAATCA	0.000119935	2.69517e-06	44.5
FL_Urine_Day_1	FL	1	CAACCTCCGTAA	6.69077e-05	1.50354e-06	44.5
FL_Urine_Day_1	FL	1	TATCCAAGTGCT	0	0	44.5
FL_Urine_Day_1	FL	1	ATGGTGCATGGG	0.0166842	0.000374927	44.5
FL_Urine_Day_1	FL	1	AAGTCATATTTC	0	0	44.5
FL_Urine_Day_1	FL	1	ACAAGTAAGTAC	9.8765e-05	2.21944e-06	44.5
FL_Urine_Day_1	FL	1	CGTATCCTATTT	0	0	44.5
FL_Urine_Day_1	FL	1	CACACGGTGGGT	0.0377153	0.000847535	44.5
FL_Urine_Day_1	FL	1	ATCGACAGGATA	7.0727e-05	1.58937e-06	44.5
FL_Urine_Day_1	FL	1	CCGTATTCTTTT	0.0021438	4.81753e-05	44.5
FL_Urine_Day_1	FL	1	GTGCTTGGTTTC	0	0	44.5
FL_Urine_Day_1	FL	1	TATAACTTTTCT	0.00575144	0.000129246	44.5
FL_Urine_Day_1	FL	1	AAAGATTGATTG	0.0273093	0.000613693	44.5
FL_Urine_Day_1	FL	1	GGCTGCTGTTGG	0.00013369	3.00427e-06	44.5
FL_Urine_Day_1	FL	1	CGTATAT	0.0318293	0.000715265	44.5
FL_Urine_Day_1	FL	1	CGGCCTGGCAAT	0	0	44.5
FL_Urine_Day_1	FL	1	TTCTTAAACCTG	9.05083e-05	2.03389e-06	44.5
FL_Urine_Day_1	FL	1	ACCCAAAGTATC	0.0159223	0.000357804	44.5
FL_Urine_Day_1	FL	1	CTTAGTGTGATC	0	0	44.5
FL_Urine_Day_1	FL	1	GTCCTTTTGTGT	6.79144e-05	1.52617e-06	44.5
FL_Urine_Day_1	FL	1	TCATCTGGGAAT	7.32358e-05	1.64575e-06	44.5
FL_Urine_Day_1	FL	1	TAATACACGGAT	0.0216224	0.000485896	44.5
FL_Urine_Day_1	FL	1	TCAACTTGCCCA	0.0380384	0.000854795	44.5
FL_Urine_Day_1	FL	1	ACTGTTGTGCCC	6.04615e-05	1.35868e-06	44.5
FL_Urine_Day_1	FL	1	ATCCTAATCGGG	0.000152936	3.43677e-06	44.5
FL_Urine_Day_1	FL	1	CCGGGAGTGAGT	0	0	44.5
FL_Urine_Day_1	FL	1	CCGCGCCATTAG	0.00733504	0.000164832	44.5
FL_Urine_Day_1	FL	1	GAGGTGAATAAA	0.0181679	0.000408268	44.5
FL_Urine_Day_1	FL	1	CAAGACGAGGAT	0.00501949	0.000112798	44.5
FL_Urine_Day_1	FL	1	GCGATCACCTTG	0	0	44.5
FL_Urine_Day_1	FL	1	CGGTGTAGGTAT	0.0222294	0.000499537	44.5
FL_Urine_Day_1	FL	1	TTGAAGATAGGA	0.0219203	0.000492591	44.5
FL_Urine_Day_1	FL	1	CACCCCATGACG	0.000131365	2.95203e-06	44.5
FL_Urine_Day_1	FL	1	AACATACAGCG	0.000361206	8.11698e-06	44.5
FL_Urine_Day_1	FL	1	TGCAA	0.00794962	0.000178643	44.5
FL_Urine_Day_1	FL	1	ACCCGGGGTACG	0	0	44.5
FL_Urine_Day_1	FL	1	ATTCAAGGTAAT	0.000183999	4.13482e-06	44.5
FL_Urine_Day_1	FL	1	GAGATACGTC	0	0	44.5
FL_Urine_Day_1	FL	1	TATTAGGGAATA	0.000137564	3.09134e-06	44.5
FL_Urine_Day_1	FL	1	CGGGACGGTCAG	0.0159327	0.000358039	44.5
FL_Urine_Day_1	FL	1	TAAAAAGCGACA	8.09055e-05	1.8181e-06	44.5
FL_Urine_Day_1	FL	1	ACCGCCAGCAGC	0	0	44.5
FL_Urine_Day_1	FL	1	ACCCCTAGATCG	9.03683e-05	2.03075e-06	44.5
FL_Urine_Day_1	FL	1	CAGACAACCACT	0.00376842	8.46835e-05	44.5
FL_Urine_Day_1	FL	1	TTCATATTCATT	0.0162702	0.000365623	44.5
FL_Urine_Day_1	FL	1	CCATATACATAT	0.000109496	2.46058e-06	44.5
FL_Urine_Day_1	FL	1	CCGTCGGCTCTC	0	0	44.5
FL_Urine_Day_1	FL	1	GTGCACGTCTAA	0.0480493	0.00107976	44.5
FL_Urine_Day_1	FL	1	ACAGGTTTAATA	0.0161149	0.000362133	44.5
FL_Urine_Day_1	FL	1	CATGCAAGATCT	0.0120539	0.000270875	44.5
FL_Urine_Day_1	FL	1	CTGCCGATTTAA	6.6021e-05	1.48362e-06	44.5
FL_Urine_Day_1	FL	1	TGTTTGACCCTG	0	0	44.5
FL_Urine_Day_1	FL	1	ACGACAGGCCTA	9.50705e-05	2.13642e-06	44.5
FL_Urine_Day_1	FL	1	CATTATTAATC	0.00917017	0.000206071	44.5
FL_Urine_Day_1	FL	1	ATTCGTGTAGGT	0.0418658	0.000940805	44.5
FL_Urine_Day_1	FL	1	CCTCCAACGAGA	0.000175858	3.95186e-06	44.5
FL_Urine_Day_1	FL	1	ACGCCCATATGC	0.00525071	0.000117993	44.5
FL_Urine_Day_1	FL	1	GATATACA	0.00017225	3.87078e-06	44.5
FL_Urine_Day_1	FL	1	GATGTACCATAG	0.0549111	0.00123396	44.5
FL_Urine_Day_1	FL	1	GTTTTGATCCGT	0.00590664	0.000132733	44.5
FL_Urine_Day_1	FL	1	ACTACCGGCGGC	0.00559723	0.00012578	44.5
FL_Urine_Day_1	FL	1	ATGTTCCCGCAT	0.0664221	0.00149263	44.5
FL_Urine_Day_1	FL	1	GGACGGGCAATA	0	0	44.5
FL_Urine_Day_1	FL	1	CGTCAGTAAAAG	0.0531414	0.00119419	44.5
FL_Urine_Day_1	FL	1	TAAGGTGTGGAA	0.0199372	0.000448028	44.5
FL_Urine_Day_1	FL	1	GATAACGATAGG	0.000221974	4.98818e-06	44.5
FL_Urine_Day_1	FL	1	ACAGTTTGATTA	0	0	44.5
FL_Urine_Day_1	FL	1	ACGACAAGGAAC	8.89477e-05	1.99882e-06	44.5
FL_Urine_Day_1	FL	1	ATCCAGGTCAAC	0.0519366	0.00116711	44.5
FL_Urine_Day_1	FL	1	TTTGAGATCGAA	0.00858597	0.000192943	44.5
FL_Urine_Day_1	FL	1	ACTAAGGTACGT	0.0534448	0.00120101	44.5
FL_Urine_Day_1	FL	1	CTTTTCACTATT	0.00346376	7.78374e-05	44.5
FL_Urine_Day_1	FL	1	CCAAGTCGCAGG	0.00013676	3.07325e-06	44.5
FL_Urine_Day_1	FL	1	TGCGCAGCTAGA	0.000111855	2.5136e-06	44.5
FL_Urine_Day_1	FL	1	ACGATGAGTAAC	0.0296489	0.000666268	44.5
FL_Urine_Day_1	FL	1	CGCACCTGAAGA	0.0412177	0.00092624	44.5
FL_Urine_Day_1	FL	1	GCACCCGTTATG	0.0213562	0.000479914	44.5
FL_Urine_Day_1	FL	1	GTGAGTGGTATT	0	0	44.5
FL_Urine_Day_1	FL	1	ACCCACTGTAAG	0.00247578	5.56355e-05	44.5
FL_Urine_Day_1	FL	1	CTCAGCCGTGTA	8.65863e-05	1.94576e-06	44.5
FL_Urine_Day_1	FL	1	ACCGGTAATGAT	0	0	44.5
FL_Urine_Day_1	FL	1	GAAATTCACTGT	0.0382199	0.000858874	44.5
FL_Urine_Day_1	FL	1	ACCGTCACTTCG	0.0399078	0.000896805	44.5
FL_Urine_Day_1	FL	1	CAAAGTATAGAA	0.0189395	0.000425607	44.5
FL_Urine_Day_1	FL	1	CCGGAGCAATCA	0.0114547	0.00025741	44.5
FL_Urine_Day_1	FL	1	AAGTACGTTGAA	0.000123264	2.76998e-06	44.5
FL_Urine_Day_1	FL	1	ATCATCATCAAT	0.0283991	0.000638182	44.5
FL_Urine_Day_1	FL	1	CTAAGGATTCGC	0.0148861	0.000334519	44.5
FL_Urine_Day_1	FL	1	TCTTAGACGAGG	0.00608877	0.000136826	44.5
FL_Urine_Day_1	FL	1	CATAATCACAGC	6.91685e-05	1.55435e-06	44.5
FL_Urine_Day_1	FL	1	TAGTACGCTCTT	0.0108327	0.000243432	44.5
FL_Urine_Day_1	FL	1	TTAATTGACTTA	0	0	44.5
FL_Urine_Day_1	FL	1	GGTTGAATAAAA	6.70395e-05	1.50651e-06	44.5
FL_Urine_Day_1	FL	1	CTGTCTTAGGTG	0.0412684	0.000927379	44.5
FL_Urine_Day_1	FL	1	TGGGTGATCATG	0	0	44.5
FL_Urine_Day_1	FL	1	TTACATGCAGAT	0.00018681	4.19797e-06	44.5
FL_Urine_Day_1	FL	1	ACGACCGGGTGT	0.000221609	4.97999e-06	44.5
FL_Urine_Day_1	FL	1	CCACCGGCTAGG	0.0206991	0.000465148	44.5
FL_Urine_Day_1	FL	1	CGACATGAGGAG	0.000195161	4.38564e-06	44.5
FL_Urine_Day_1	FL	1	CTAACCATCCGT	0.0174134	0.000391312	44.5
FL_Urine_Day_1	FL	1	GCCACCATGAAC	0	0	44.5
FL_Urine_Day_1	FL	1	GTGCCAATGGTT	0.000136406	3.06531e-06	44.5
FL_Urine_Day_1	FL	1	ACCCCGGCCCAT	0	0	44.5
FL_Urine_Day_1	FL	1	AAATAGGATCGA	0.0192766	0.000433182	44.5
FL_Urine_Day_1	FL	1	ACTCGTCGGGTA	0.000141735	3.18505e-06	44.5
FL_Urine_Day_1	FL	1	TTCCTGGCGTCA	0	0	44.5
FL_Urine_Day_1	FL	1	CGTACTAGTA	0.0333785	0.000750078	44.5
FL_Urine_Day_1	FL	1	TCGTTGGGGGAG	0.00881348	0.000198056	44.5
FL_Urine_Day_1	FL	1	TTCGACTCGGAG	7.8781e-05	1.77036e-06	44.5
FL_Urine_Day_1	FL	1	TTGATCACCTTG	0	0	44.5
FL_Urine_Day_1	FL	1	CGCATGCGCTAT	0.0340752	0.000765735	44.5
FL_Urine_Day_1	FL	1	GTTGCTCACATT	0	0	44.5
FL_Urine_Day_1	FL	1	GTTTCGCCCCTT	0	0	44.5
FL_Urine_Day_1	FL	1	CCGGTAGATCGA	0	0	44.5
FL_Urine_Day_1	FL	1	ATGTAAAAATGC	0.00593925	0.000133466	44.5
FL_Urine_Day_1	FL	1	CCGACTTATAGA	0.00855932	0.000192344	44.5
FL_Urine_Day_1	FL	1	CACGAGGCAAG	0.0156305	0.000351248	44.5
FL_Urine_Day_1	FL	1	AATGTAGCACAA	0.0243075	0.000546237	44.5
FL_Urine_Day_1	FL	1	CCCCACGACGCT	0	0	44.5
FL_Urine_Day_1	FL	1	TTCTATGTCAGG	0	0	44.5
FL_Urine_Day_1	FL	1	CCATCCGGAAAC	0.00912893	0.000205145	44.5
FL_Urine_Day_1	FL	1	GGAGCACAGATG	7.23444e-05	1.62572e-06	44.5
FL_Urine_Day_1	FL	1	TGTGCCCACATG	0	0	44.5
FL_Urine_Day_1	FL	1	ACTGAACAGGGC	0.0116595	0.000262011	44.5
FL_Urine_Day_1	FL	1	CGCCGTGACAAT	0	0	44.5
FL_Urine_Day_1	FL	1	TCAACAGTGCGT	0.000124673	2.80164e-06	44.5
FL_Urine_Day_1	FL	1	CTGTACGCTGGA	0	0	44.5
FL_Urine_Day_1	FL	1	CCAGACGTTTCT	0.00960206	0.000215777	44.5
FL_Urine_Day_1	FL	1	CTGAGAGTTAAT	0	0	44.5
FL_Urine_Day_1	FL	1	TCACTAACGAAT	6.1339e-05	1.3784e-06	44.5
FL_Urine_Day_1	FL	1	AGGAGGAAGGA	0.0235761	0.0005298	44.5
FL_Urine_Day_1	FL	1	CCCCTCGATAGG	9.62447e-05	2.1628e-06	44.5
FL_Urine_Day_1	FL	1	ACGCCCCATCGA	6.8348e-05	1.53591e-06	44.5
FL_Urine_Day_1	FL	1	CCTCAGGGAGAG	0.00980937	0.000220435	44.5
FL_Urine_Day_1	FL	1	ACACATGGCTTG	0.000108178	2.43098e-06	44.5
FL_Urine_Day_1	FL	1	ATTCAAACTGTG	7.10311e-05	1.59621e-06	44.5
FL_Urine_Day_1	FL	1	AAGAGGCTAATA	0.000155723	3.49938e-06	44.5
FL_Urine_Day_1	FL	1	CCCTGTTATTCT	0	0	44.5
FL_Urine_Day_1	FL	1	CTTTTCAATTTG	0.00305874	6.87358e-05	44.5
FL_Urine_Day_1	FL	1	ATTTTATAGAT	0.0244196	0.000548755	44.5
FL_Urine_Day_1	FL	1	AGGGATTTGTAA	9.01358e-05	2.02552e-06	44.5
FL_Urine_Day_1	FL	1	CAACAGGGGGCT	9.25098e-05	2.07887e-06	44.5
FL_Urine_Day_1	FL	1	CTATTCAG	0.0125094	0.00028111	44.5
FL_Urine_Day_1	FL	1	TTGAGTAGCGCG	7.30871e-05	1.64241e-06	44.5
FL_Urine_Day_1	FL	1	ACGAAGAGTCAA	0.000124846	2.80554e-06	44.5
FL_Urine_Day_1	FL	1	CCCATTCGTTAA	7.11893e-05	1.59976e-06	44.5
FL_Urine_Day_1	FL	1	CGGAGCTGTATA	6.09566e-05	1.36981e-06	44.5
FL_Urine_Day_1	FL	1	ATCCACCCGCGA	0.00700519	0.00015742	44.5
FL_Urine_Day_1	FL	1	TGACTAAACCAA	0	0	44.5
FL_Urine_Day_1	FL	1	TGCTTCATCGCG	7.57537e-05	1.70233e-06	44.5
FL_Urine_Day_1	FL	1	CTACCGACGAGG	0.0124212	0.000279129	44.5
FL_Urine_Day_1	FL	1	TTTCAAGTCATC	0.0374198	0.000840895	44.5
FL_Urine_Day_1	FL	1	ACTATATCCAT	0.0246328	0.000553545	44.5
FL_Urine_Day_1	FL	1	CCTATGAGAGAT	0.0138688	0.000311658	44.5
FL_Urine_Day_1	FL	1	ACGAATTCTAAG	0.0438803	0.000986073	44.5
FL_Urine_Day_1	FL	1	GTCCTAATACGA	0.0247812	0.000556881	44.5
FL_Urine_Day_1	FL	1	CAACAGGGTGTG	0.0001986	4.46292e-06	44.5
FL_Urine_Day_1	FL	1	TGTAGTTGACG	0.00774575	0.000174062	44.5
FL_Urine_Day_1	FL	1	ACCCACTGAATG	0.00138911	3.12159e-05	44.5
FL_Urine_Day_1	FL	1	CATGTGGGTAAT	0.0126828	0.000285007	44.5
FL_Urine_Day_1	FL	1	TATAGGTAGACA	0.00987775	0.000221972	44.5
FL_Urine_Day_1	FL	1	ACGGCCGAGGAG	0	0	44.5
FL_Urine_Day_1	FL	1	CGCGCGA	0.0240334	0.000540076	44.5
FL_Urine_Day_1	FL	1	AGCCTGACCCCG	0.000104527	2.34893e-06	44.5
FL_Urine_Day_1	FL	1	GGTATGGTCTCG	0	0	44.5
FL_Urine_Day_1	FL	1	GAAACACGTACT	0	0	44.5
FL_Urine_Day_1	FL	1	TCCCGGGCAGAT	0.0154158	0.000346422	44.5
FL_Urine_Day_1	FL	1	ATCACAGGGATT	7.54882e-05	1.69636e-06	44.5
FL_Urine_Day_1	FL	1	ACCGAGGTCTTT	0	0	44.5
FL_Urine_Day_1	FL	1	CAACTTAGCGCC	0	0	44.5
FL_Urine_Day_1	FL	1	AGGAGTTTGTTA	0.0243879	0.000548042	44.5
FL_Urine_Day_1	FL	1	GGACTAAAATCT	6.98994e-05	1.57077e-06	44.5
FL_Urine_Day_1	FL	1	AAGCCACCTATG	0.00124033	2.78725e-05	44.5
FL_Urine_Day_1	FL	1	CCCCTCCGTTAA	0	0	44.5
FL_Urine_Day_1	FL	1	CTGATGCGCTAT	0.00183851	4.13149e-05	44.5
FL_Urine_Day_1	FL	1	TATGGTCTGCCC	0.0017453	3.92203e-05	44.5
FL_Urine_Day_1	FL	1	TCTACCCCAGAA	0	0	44.5
FL_Urine_Day_1	FL	1	ATAAAGTGAGAG	8.35249e-05	1.87696e-06	44.5
FL_Urine_Day_1	FL	1	GGCATGGCCTGA	0	0	44.5
FL_Urine_Day_1	FL	1	TCAACTAAATCG	0.026206	0.0005889	44.5
FL_Urine_Day_1	FL	1	GTCATACAATTT	6.3635e-05	1.43e-06	44.5
FL_Urine_Day_1	FL	1	GCGAGATATTGT	0.0351363	0.00078958	44.5
FL_Urine_Day_1	FL	1	TACTCCCAAATT	6.88738e-05	1.54773e-06	44.5
FL_Urine_Day_1	FL	1	CACTCCGATAGT	0.0491097	0.00110359	44.5
FL_Urine_Day_1	FL	1	CGTAGTCCCATT	6.55656e-05	1.47338e-06	44.5
FL_Urine_Day_1	FL	1	CTGACTTGCAAT	0.0178458	0.000401029	44.5
FL_Urine_Day_1	FL	1	GGATACCGCGTA	0	0	44.5
FL_Urine_Day_1	FL	1	GCATTTCTTGGT	8.94827e-05	2.01085e-06	44.5
FL_Urine_Day_1	FL	1	CCAATCTTTGCA	0.00121932	2.74006e-05	44.5
FL_Urine_Day_1	FL	1	CCTGGAACGGGC	0.0139213	0.000312838	44.5
FL_Urine_Day_1	FL	1	AGGGCCCTAACG	0.0185807	0.000417543	44.5
FL_Urine_Day_1	FL	1	GAGGCCCGTTAC	0	0	44.5
FL_Urine_Day_1	FL	1	CATCATGCAAGA	0.000114523	2.57355e-06	44.5
FL_Urine_Day_1	FL	1	CTCGCGGAGATT	0.00299925	6.73988e-05	44.5
FL_Urine_Day_1	FL	1	ATTTACAAATGG	0.0143226	0.000321855	44.5
FL_Urine_Day_1	FL	1	GAGGTCCCAAGG	0.00640655	0.000143967	44.5
FL_Urine_Day_1	FL	1	GTGTTTGGCCGA	0.0537957	0.00120889	44.5
FL_Urine_Day_1	FL	1	CGCAAGACGTCC	0	0	44.5
FL_Urine_Day_1	FL	1	CTCCGCAGCAAT	0	0	44.5
FL_Urine_Day_1	FL	1	GGCAGACGTTGG	0	0	44.5
FL_Urine_Day_1	FL	1	CCCGACATAGGT	9.06685e-05	2.03749e-06	44.5
FL_Urine_Day_1	FL	1	CGTTCCGGGTTG	6.1044e-05	1.37178e-06	44.5
FL_Urine_Day_1	FL	1	TGGTTGAAGGGC	0	0	44.5
FL_Urine_Day_1	FL	1	CACCGACTAAGT	0.000150071	3.37238e-06	44.5
FL_Urine_Day_1	FL	1	CGGCAGGGGACA	0.0815764	0.00183318	44.5
FL_Urine_Day_1	FL	1	AATAGGGAGGCA	0.000133865	3.0082e-06	44.5
FL_Urine_Day_1	FL	1	TTCGGTTGGGAT	0	0	44.5
FL_Urine_Day_1	FL	1	GAGAGGCTTGTG	0.0168211	0.000378002	44.5
FL_Urine_Day_1	FL	1	CCATTATGGCA	0.00173499	3.89886e-05	44.5
FL_Urine_Day_1	FL	1	AATGACGGGTAA	8.64907e-05	1.94361e-06	44.5
FL_Urine_Day_1	FL	1	ACTAGCTAGAGT	0.00505665	0.000113633	44.5
FL_Urine_Day_1	FL	1	ATATATCCACTT	0	0	44.5
FL_Urine_Day_1	FL	1	GCACACCAATCA	8.61371e-05	1.93566e-06	44.5
FL_Urine_Day_1	FL	1	CCGGTTTT	0.0021137	4.74989e-05	44.5
FL_Urine_Day_1	FL	1	ATCTACGTTAGC	0.0178894	0.00040201	44.5
FL_Urine_Day_1	FL	1	CCTCCAATTGAC	0	0	44.5
FL_Urine_Day_1	FL	1	CAACGTCGGAAT	7.70245e-05	1.73089e-06	44.5
FL_Urine_Day_1	FL	1	TCTGCCGGATAA	7.53858e-05	1.69406e-06	44.5
FL_Urine_Day_1	FL	1	AAACACGAGATT	0.000248948	5.59433e-06	44.5
FL_Urine_Day_1	FL	1	CAACAAACGACA	0.000151144	3.3965e-06	44.5
FL_Urine_Day_1	FL	1	AGCTGGAGGTCG	0.0158837	0.000356938	44.5
FL_Urine_Day_1	FL	1	AGCCATCAAAT	0.000212462	4.77442e-06	44.5
FL_Urine_Day_1	FL	1	GACCCCATAGAC	0	0	44.5
FL_Urine_Day_1	FL	1	CATCTTACGTAT	0.0214731	0.000482542	44.5
FL_Urine_Day_1	FL	1	TGTCCCACGAAG	0	0	44.5
FL_Urine_Day_1	FL	1	TGAACTCAACAA	0	0	44.5
FL_Urine_Day_1	FL	1	CTAATATAGTCC	0	0	44.5
FL_Urine_Day_1	FL	1	TCCGAATAGCA	0.000107637	2.41881e-06	44.5
FL_Urine_Day_1	FL	1	GAGTATGAAGGT	6.57828e-05	1.47827e-06	44.5
FL_Urine_Day_1	FL	1	AAATTACCTGTA	0	0	44.5
FL_Urine_Day_1	FL	1	TCACAGG	0.0156304	0.000351245	44.5
FL_Urine_Day_1	FL	1	GCTCTTCGAGGT	8.51845e-05	1.91426e-06	44.5
FL_Urine_Day_1	FL	1	GGGCATGGGGTT	0.00765183	0.000171951	44.5
FL_Urine_Day_1	FL	1	GGGGTTAGCAGT	0	0	44.5
FL_Urine_Day_1	FL	1	CCGTCGCAATTG	0.0192654	0.00043293	44.5
FL_Urine_Day_1	FL	1	GCGTCTATGGTT	6.33502e-05	1.4236e-06	44.5
FL_Urine_Day_1	FL	1	ATTACTATCCGG	0.0315965	0.000710033	44.5
FL_Urine_Day_1	FL	1	GCAGTGGGCCCG	0.0149729	0.000336471	44.5
FL_Urine_Day_1	FL	1	ATATGGATCTGA	0.0202254	0.000454504	44.5
FL_Urine_Day_1	FL	1	ACCCCTGCGCAT	0.00988081	0.000222041	44.5
FL_Urine_Day_1	FL	1	CAATAGAAGGGC	0.0123842	0.000278296	44.5
FL_Urine_Day_1	FL	1	ACCAATATGGCA	7.71237e-05	1.73312e-06	44.5
FL_Urine_Day_1	FL	1	AGTGCTCGTTAC	0	0	44.5
FL_Urine_Day_1	FL	1	CTCAGGGTTGAG	0.0211539	0.000475369	44.5
FL_Urine_Day_1	FL	1	CCACCTTTGAGT	7.09147e-05	1.59359e-06	44.5
FL_Urine_Day_1	FL	1	AGCAGTGCGTAG	8.4878e-05	1.90737e-06	44.5
FL_Urine_Day_1	FL	1	GCTCTTAGACGA	0.000112487	2.52781e-06	44.5
FL_Urine_Day_1	FL	1	AACCCCCATGTT	7.52632e-05	1.69131e-06	44.5
FL_Urine_Day_1	FL	1	CTGAATGGGGGG	9.2708e-05	2.08333e-06	44.5
FL_Urine_Day_1	FL	1	CGACAAGAGTAA	0.0208732	0.000469061	44.5
FL_Urine_Day_1	FL	1	TTCCTTGATACA	0.0319747	0.000718533	44.5
FL_Urine_Day_1	FL	1	TCCAATATAAGT	0.000109241	2.45485e-06	44.5
FL_Urine_Day_1	FL	1	CTTTCTGTA	0	0	44.5
FL_Urine_Day_1	FL	1	TTTGCCGGTTCT	0	0	44.5
FL_Urine_Day_1	FL	1	ACTGTAGGAAAG	0.048432	0.00108836	44.5
FL_Urine_Day_1	FL	1	GAAAACCACTTG	0.000164734	3.70189e-06	44.5
FL_Urine_Day_1	FL	1	ACCATGGTGCTA	0.00426058	9.57433e-05	44.5
FL_Urine_Day_1	FL	1	AGGACAGAGCAC	0	0	44.5
FL_Urine_Day_1	FL	1	ACGGTGCCAGAT	0.000102035	2.29293e-06	44.5
FL_Urine_Day_1	FL	1	TCCATTAACTGT	0.000149016	3.34867e-06	44.5
FL_Urine_Day_1	FL	1	CATTAGGATCTA	0	0	44.5
FL_Urine_Day_1	FL	1	TAAATTACGGGC	0	0	44.5
FL_Urine_Day_1	FL	1	TCAATCAGTTGG	0.000916776	2.06017e-05	44.5
FL_Urine_Day_1	FL	1	AGTGTGGTTAGT	0.0250191	0.000562227	44.5
FL_Urine_Day_1	FL	1	GCCCATTCCTTG	0.00132952	2.98768e-05	44.5
FL_Urine_Day_1	FL	1	ACGACCAATCCC	0	0	44.5
FL_Urine_Day_1	FL	1	AGTAGATTATAT	0.000162282	3.64679e-06	44.5
FL_Urine_Day_1	FL	1	CCGATTGTGTTT	0.00011307	2.54089e-06	44.5
FL_Urine_Day_1	FL	1	TCATGTGTCAGG	0	0	44.5
FL_Urine_Day_1	FL	1	AGCCTAGTCCGG	0.000226214	5.08346e-06	44.5
FL_Urine_Day_1	FL	1	ACCTCCCTGTCG	7.80689e-05	1.75436e-06	44.5
FL_Urine_Day_1	FL	1	GGCTCCCTAGAT	9.73763e-05	2.18823e-06	44.5
FL_Urine_Day_1	FL	1	CGCCTTCTGCAA	6.19539e-05	1.39222e-06	44.5
FL_Urine_Day_1	FL	1	TCTTCGCTATGA	5.99946e-05	1.34819e-06	44.5
FL_Urine_Day_1	FL	1	AAAAATGCTAGT	0.00284969	6.40381e-05	44.5
FL_Urine_Day_1	FL	1	CCTATCGCTTTC	0.0098534	0.000221425	44.5
FL_Urine_Day_1	FL	1	CGGTATCGATAT	0	0	44.5
FL_Urine_Day_1	FL	1	ACTGCCGCCCTT	6.67e-05	1.49888e-06	44.5
FL_Urine_Day_1	FL	1	ACCAGGGAATCT	0.00215341	4.83913e-05	44.5
FL_Urine_Day_1	FL	1	CAACCCCCCGCA	0	0	44.5
FL_Urine_Day_1	FL	1	AAGACGACCACT	9.30758e-05	2.09159e-06	44.5
FL_Urine_Day_1	FL	1	CATTGGATAATT	0.00873	0.00019618	44.5
FL_Urine_Day_1	FL	1	AAGGTCATCCTA	0	0	44.5
FL_Urine_Day_1	FL	1	CGAGAGGTGCT	0.0214674	0.000482413	44.5
FL_Urine_Day_1	FL	1	TGTTCTGTTTGC	0	0	44.5
FL_Urine_Day_1	FL	1	GCCAGGGTTCCC	0	0	44.5
FL_Urine_Day_1	FL	1	TTCACCGGGAAG	7.78308e-05	1.74901e-06	44.5
FL_Urine_Day_1	FL	1	ACGAATGTTTCA	0.00963083	0.000216423	44.5
FL_Urine_Day_1	FL	1	CGGTATTACATT	0.0169046	0.000379878	44.5
FL_Urine_Day_1	FL	1	CTCCGCCCTGTG	6.59599e-05	1.48224e-06	44.5
FL_Urine_Day_1	FL	1	CTTTCACCG	0	0	44.5
FL_Urine_Day_1	FL	1	CGAAAGAGGCAT	0	0	44.5
FL_Urine_Day_1	FL	1	ATTTCACCGAGG	0.0228347	0.000513139	44.5
FL_Urine_Day_1	FL	1	CAAACAGTGGAA	0.000181901	4.08766e-06	44.5
FL_Urine_Day_1	FL	1	CCCACCGGATAT	0.0100389	0.000225593	44.5
FL_Urine_Day_1	FL	1	GGGTGTTGAATT	0.00437772	9.83757e-05	44.5
FL_Urine_Day_1	FL	1	CTCCCTTGAAGA	0.000209493	4.70771e-06	44.5
FL_Urine_Day_1	FL	1	ATGACATAGATCT	0	0	44.5
FL_Urine_Day_1	FL	1	AGAGAAATGGTT	0.0174246	0.000391565	44.5
FL_Urine_Day_1	FL	1	ATAGTTAGACGA	8.84241e-05	1.98706e-06	44.5
FL_Urine_Day_1	FL	1	TATATCTTTAAA	0.000128312	2.88341e-06	44.5
FL_Urine_Day_1	FL	1	CGCACTAAATCG	0.000124536	2.79855e-06	44.5
FL_Urine_Day_1	FL	1	ATAGGATATTCA	0.0258317	0.000580489	44.5
FL_Urine_Day_1	FL	1	GATAGTATATAT	0.000112291	2.5234e-06	44.5
FL_Urine_Day_1	FL	1	TGCCCTCACCTG	0	0	44.5
FL_Urine_Day_1	FL	1	GAGGTCGGAAAG	8.7488e-05	1.96602e-06	44.5
FL_Urine_Day_1	FL	1	TCCAGTGCAGGT	0.0291114	0.000654189	44.5
FL_Urine_Day_1	FL	1	GCATACTGTTTG	0.00234948	5.27974e-05	44.5
FL_Urine_Day_1	FL	1	ATAGCTAAGATG	0.0771691	0.00173414	44.5
FL_Urine_Day_1	FL	1	GCACCTCTGTT	0.0285178	0.000640849	44.5
FL_Urine_Day_1	FL	1	GACTAGGGCGGG	0.00872038	0.000195964	44.5
FL_Urine_Day_1	FL	1	CCAAGGACTAGG	0.0183031	0.000411307	44.5
FL_Urine_Day_1	FL	1	GAAAATGGAGGT	0.00373981	8.40408e-05	44.5
FL_Urine_Day_1	FL	1	GCAACGCCGCAG	0.0419274	0.000942189	44.5
FL_Urine_Day_1	FL	1	CAATGGCGTAAT	0.0017851	4.01147e-05	44.5
FL_Urine_Day_1	FL	1	GGTTGAATCAAA	0	0	44.5
FL_Urine_Day_1	FL	1	GTTTGGGGAGAA	0.020144	0.000452675	44.5
FL_Urine_Day_1	FL	1	CCTATTGTGAGC	6.78011e-05	1.52362e-06	44.5
FL_Urine_Day_1	FL	1	CTGAGTCACTTT	0.000148593	3.33917e-06	44.5
FL_Urine_Day_1	FL	1	CAGATTGAGGGA	6.44366e-05	1.44801e-06	44.5
FL_Urine_Day_1	FL	1	CCTCGCGTTTCT	0	0	44.5
FL_Urine_Day_1	FL	1	CAGGACCTGTAA	0.000110964	2.49357e-06	44.5
FL_Urine_Day_1	FL	1	TTCCGGCAGTAT	0.0136331	0.000306363	44.5
FL_Urine_Day_1	FL	1	TCTACGATCTAT	0.000136005	3.0563e-06	44.5
FL_Urine_Day_1	FL	1	TGGACGGTGTCA	0	0	44.5
FL_Urine_Day_1	FL	1	AGCGTTGTATTA	0.0324392	0.000728971	44.5
FL_Urine_Day_1	FL	1	TCCCATGCACGA	6.64902e-05	1.49416e-06	44.5
FL_Urine_Day_1	FL	1	GTGACAGTGCTC	0	0	44.5
FL_Urine_Day_1	FL	1	CGATTTAGGACG	0.000141529	3.18044e-06	44.5
FL_Urine_Day_1	FL	1	AATACCGCAAAG	7.62775e-05	1.7141e-06	44.5
FL_Urine_Day_1	FL	1	ACCGTTACG	8.35624e-05	1.87781e-06	44.5
FL_Urine_Day_1	FL	1	CGGTCTTGTACA	0	0	44.5
FL_Urine_Day_1	FL	1	CCAAATATTCAG	0.000228518	5.13523e-06	44.5
FL_Urine_Day_1	FL	1	CCACCTGCACCC	0	0	44.5
FL_Urine_Day_1	FL	1	TAAGACGCCGCG	0.000100807	2.26532e-06	44.5
FL_Urine_Day_1	FL	1	AGCTATTTAAAT	0.0156105	0.000350798	44.5
FL_Urine_Day_1	FL	1	CCTTATATAA	0.0159289	0.000357953	44.5
FL_Urine_Day_1	FL	1	AAAAAGATGACT	0.00481067	0.000108105	44.5
FL_Urine_Day_1	FL	1	ATAGCAGTCACA	9.66195e-05	2.17122e-06	44.5
FL_Urine_Day_1	FL	1	AAATTCCCATTG	0.00202719	4.55548e-05	44.5
FL_Urine_Day_1	FL	1	ACTCTGC	0.0269004	0.000604503	44.5
FL_Urine_Day_1	FL	1	ACTCTGAGTAGC	0.000120048	2.69771e-06	44.5
FL_Urine_Day_1	FL	1	ACATAAGCAGAT	0.000785245	1.7646e-05	44.5
FL_Urine_Day_1	FL	1	TCTAGAAACCT	9.802e-05	2.2027e-06	44.5
FL_Urine_Day_1	FL	1	AAGCACGGCAGA	0.0245266	0.00055116	44.5
FL_Urine_Day_1	FL	1	ACTCAAAATCGC	0.000103947	2.33589e-06	44.5
FL_Urine_Day_1	FL	1	CTTCGTACACTT	0	0	44.5
FL_Urine_Day_1	FL	1	TCCCTCTCCCTA	0.029743	0.000668383	44.5
FL_Urine_Day_1	FL	1	GGATATGCGAGA	8.17048e-05	1.83606e-06	44.5
FL_Urine_Day_1	FL	1	TCACCGGTTGCC	0.0328432	0.000738049	44.5
FL_Urine_Day_1	FL	1	TCCCTGCTGAGA	0	0	44.5
FL_Urine_Day_1	FL	1	ACCATGGGTTTA	7.66151e-05	1.72169e-06	44.5
FL_Urine_Day_1	FL	1	CAACCGACGAGG	0.000107145	2.40774e-06	44.5
FL_Urine_Day_1	FL	1	AGAAACGGCACT	0.0260874	0.000586233	44.5
FL_Urine_Day_1	FL	1	CCAACTTGCCTC	0.00976499	0.000219438	44.5
FL_Urine_Day_1	FL	1	CAGTCCCTACT	0.0470331	0.00105692	44.5
FL_Urine_Day_1	FL	1	ACTATAGTGGGG	0.000307189	6.90313e-06	44.5
FL_Urine_Day_1	FL	1	CGTCCCTTCAAG	0	0	44.5
FL_Urine_Day_1	FL	1	CATATGTACCGG	0.00126602	2.84498e-05	44.5
FL_Urine_Day_1	FL	1	CCAGTTATACAC	0	0	44.5
FL_Urine_Day_1	FL	1	ATTTCTTTTCAT	0.0139583	0.000313669	44.5
FL_Urine_Day_1	FL	1	GTCTGTCAGAAG	7.06185e-05	1.58693e-06	44.5
FL_Urine_Day_1	FL	1	CTACGATA	0.000100225	2.25224e-06	44.5
FL_Urine_Day_1	FL	1	AAACAAGGGGTC	0.000138467	3.11161e-06	44.5
FL_Urine_Day_1	FL	1	ACATTACCTATC	0	0	44.5
FL_Urine_Day_1	FL	1	CCTTTCCACCTG	0	0	44.5
FL_Urine_Day_1	FL	1	ATTCCAGGAAGG	0.000147521	3.31507e-06	44.5
FL_Urine_Day_1	FL	1	AATGTTAAAGGT	0.0175962	0.00039542	44.5
FL_Urine_Day_1	FL	1	CCTGATCGATGT	0.00011304	2.54021e-06	44.5
FL_Urine_Day_1	FL	1	AACAGGAGGATT	8.44506e-05	1.89777e-06	44.5
FL_Urine_Day_1	FL	1	CCCACTTACTAA	0.0232127	0.000521634	44.5
FL_Urine_Day_1	FL	1	TGCGGCTTATT	0	0	44.5
FL_Urine_Day_1	FL	1	TAATCCTAAGTT	0.000136331	3.06361e-06	44.5
FL_Urine_Day_1	FL	1	TGCGACCCAAAA	0.00495092	0.000111257	44.5
FL_Urine_Day_1	FL	1	ATATAATATGG	0.000164812	3.70364e-06	44.5
FL_Urine_Day_1	FL	1	ATTAACCAAAAG	0.00263526	5.92194e-05	44.5
FL_Urine_Day_1	FL	1	GGTGACGCTGGG	0	0	44.5
FL_Urine_Day_1	FL	1	CCGATGAG	0.00511672	0.000114982	44.5
FL_Urine_Day_1	FL	1	CCGTATTGCATT	0.0403557	0.000906871	44.5
FL_Urine_Day_1	FL	1	CTACTGAATCAT	0.0282263	0.000634298	44.5
FL_Urine_Day_1	FL	1	CTGAAGAATCTG	0.00225826	5.07474e-05	44.5
FL_Urine_Day_1	FL	1	TCGCCCCTGAAA	7.2698e-05	1.63366e-06	44.5
FL_Urine_Day_1	FL	1	CCGTTGCGCAGT	0	0	44.5
FL_Urine_Day_1	FL	1	CGAGGTGCTAGA	0.00788015	0.000177082	44.5
FL_Urine_Day_1	FL	1	CCCAGTGTGT	9.74895e-05	2.19078e-06	44.5
FL_Urine_Day_1	FL	1	CAACCTAGTAGA	0.0305823	0.000687243	44.5
FL_Urine_Day_1	FL	1	CATGCCAATGAC	0.0323742	0.000727511	44.5
FL_Urine_Day_1	FL	1	ACTAGCGTGCGT	0.0642211	0.00144317	44.5
FL_Urine_Day_1	FL	1	CACAGCCTGGTT	0.00188185	4.22887e-05	44.5
FL_Urine_Day_1	FL	1	CCCATCGGAGCT	0.00401755	9.02821e-05	44.5
FL_Urine_Day_1	FL	1	AAACCCACTGGA	0.000154898	3.48085e-06	44.5
FL_Urine_Day_1	FL	1	ACATGTCTGTAA	9.02109e-05	2.02721e-06	44.5
FL_Urine_Day_1	FL	1	ATTACATATG	0.000185065	4.15877e-06	44.5
FL_Urine_Day_1	FL	1	GAGAGCCACGGA	0	0	44.5
FL_Urine_Day_1	FL	1	ACCTTCCAGAGA	6.57053e-05	1.47652e-06	44.5
FL_Urine_Day_1	FL	1	ACTTATCAGCCC	0	0	44.5
FL_Urine_Day_1	FL	1	CCTCCTCTGGCA	0	0	44.5
FL_Urine_Day_1	FL	1	GCAACGCTCAAA	6.92348e-05	1.55584e-06	44.5
FL_Urine_Day_1	FL	1	ATCGTACCTCTG	0.00862679	0.000193861	44.5
FL_Urine_Day_1	FL	1	CACCATAGTGCT	0.00297968	6.6959e-05	44.5
FL_Urine_Day_1	FL	1	ACTTGGCTTGTT	0.000120531	2.70857e-06	44.5
FL_Urine_Day_1	FL	1	GCCCCCTTAATT	0	0	44.5
FL_Urine_Day_1	FL	1	AAGCTGGGCTTT	0	0	44.5
FL_Urine_Day_1	FL	1	CATAGGGCCGTC	0	0	44.5
FL_Urine_Day_1	FL	1	CAACAGGCTGCA	6.09707e-05	1.37013e-06	44.5
FL_Urine_Day_1	FL	1	ACTGCTGATGGG	0	0	44.5
FL_Urine_Day_1	FL	1	TTATCCAGTCCG	0	0	44.5
FL_Urine_Day_1	FL	1	CTCACACCCCGG	8.526e-05	1.91595e-06	44.5
FL_Urine_Day_1	FL	1	CCTTACGC	0.000233276	5.24216e-06	44.5
FL_Urine_Day_1	FL	1	GCTATGCCCACT	0	0	44.5
FL_Urine_Day_1	FL	1	GACGATTCAAAA	0.0126756	0.000284845	44.5
FL_Urine_Day_1	FL	1	ATGACTCGGTAT	0.000134503	3.02254e-06	44.5
FL_Urine_Day_1	FL	1	TAACTGTCAAAA	0.0411756	0.000925296	44.5
FL_Urine_Day_1	FL	1	TTGATCAGCTCA	8.97397e-05	2.01662e-06	44.5
FL_Urine_Day_1	FL	1	CCCCACGGGACA	9.35663e-05	2.10261e-06	44.5
FL_Urine_Day_1	FL	1	CCTATTATGCAC	0	0	44.5
FL_Urine_Day_1	FL	1	CGTGCTCATAGC	0	0	44.5
FL_Urine_Day_1	FL	1	ATGAACCC	0.0277899	0.000624493	44.5
FL_Urine_Day_1	FL	1	CGTATCTGCATC	0	0	44.5
FL_Urine_Day_1	FL	1	ACCAACATTAGA	0.035576	0.00079946	44.5
FL_Urine_Day_1	FL	1	TTCATAAAATTA	0.000179333	4.02996e-06	44.5
FL_Urine_Day_1	FL	1	GTCTGAGATATG	6.71559e-05	1.50912e-06	44.5
FL_Urine_Day_1	FL	1	TTGTACCTGTCT	0	0	44.5
FL_Urine_Day_1	FL	1	CGTTAGAGCT	7.17974e-05	1.61342e-06	44.5
FL_Urine_Day_1	FL	1	TCATCCATTCAA	7.51336e-05	1.68839e-06	44.5
FL_Urine_Day_1	FL	1	TGTTAAGGTGAC	0.00802435	0.000180323	44.5
FL_Urine_Day_1	FL	1	ACCTCCCTGAGA	0	0	44.5
FL_Urine_Day_1	FL	1	ATGACCCTATCA	0.0240266	0.000539924	44.5
FL_Urine_Day_1	FL	1	CGTCCCGAGAAG	0.0232571	0.000522632	44.5
FL_Urine_Day_1	FL	1	ATATACGTGTGT	0.000161516	3.62957e-06	44.5
FL_Urine_Day_1	FL	1	TATTTGATGCCT	0	0	44.5
FL_Urine_Day_1	FL	1	CGCCACGATACA	7.17923e-05	1.61331e-06	44.5
FL_Urine_Day_1	FL	1	ACAAACCTCCAG	0.0316606	0.000711474	44.5
FL_Urine_Day_1	FL	1	GTAAGTGTCTAC	0.0328235	0.000737607	44.5
FL_Urine_Day_1	FL	1	ATTGACTATGGA	7.59213e-05	1.7061e-06	44.5
FL_Urine_Day_1	FL	1	CGAAACCGTTTT	7.6829e-05	1.72649e-06	44.5
FL_Urine_Day_1	FL	1	TGCACACATGTA	0.000104947	2.35836e-06	44.5
FL_Urine_Day_1	FL	1	GCAAGTCATGAA	0.000105381	2.36811e-06	44.5
FL_Urine_Day_1	FL	1	GGAGTCGACTAT	0	0	44.5
FL_Urine_Day_1	FL	1	ACGACCCTACTG	0.034434	0.000773797	44.5
FL_Urine_Day_1	FL	1	CCGCGGGTGACG	0	0	44.5
FL_Urine_Day_1	FL	1	CCTCTTATCTCG	0.0465921	0.00104701	44.5
FL_Urine_Day_1	FL	1	AGGACTTGGGGT	0.000137293	3.08523e-06	44.5
FL_Urine_Day_1	FL	1	TGTAACAATATA	0.000168158	3.77882e-06	44.5
FL_Urine_Day_1	FL	1	TCTGCACTATGT	0.000127176	2.85789e-06	44.5
FL_Urine_Day_1	FL	1	GGGTCTAGTTTC	0	0	44.5
FL_Urine_Day_1	FL	1	CCGCTTCAATGA	7.91928e-05	1.77961e-06	44.5
FL_Urine_Day_1	FL	1	AAGCATAAGAGG	0.0249344	0.000560323	44.5
FL_Urine_Day_1	FL	1	GCATAGTCTTGT	0	0	44.5
FL_Urine_Day_1	FL	1	GCCTTGGTGTGG	0	0	44.5
FL_Urine_Day_1	FL	1	AATGCCATGGTC	0.000107017	2.40488e-06	44.5
FL_Urine_Day_1	FL	1	ACGGTTTCGTTT	0	0	44.5
FL_Urine_Day_1	FL	1	CATTTTCTTGGA	0	0	44.5
FL_Urine_Day_1	FL	1	CAGTATCTGGAG	0.0102093	0.000229422	44.5
FL_Urine_Day_1	FL	1	GTGTCCGAGACA	9.35356e-05	2.10192e-06	44.5
FL_Urine_Day_1	FL	1	TTGTCGAGGGAG	0.000189688	4.26266e-06	44.5
FL_Urine_Day_1	FL	1	CTACTTCAAAGT	0.000165557	3.72038e-06	44.5
FL_Urine_Day_1	FL	1	CGTCAGGGGCTG	9.16424e-05	2.05938e-06	44.5
FL_Urine_Day_1	FL	1	CCATACCTGGAG	0.00252363	5.67108e-05	44.5
FL_Urine_Day_1	FL	1	ATTGACTTACAA	0	0	44.5
FL_Urine_Day_1	FL	1	TTAGTCGATGTA	0	0	44.5
FL_Urine_Day_1	FL	1	ATTATCCCGTAA	0.0371658	0.000835187	44.5
FL_Urine_Day_1	FL	1	TTACCCAGAAGA	0.000309189	6.94808e-06	44.5
FL_Urine_Day_1	FL	1	CTTTTCATGTGG	7.09156e-05	1.59361e-06	44.5
FL_Urine_Day_1	FL	1	ACCACTAGGTCG	0.0167532	0.000376476	44.5
FL_Urine_Day_1	FL	1	CGACGTCAAAAT	0.00884236	0.000198705	44.5
FL_Urine_Day_1	FL	1	CAATCTGAGCAG	0.0254537	0.000571993	44.5
FL_Urine_Day_1	FL	1	AATTCAGGGACT	0.000101402	2.2787e-06	44.5
FL_Urine_Day_1	FL	1	TTTTGCGTCCGT	9.66148e-05	2.17112e-06	44.5
FL_Urine_Day_1	FL	1	TACTATCCATGG	0	0	44.5
FL_Urine_Day_1	FL	1	AAACTTGCATGT	9.74567e-05	2.19004e-06	44.5
FL_Urine_Day_1	FL	1	ACTCCTATGGGC	6.2619e-05	1.40717e-06	44.5
FL_Urine_Day_1	FL	1	AGCACTGGGAAG	0	0	44.5
FL_Urine_Day_1	FL	1	CAAGAGGTCATG	0.019553	0.000439393	44.5
FL_Urine_Day_1	FL	1	GAAATTCACCCA	0	0	44.5
FL_Urine_Day_1	FL	1	CGGATAATACGG	0.000149664	3.36323e-06	44.5
FL_Urine_Day_1	FL	1	ACCCTAAAAGGA	0.0402259	0.000903952	44.5
FL_Urine_Day_1	FL	1	ATTCCGGCAGTG	0	0	44.5
FL_Urine_Day_1	FL	1	AAGTCTACTGTG	0.000104068	2.3386e-06	44.5
FL_Urine_Day_1	FL	1	GCCCCGTA	7.53085e-05	1.69233e-06	44.5
FL_Urine_Day_1	FL	1	CCGAAGACCAAC	8.79289e-05	1.97593e-06	44.5
FL_Urine_Day_1	FL	1	GATGGCCCTTGT	0	0	44.5
FL_Urine_Day_1	FL	1	ACTAGTGGAACT	0.0155413	0.000349243	44.5
FL_Urine_Day_1	FL	1	TGGGCCCTGTTG	6.93171e-05	1.55769e-06	44.5
FL_Urine_Day_1	FL	1	AACACGGTCATT	0.0116037	0.000260758	44.5
FL_Urine_Day_1	FL	1	ATACATGGCAT	0.0939623	0.00211151	44.5
FL_Urine_Day_1	FL	1	AACACAAATCGG	6.80553e-05	1.52933e-06	44.5
FL_Urine_Day_1	FL	1	AGGAACCTGACG	0.000111261	2.50025e-06	44.5
FL_Urine_Day_1	FL	1	CCAGCTGAGTTG	6.9546e-05	1.56283e-06	44.5
FL_Urine_Day_1	FL	1	GGCTTGAGGAAG	0.000106602	2.39556e-06	44.5
FL_Urine_Day_1	FL	1	GTCGGCAATGC	0	0	44.5
FL_Urine_Day_1	FL	1	ATGGCTGCTTCC	0	0	44.5
FL_Urine_Day_1	FL	1	CAAGGTGGAGTC	0.000116361	2.61485e-06	44.5
FL_Urine_Day_1	FL	1	CTCGGGATTAGT	0	0	44.5
FL_Urine_Day_1	FL	1	TTACGTACAGGT	0.0252598	0.000567635	44.5
FL_Urine_Day_1	FL	1	AGTGATCTCAAA	0	0	44.5
FL_Urine_Day_1	FL	1	CTTTTGGTGATA	0	0	44.5
FL_Urine_Day_1	FL	1	AAATAAGTCTCA	7.91466e-05	1.77858e-06	44.5
FL_Urine_Day_1	FL	1	ACAAACTCTAGG	0.000122792	2.75938e-06	44.5
FL_Urine_Day_1	FL	1	CGGGTAACTGTC	0.00904449	0.000203247	44.5
FL_Urine_Day_1	FL	1	GTCCTCAGCTGC	0.00832296	0.000187033	44.5
FL_Urine_Day_1	FL	1	TTGGTGTGCATG	6.7926e-05	1.52643e-06	44.5
FL_Urine_Day_1	FL	1	AACACTCATAGA	0.000114047	2.56286e-06	44.5
[truncated: 286,865+ more rows]

## Sheet: Tissue_bc_levels
sample	animal	organ	barcode	bc_level	frac_weighted_count	quantity_mean_ug_dna	quantity_mean_ul_blood	blood
FL_Bladder	FL	Bladder	CAACAC	0	0	15881.2841796875	N/A	FALSE
FL_Bladder	FL	Bladder	GTACATGATTAG	1.08353	6.82266e-05	15881.2841796875	N/A	FALSE
FL_Bladder	FL	Bladder	ACAACCATGTTA	0.735216	4.62945e-05	15881.2841796875	N/A	FALSE
FL_Bladder	FL	Bladder	ACTACCATGTGA	1.43036	9.0066e-05	15881.2841796875	N/A	FALSE
FL_Bladder	FL	Bladder	TACCACT	2.77042	0.000174445	15881.2841796875	N/A	FALSE
FL_Bladder	FL	Bladder	ATTCGTCTAACG	1.34629	8.47718e-05	15881.2841796875	N/A	FALSE
FL_Bladder	FL	Bladder	CCAATCCTGAGT	1.20819	7.60762e-05	15881.2841796875	N/A	FALSE
FL_Bladder	FL	Bladder	ACATATTGGAAG	0	0	15881.2841796875	N/A	FALSE
FL_Bladder	FL	Bladder	GTTTATGAGG	26.0576	0.00164077	15881.2841796875	N/A	FALSE
FL_Bladder	FL	Bladder	TCAAGATAGGGT	0	0	15881.2841796875	N/A	FALSE
FL_Bladder	FL	Bladder	TTTCTCGCTAGG	0	0	15881.2841796875	N/A	FALSE
FL_Bladder	FL	Bladder	GTCTACATCTCG	1.30736	8.23209e-05	15881.2841796875	N/A	FALSE
FL_Bladder	FL	Bladder	AGTGG	0	0	15881.2841796875	N/A	FALSE
FL_Bladder	FL	Bladder	GGCTCTACGATG	15.8518	0.000998144	15881.2841796875	N/A	FALSE
FL_Bladder	FL	Bladder	GATATCCGTGCC	0.198432	1.24947e-05	15881.2841796875	N/A	FALSE
FL_Bladder	FL	Bladder	GCCTACGTACAT	1.41522	8.91122e-05	15881.2841796875	N/A	FALSE
FL_Bladder	FL	Bladder	GACACTT	0	0	15881.2841796875	N/A	FALSE
FL_Bladder	FL	Bladder	ATCCTTAAATTC	0	0	15881.2841796875	N/A	FALSE
FL_Bladder	FL	Bladder	GACAACAATGGT	1.90215	0.000119773	15881.2841796875	N/A	FALSE
FL_Bladder	FL	Bladder	AGGGTGTCGAGA	0.587664	3.70036e-05	15881.2841796875	N/A	FALSE
FL_Bladder	FL	Bladder	TGTCGTTGGTGT	0.816243	5.13965e-05	15881.2841796875	N/A	FALSE
FL_Bladder	FL	Bladder	GTGAATGCTTGC	0	0	15881.2841796875	N/A	FALSE
FL_Bladder	FL	Bladder	GTCATAGAAAGA	0.298072	1.87688e-05	15881.2841796875	N/A	FALSE
FL_Bladder	FL	Bladder	CCATTAGTTATT	0	0	15881.2841796875	N/A	FALSE
FL_Bladder	FL	Bladder	TTTGAGCAACAT	0.183168	1.15336e-05	15881.2841796875	N/A	FALSE
FL_Bladder	FL	Bladder	GTACCCATCTCT	0	0	15881.2841796875	N/A	FALSE
FL_Bladder	FL	Bladder	CATGTCGTGAAG	0	0	15881.2841796875	N/A	FALSE
FL_Bladder	FL	Bladder	GTCGAGGTTTAT	0	0	15881.2841796875	N/A	FALSE
FL_Bladder	FL	Bladder	AGTACCCGTTTG	0	0	15881.2841796875	N/A	FALSE
FL_Bladder	FL	Bladder	CCGTCCGAGAT	0	0	15881.2841796875	N/A	FALSE
FL_Bladder	FL	Bladder	CTCTGCCCACCG	1.05512	6.64382e-05	15881.2841796875	N/A	FALSE
FL_Bladder	FL	Bladder	CCTATCCGTCAG	0	0	15881.2841796875	N/A	FALSE
FL_Bladder	FL	Bladder	CAATAAAAACGT	0.419548	2.64178e-05	15881.2841796875	N/A	FALSE
FL_Bladder	FL	Bladder	GTAGGGGTTTAT	0	0	15881.2841796875	N/A	FALSE
FL_Bladder	FL	Bladder	TTCCCTCTCGAT	0	0	15881.2841796875	N/A	FALSE
FL_Bladder	FL	Bladder	TAAATAAAAGAG	0.180061	1.13379e-05	15881.2841796875	N/A	FALSE
FL_Bladder	FL	Bladder	CTGGTCGTTCGT	0.815861	5.13725e-05	15881.2841796875	N/A	FALSE
FL_Bladder	FL	Bladder	ACAACCGGCAGG	0	0	15881.2841796875	N/A	FALSE
FL_Bladder	FL	Bladder	CGTAATAAACCT	0	0	15881.2841796875	N/A	FALSE
FL_Bladder	FL	Bladder	AGCTTCTAACTT	0	0	15881.2841796875	N/A	FALSE
FL_Bladder	FL	Bladder	CAAGATCTACAT	0	0	15881.2841796875	N/A	FALSE
FL_Bladder	FL	Bladder	CGATAGGGTAGA	0	0	15881.2841796875	N/A	FALSE
FL_Bladder	FL	Bladder	ACGCTGTGGCAA	0	0	15881.2841796875	N/A	FALSE
FL_Bladder	FL	Bladder	CCGCCAAAGTCG	0	0	15881.2841796875	N/A	FALSE
FL_Bladder	FL	Bladder	GTAATTAAAAGA	1.03439	6.51327e-05	15881.2841796875	N/A	FALSE
FL_Bladder	FL	Bladder	CCGGATTC	0.213696	1.34558e-05	15881.2841796875	N/A	FALSE
FL_Bladder	FL	Bladder	TTTTGGGTACTG	0	0	15881.2841796875	N/A	FALSE
FL_Bladder	FL	Bladder	TATAGTATCT	0.15264	9.61132e-06	15881.2841796875	N/A	FALSE
FL_Bladder	FL	Bladder	ACAACACATCTC	1.44296	9.0859e-05	15881.2841796875	N/A	FALSE
FL_Bladder	FL	Bladder	CACACCGAAAGA	0	0	15881.2841796875	N/A	FALSE
FL_Bladder	FL	Bladder	GAATCGATGAGA	0	0	15881.2841796875	N/A	FALSE
FL_Bladder	FL	Bladder	AGATGTGATCCT	0	0	15881.2841796875	N/A	FALSE
FL_Bladder	FL	Bladder	GTCTACAAGACT	0.332501	2.09366e-05	15881.2841796875	N/A	FALSE
FL_Bladder	FL	Bladder	ACGAATAGAGCA	0	0	15881.2841796875	N/A	FALSE
FL_Bladder	FL	Bladder	ACTAATAAAAAA	0.303196	1.90914e-05	15881.2841796875	N/A	FALSE
FL_Bladder	FL	Bladder	ACAAGAATAGGT	0	0	15881.2841796875	N/A	FALSE
FL_Bladder	FL	Bladder	GAATAACATGAA	0	0	15881.2841796875	N/A	FALSE
FL_Bladder	FL	Bladder	AAATAGAAAAGT	0	0	15881.2841796875	N/A	FALSE
FL_Bladder	FL	Bladder	ATCTTGGTAACA	0	0	15881.2841796875	N/A	FALSE
FL_Bladder	FL	Bladder	CATCCACTATGT	0	0	15881.2841796875	N/A	FALSE
FL_Bladder	FL	Bladder	ACATATACGAGG	0.17744	1.11729e-05	15881.2841796875	N/A	FALSE
FL_Bladder	FL	Bladder	CTCACCAAGATG	0	0	15881.2841796875	N/A	FALSE
FL_Bladder	FL	Bladder	CAATAAACTTTG	0	0	15881.2841796875	N/A	FALSE
FL_Bladder	FL	Bladder	CCACGGCCTCT	0.614376	3.86855e-05	15881.2841796875	N/A	FALSE
FL_Bladder	FL	Bladder	TACCCAAAGATC	0	0	15881.2841796875	N/A	FALSE
FL_Bladder	FL	Bladder	TCCCCCACATAA	0	0	15881.2841796875	N/A	FALSE
FL_Bladder	FL	Bladder	GGTGGCAGTGAC	0	0	15881.2841796875	N/A	FALSE
FL_Bladder	FL	Bladder	GAAACAATGGTT	0	0	15881.2841796875	N/A	FALSE
FL_Bladder	FL	Bladder	ACAATAAAGGGT	442.581	0.0278681	15881.2841796875	N/A	FALSE
FL_Bladder	FL	Bladder	GTTTCCGTTGTA	0	0	15881.2841796875	N/A	FALSE
FL_Bladder	FL	Bladder	CATTCGAAAGAT	0	0	15881.2841796875	N/A	FALSE
FL_Bladder	FL	Bladder	CGCACCGA	0	0	15881.2841796875	N/A	FALSE
FL_Bladder	FL	Bladder	AAAGAGAGGTGT	0.873017	5.49714e-05	15881.2841796875	N/A	FALSE
FL_Bladder	FL	Bladder	ATCATATGCTC	0.794237	5.00109e-05	15881.2841796875	N/A	FALSE
FL_Bladder	FL	Bladder	TCACACCTGTGT	0.778464	4.90177e-05	15881.2841796875	N/A	FALSE
FL_Bladder	FL	Bladder	CGTATTGTGTGA	0	0	15881.2841796875	N/A	FALSE
FL_Bladder	FL	Bladder	GCAAACGAT	0	0	15881.2841796875	N/A	FALSE
FL_Bladder	FL	Bladder	CCAGACGTGACA	0	0	15881.2841796875	N/A	FALSE
FL_Bladder	FL	Bladder	CCTTGCTAGTGT	0	0	15881.2841796875	N/A	FALSE
FL_Bladder	FL	Bladder	ACCCAATCAGT	0	0	15881.2841796875	N/A	FALSE
FL_Bladder	FL	Bladder	CTACAAATAAAG	0	0	15881.2841796875	N/A	FALSE
FL_Bladder	FL	Bladder	AGCACCCTATAT	0	0	15881.2841796875	N/A	FALSE
FL_Bladder	FL	Bladder	ACGGGGTATC	0	0	15881.2841796875	N/A	FALSE
FL_Bladder	FL	Bladder	ACCACA	0.414672	2.61107e-05	15881.2841796875	N/A	FALSE
FL_Bladder	FL	Bladder	CGGA	8.98965	0.000566053	15881.2841796875	N/A	FALSE
FL_Bladder	FL	Bladder	GATACCGAGCTG	0.191733	1.20729e-05	15881.2841796875	N/A	FALSE
FL_Bladder	FL	Bladder	TAGCTTAGCGTG	1.51775	9.55685e-05	15881.2841796875	N/A	FALSE
FL_Bladder	FL	Bladder	AGTTAGTCACT	0	0	15881.2841796875	N/A	FALSE
FL_Bladder	FL	Bladder	CCCTGCACATGT	1.59254	0.000100278	15881.2841796875	N/A	FALSE
FL_Bladder	FL	Bladder	ATGCAGAGACGA	0	0	15881.2841796875	N/A	FALSE
FL_Bladder	FL	Bladder	ACCCCAATAT	0	0	15881.2841796875	N/A	FALSE
FL_Bladder	FL	Bladder	GAATCTCTGTAT	0	0	15881.2841796875	N/A	FALSE
FL_Bladder	FL	Bladder	GCTCTCCAACAG	0	0	15881.2841796875	N/A	FALSE
FL_Bladder	FL	Bladder	TGTAGGATCTGT	0	0	15881.2841796875	N/A	FALSE
FL_Bladder	FL	Bladder	ACTTCTGGATCA	0	0	15881.2841796875	N/A	FALSE
FL_Bladder	FL	Bladder	GTAACTTCAAAG	0	0	15881.2841796875	N/A	FALSE
FL_Bladder	FL	Bladder	ACATGAGATGTA	0	0	15881.2841796875	N/A	FALSE
FL_Bladder	FL	Bladder	ACTCAAGGGCAA	0	0	15881.2841796875	N/A	FALSE
FL_Bladder	FL	Bladder	ACTTCTGGTTGT	765.648	0.0482107	15881.2841796875	N/A	FALSE
FL_Bladder	FL	Bladder	ACCATGGTGACT	0	0	15881.2841796875	N/A	FALSE
FL_Bladder	FL	Bladder	ATATCCTGTGAG	0	0	15881.2841796875	N/A	FALSE
FL_Bladder	FL	Bladder	ACAAGTCCTTGG	0	0	15881.2841796875	N/A	FALSE
FL_Bladder	FL	Bladder	AGCATTCGTATT	0	0	15881.2841796875	N/A	FALSE
FL_Bladder	FL	Bladder	GTCGAGGGCAAT	1.04304	6.56773e-05	15881.2841796875	N/A	FALSE
FL_Bladder	FL	Bladder	GAGGTTCAGGAG	0	0	15881.2841796875	N/A	FALSE
FL_Bladder	FL	Bladder	CACACTGGTCGT	0	0	15881.2841796875	N/A	FALSE
FL_Bladder	FL	Bladder	CCGTGAGTCAAA	0	0	15881.2841796875	N/A	FALSE
FL_Bladder	FL	Bladder	AGAATAAATAAAA	0.939245	5.91416e-05	15881.2841796875	N/A	FALSE
FL_Bladder	FL	Bladder	GAAAGCAGTACA	1.60272	0.000100919	15881.2841796875	N/A	FALSE
FL_Bladder	FL	Bladder	ACGCCGGTAACA	0	0	15881.2841796875	N/A	FALSE
FL_Bladder	FL	Bladder	GCCTCGAGATAT	0	0	15881.2841796875	N/A	FALSE
FL_Bladder	FL	Bladder	CCACTTG	0	0	15881.2841796875	N/A	FALSE
FL_Bladder	FL	Bladder	CACGTCATGACT	0	0	15881.2841796875	N/A	FALSE
FL_Bladder	FL	Bladder	CACATAAGCATT	0	0	15881.2841796875	N/A	FALSE
FL_Bladder	FL	Bladder	CCGTACCACAAT	0	0	15881.2841796875	N/A	FALSE
FL_Bladder	FL	Bladder	TAGATCATGTTT	0	0	15881.2841796875	N/A	FALSE
FL_Bladder	FL	Bladder	ACCGTTGACGT	0	0	15881.2841796875	N/A	FALSE
FL_Bladder	FL	Bladder	CCGAAGTATCTC	0	0	15881.2841796875	N/A	FALSE
FL_Bladder	FL	Bladder	TGTGTGGGAACC	0	0	15881.2841796875	N/A	FALSE
FL_Bladder	FL	Bladder	GGAATCGTCAGA	0	0	15881.2841796875	N/A	FALSE
FL_Bladder	FL	Bladder	TACATCGAGC	1.56202	9.83558e-05	15881.2841796875	N/A	FALSE
FL_Bladder	FL	Bladder	GGCCGTATATGA	0	0	15881.2841796875	N/A	FALSE
FL_Bladder	FL	Bladder	ATTTACAATTGT	0	0	15881.2841796875	N/A	FALSE
FL_Bladder	FL	Bladder	CGATAGGCGATT	0	0	15881.2841796875	N/A	FALSE
FL_Bladder	FL	Bladder	CAATTACTCAAA	0	0	15881.2841796875	N/A	FALSE
FL_Bladder	FL	Bladder	TAGAACGAGGTC	0	0	15881.2841796875	N/A	FALSE
FL_Bladder	FL	Bladder	TACACGACGATC	0	0	15881.2841796875	N/A	FALSE
FL_Bladder	FL	Bladder	GTTCCACAATCT	0	0	15881.2841796875	N/A	FALSE
FL_Bladder	FL	Bladder	ATAATCCAAACA	0	0	15881.2841796875	N/A	FALSE
FL_Bladder	FL	Bladder	GAATCAGCGACA	0	0	15881.2841796875	N/A	FALSE
FL_Bladder	FL	Bladder	CCAAGCACGAAT	0	0	15881.2841796875	N/A	FALSE
FL_Bladder	FL	Bladder	ACTCATGATAGC	0	0	15881.2841796875	N/A	FALSE
FL_Bladder	FL	Bladder	GTGCTCAGGGTA	1.37758	8.67421e-05	15881.2841796875	N/A	FALSE
FL_Bladder	FL	Bladder	CCACTTTAAGCG	25.968	0.00163513	15881.2841796875	N/A	FALSE
FL_Bladder	FL	Bladder	ATCAGTACTTCT	0	0	15881.2841796875	N/A	FALSE
FL_Bladder	FL	Bladder	CCGAGGAAGATG	0.902272	5.68136e-05	15881.2841796875	N/A	FALSE
FL_Bladder	FL	Bladder	TGTTT	0.3816	2.40283e-05	15881.2841796875	N/A	FALSE
FL_Bladder	FL	Bladder	GTGTTATACGCA	0	0	15881.2841796875	N/A	FALSE
FL_Bladder	FL	Bladder	TAAATTCAGTCT	0	0	15881.2841796875	N/A	FALSE
FL_Bladder	FL	Bladder	ATGGACTTGTCT	0	0	15881.2841796875	N/A	FALSE
FL_Bladder	FL	Bladder	TAATACGACTCA	2.96122	0.00018646	15881.2841796875	N/A	FALSE
FL_Bladder	FL	Bladder	CCGTCTGTACAT	0	0	15881.2841796875	N/A	FALSE
FL_Bladder	FL	Bladder	GTGTACGATTTG	0	0	15881.2841796875	N/A	FALSE
FL_Bladder	FL	Bladder	TAGGACATCAT	0	0	15881.2841796875	N/A	FALSE
FL_Bladder	FL	Bladder	TAAACGGTGGAT	0	0	15881.2841796875	N/A	FALSE
FL_Bladder	FL	Bladder	CATCCTGTGCTT	0	0	15881.2841796875	N/A	FALSE
FL_Bladder	FL	Bladder	GCAATCGGGGGC	0	0	15881.2841796875	N/A	FALSE
FL_Bladder	FL	Bladder	CCCCGCCTCGTC	1.7579	0.00011069	15881.2841796875	N/A	FALSE
FL_Bladder	FL	Bladder	CGATAGAGCGAG	0	0	15881.2841796875	N/A	FALSE
FL_Bladder	FL	Bladder	CCATCAGGTGTA	0	0	15881.2841796875	N/A	FALSE
FL_Bladder	FL	Bladder	CGAGGGGACGGT	0	0	15881.2841796875	N/A	FALSE
FL_Bladder	FL	Bladder	AGTTACAAGGCT	0	0	15881.2841796875	N/A	FALSE
FL_Bladder	FL	Bladder	CCGATCAGTGGG	0	0	15881.2841796875	N/A	FALSE
FL_Bladder	FL	Bladder	GTCAACAATTAG	0	0	15881.2841796875	N/A	FALSE
FL_Bladder	FL	Bladder	TACACGAGTGTG	0.192551	1.21244e-05	15881.2841796875	N/A	FALSE
FL_Bladder	FL	Bladder	CCTAT	0.449949	2.8332e-05	15881.2841796875	N/A	FALSE
FL_Bladder	FL	Bladder	TTACTTTTCAAA	0	0	15881.2841796875	N/A	FALSE
FL_Bladder	FL	Bladder	TACCTTTATGTA	0	0	15881.2841796875	N/A	FALSE
FL_Bladder	FL	Bladder	CAGCATATTGTA	71.2173	0.00448436	15881.2841796875	N/A	FALSE
FL_Bladder	FL	Bladder	AAACATGGGATT	0	0	15881.2841796875	N/A	FALSE
FL_Bladder	FL	Bladder	ATCCTTCATACG	8.78367	0.000553083	15881.2841796875	N/A	FALSE
FL_Bladder	FL	Bladder	CATACTGCTAAT	0	0	15881.2841796875	N/A	FALSE
FL_Bladder	FL	Bladder	TCCACAACTATA	0	0	15881.2841796875	N/A	FALSE
FL_Bladder	FL	Bladder	GATTGT	0	0	15881.2841796875	N/A	FALSE
FL_Bladder	FL	Bladder	AAACATCGAAGT	0	0	15881.2841796875	N/A	FALSE
FL_Bladder	FL	Bladder	GACACTAGAAGA	0	0	15881.2841796875	N/A	FALSE
FL_Bladder	FL	Bladder	CACGGAGACGGA	0	0	15881.2841796875	N/A	FALSE
FL_Bladder	FL	Bladder	ACGAGTGGGCCA	0.205301	1.29272e-05	15881.2841796875	N/A	FALSE
FL_Bladder	FL	Bladder	CCGTCCCGTTGC	0	0	15881.2841796875	N/A	FALSE
FL_Bladder	FL	Bladder	GGACACCCAAGC	2.27434	0.000143209	15881.2841796875	N/A	FALSE
FL_Bladder	FL	Bladder	AAAATAGTGCGA	0	0	15881.2841796875	N/A	FALSE
FL_Bladder	FL	Bladder	ACTATCGATAAT	0	0	15881.2841796875	N/A	FALSE
FL_Bladder	FL	Bladder	CGATCAGCACA	0	0	15881.2841796875	N/A	FALSE
FL_Bladder	FL	Bladder	AGTTATACACGT	0	0	15881.2841796875	N/A	FALSE
FL_Bladder	FL	Bladder	GGACAGTGCTCG	0.43248	2.72321e-05	15881.2841796875	N/A	FALSE
FL_Bladder	FL	Bladder	CATGGTGACACG	0	0	15881.2841796875	N/A	FALSE
FL_Bladder	FL	Bladder	ACACAAAGCATA	1.73005	0.000108936	15881.2841796875	N/A	FALSE
FL_Bladder	FL	Bladder	CGATATATGGGA	0.90985	5.72907e-05	15881.2841796875	N/A	FALSE
FL_Bladder	FL	Bladder	CTTGAAAAATG	0	0	15881.2841796875	N/A	FALSE
FL_Bladder	FL	Bladder	ATTGGGCATAAA	0	0	15881.2841796875	N/A	FALSE
FL_Bladder	FL	Bladder	CCAACTGTACAT	0	0	15881.2841796875	N/A	FALSE
FL_Bladder	FL	Bladder	ATTAACTGGAAC	0	0	15881.2841796875	N/A	FALSE
FL_Bladder	FL	Bladder	CTCCTTCTGAAT	0.167904	1.05724e-05	15881.2841796875	N/A	FALSE
FL_Bladder	FL	Bladder	AAATACCAAGAA	0	0	15881.2841796875	N/A	FALSE
FL_Bladder	FL	Bladder	ATGAGAAAGAA	0	0	15881.2841796875	N/A	FALSE
FL_Bladder	FL	Bladder	GCTCACAGCAGC	0	0	15881.2841796875	N/A	FALSE
FL_Bladder	FL	Bladder	TTTATCAGTAAC	0	0	15881.2841796875	N/A	FALSE
FL_Bladder	FL	Bladder	TTTCATGTCAGA	0	0	15881.2841796875	N/A	FALSE
FL_Bladder	FL	Bladder	CCATAGGCGCAT	0	0	15881.2841796875	N/A	FALSE
FL_Bladder	FL	Bladder	GATAACACATCT	0	0	15881.2841796875	N/A	FALSE
FL_Bladder	FL	Bladder	ACCTTTCAGATA	0	0	15881.2841796875	N/A	FALSE
FL_Bladder	FL	Bladder	AGAGATCTGTTT	0.303427	1.91059e-05	15881.2841796875	N/A	FALSE
FL_Bladder	FL	Bladder	GTGTAGTGCCTT	0	0	15881.2841796875	N/A	FALSE
FL_Bladder	FL	Bladder	TATAACCATAGG	0.858237	5.40408e-05	15881.2841796875	N/A	FALSE
FL_Bladder	FL	Bladder	CGTCTGATCATG	0	0	15881.2841796875	N/A	FALSE
FL_Bladder	FL	Bladder	ATCTACGGGAGT	0	0	15881.2841796875	N/A	FALSE
FL_Bladder	FL	Bladder	ATCCCAAGTCAT	0	0	15881.2841796875	N/A	FALSE
FL_Bladder	FL	Bladder	GCACATGCCGAG	0	0	15881.2841796875	N/A	FALSE
FL_Bladder	FL	Bladder	ACCAATCTCTCT	0	0	15881.2841796875	N/A	FALSE
FL_Bladder	FL	Bladder	GCCATCCACTTA	1.40429	8.84241e-05	15881.2841796875	N/A	FALSE
FL_Bladder	FL	Bladder	CAGAGTA	0.26712	1.68198e-05	15881.2841796875	N/A	FALSE
FL_Bladder	FL	Bladder	CGGTATAGGATA	5.49224	0.000345831	15881.2841796875	N/A	FALSE
FL_Bladder	FL	Bladder	GCAATGACTGAA	1.21985	7.68104e-05	15881.2841796875	N/A	FALSE
FL_Bladder	FL	Bladder	ACGCTCGGGACA	0	0	15881.2841796875	N/A	FALSE
FL_Bladder	FL	Bladder	TCGTTGACGCAT	0	0	15881.2841796875	N/A	FALSE
FL_Bladder	FL	Bladder	ACAGAAGTCATG	0	0	15881.2841796875	N/A	FALSE
FL_Bladder	FL	Bladder	CATCCCAGACCA	0	0	15881.2841796875	N/A	FALSE
FL_Bladder	FL	Bladder	TCCATTATGAAT	0	0	15881.2841796875	N/A	FALSE
FL_Bladder	FL	Bladder	TCTCCTGCAATT	0.881903	5.55309e-05	15881.2841796875	N/A	FALSE
FL_Bladder	FL	Bladder	AGTGTGATGTCG	0.795	5.00589e-05	15881.2841796875	N/A	FALSE
FL_Bladder	FL	Bladder	TAGGCTCTTCAAT	0	0	15881.2841796875	N/A	FALSE
FL_Bladder	FL	Bladder	CCCGTCATCAAT	1.25267	7.88769e-05	15881.2841796875	N/A	FALSE
FL_Bladder	FL	Bladder	ATAGCCGTGAGT	0	0	15881.2841796875	N/A	FALSE
FL_Bladder	FL	Bladder	ATCGGCCCTATT	0	0	15881.2841796875	N/A	FALSE
FL_Bladder	FL	Bladder	ACTGATTCG	0	0	15881.2841796875	N/A	FALSE
FL_Bladder	FL	Bladder	CTTGTACTCAGT	0	0	15881.2841796875	N/A	FALSE
FL_Bladder	FL	Bladder	GCTTTTCATCCA	0	0	15881.2841796875	N/A	FALSE
FL_Bladder	FL	Bladder	CCGTGTAAATGG	0	0	15881.2841796875	N/A	FALSE
FL_Bladder	FL	Bladder	CAATTCTCGAT	0	0	15881.2841796875	N/A	FALSE
FL_Bladder	FL	Bladder	CAGTTTAGTGAG	0	0	15881.2841796875	N/A	FALSE
FL_Bladder	FL	Bladder	TCGCTGACCAAA	0	0	15881.2841796875	N/A	FALSE
FL_Bladder	FL	Bladder	GGTTATCCACTA	0	0	15881.2841796875	N/A	FALSE
FL_Bladder	FL	Bladder	ACGTCGGCGGCA	0	0	15881.2841796875	N/A	FALSE
FL_Bladder	FL	Bladder	GAATAGGCTTCA	1.01887	6.41555e-05	15881.2841796875	N/A	FALSE
FL_Bladder	FL	Bladder	CCAAGTACTTTA	0	0	15881.2841796875	N/A	FALSE
FL_Bladder	FL	Bladder	TCATGCCCACTG	0	0	15881.2841796875	N/A	FALSE
FL_Bladder	FL	Bladder	CACAACGAGCAG	0	0	15881.2841796875	N/A	FALSE
FL_Bladder	FL	Bladder	TGACGTGAATGA	0	0	15881.2841796875	N/A	FALSE
FL_Bladder	FL	Bladder	AGGCATAGGTCA	0.2122	1.33616e-05	15881.2841796875	N/A	FALSE
FL_Bladder	FL	Bladder	ATTAAACATGCA	0	0	15881.2841796875	N/A	FALSE
FL_Bladder	FL	Bladder	CGGAAAGGCATG	0	0	15881.2841796875	N/A	FALSE
FL_Bladder	FL	Bladder	AAACACGGGGGG	0	0	15881.2841796875	N/A	FALSE
FL_Bladder	FL	Bladder	AAATAGAAGGAG	0	0	15881.2841796875	N/A	FALSE
FL_Bladder	FL	Bladder	GTCACCCACGGC	0	0	15881.2841796875	N/A	FALSE
FL_Bladder	FL	Bladder	ACAGACAATCTC	0	0	15881.2841796875	N/A	FALSE
FL_Bladder	FL	Bladder	TTCGGCCTCTTA	0	0	15881.2841796875	N/A	FALSE
FL_Bladder	FL	Bladder	CAATACTAGTCA	0.191491	1.20576e-05	15881.2841796875	N/A	FALSE
FL_Bladder	FL	Bladder	AGTATAGTGGCG	0	0	15881.2841796875	N/A	FALSE
FL_Bladder	FL	Bladder	ACGCGCCAATGT	0	0	15881.2841796875	N/A	FALSE
FL_Bladder	FL	Bladder	CTTTCTATCGTA	0	0	15881.2841796875	N/A	FALSE
FL_Bladder	FL	Bladder	ATAAGCTGGCAC	0	0	15881.2841796875	N/A	FALSE
FL_Bladder	FL	Bladder	CTCCAAAA	0	0	15881.2841796875	N/A	FALSE
FL_Bladder	FL	Bladder	CGCAATGTTAGT	0.619737	3.90231e-05	15881.2841796875	N/A	FALSE
FL_Bladder	FL	Bladder	AAACTCCAGTCT	2.1226	0.000133654	15881.2841796875	N/A	FALSE
FL_Bladder	FL	Bladder	ACACGACCTGGA	0	0	15881.2841796875	N/A	FALSE
FL_Bladder	FL	Bladder	TAAGATATGTGA	0.190928	1.20222e-05	15881.2841796875	N/A	FALSE
FL_Bladder	FL	Bladder	CTCAAGAATAGC	0	0	15881.2841796875	N/A	FALSE
FL_Bladder	FL	Bladder	GATATTCATCAT	0	0	15881.2841796875	N/A	FALSE
FL_Bladder	FL	Bladder	GAGATCCCGGTC	0	0	15881.2841796875	N/A	FALSE
FL_Bladder	FL	Bladder	GGGCGGATGACT	0	0	15881.2841796875	N/A	FALSE
FL_Bladder	FL	Bladder	ATACATGGGTTC	2.60215	0.00016385	15881.2841796875	N/A	FALSE
FL_Bladder	FL	Bladder	ATTCAAGGCATC	0	0	15881.2841796875	N/A	FALSE
FL_Bladder	FL	Bladder	CCTAGCAGTTAT	0	0	15881.2841796875	N/A	FALSE
FL_Bladder	FL	Bladder	AGTGCAGGGAAT	0	0	15881.2841796875	N/A	FALSE
FL_Bladder	FL	Bladder	AGACCGGTCAGA	0	0	15881.2841796875	N/A	FALSE
FL_Bladder	FL	Bladder	CAACACGTACCC	0.167904	1.05724e-05	15881.2841796875	N/A	FALSE
FL_Bladder	FL	Bladder	GAGAACGCATAT	0	0	15881.2841796875	N/A	FALSE
FL_Bladder	FL	Bladder	GTTGGC	0	0	15881.2841796875	N/A	FALSE
FL_Bladder	FL	Bladder	GCCCCTCATATA	0	0	15881.2841796875	N/A	FALSE
FL_Bladder	FL	Bladder	CCGGATTCAAGC	0	0	15881.2841796875	N/A	FALSE
FL_Bladder	FL	Bladder	CACATCCTGTAG	126.115	0.00794109	15881.2841796875	N/A	FALSE
FL_Bladder	FL	Bladder	GGATAGTAGGTC	0	0	15881.2841796875	N/A	FALSE
FL_Bladder	FL	Bladder	TGTACGAATAAT	0	0	15881.2841796875	N/A	FALSE
FL_Bladder	FL	Bladder	TTTCATATTACT	0	0	15881.2841796875	N/A	FALSE
FL_Bladder	FL	Bladder	GCTTAGAGTGAA	1.44514	9.09963e-05	15881.2841796875	N/A	FALSE
FL_Bladder	FL	Bladder	CTTGCAATGAGT	0	0	15881.2841796875	N/A	FALSE
FL_Bladder	FL	Bladder	TCCTACATGATG	0	0	15881.2841796875	N/A	FALSE
FL_Bladder	FL	Bladder	CAAATCGGTATA	0	0	15881.2841796875	N/A	FALSE
FL_Bladder	FL	Bladder	ATGGTATATAGA	0	0	15881.2841796875	N/A	FALSE
FL_Bladder	FL	Bladder	CGCAAGAGTTTA	0.312549	1.96803e-05	15881.2841796875	N/A	FALSE
FL_Bladder	FL	Bladder	GCAACGGGTGGT	0	0	15881.2841796875	N/A	FALSE
FL_Bladder	FL	Bladder	CAAATCTAAGTG	0	0	15881.2841796875	N/A	FALSE
FL_Bladder	FL	Bladder	ACCAGTTTG	0	0	15881.2841796875	N/A	FALSE
FL_Bladder	FL	Bladder	AAATACACCATG	0	0	15881.2841796875	N/A	FALSE
FL_Bladder	FL	Bladder	CGATACGAGATT	1.51847	9.56139e-05	15881.2841796875	N/A	FALSE
FL_Bladder	FL	Bladder	GTAGATGGCTGG	0	0	15881.2841796875	N/A	FALSE
FL_Bladder	FL	Bladder	ACAACTGTACTG	0	0	15881.2841796875	N/A	FALSE
FL_Bladder	FL	Bladder	CGCCTCGGGATT	0	0	15881.2841796875	N/A	FALSE
FL_Bladder	FL	Bladder	CGAATTCAAGT	0	0	15881.2841796875	N/A	FALSE
FL_Bladder	FL	Bladder	ACGATCCGCAGT	0	0	15881.2841796875	N/A	FALSE
FL_Bladder	FL	Bladder	GTTGAGTAGGAA	0	0	15881.2841796875	N/A	FALSE
FL_Bladder	FL	Bladder	GCCCTTAGGTCG	0	0	15881.2841796875	N/A	FALSE
FL_Bladder	FL	Bladder	GTCTGTCCGACT	0	0	15881.2841796875	N/A	FALSE
FL_Bladder	FL	Bladder	TCCTACGTCAAT	0	0	15881.2841796875	N/A	FALSE
FL_Bladder	FL	Bladder	CTCCATGG	0	0	15881.2841796875	N/A	FALSE
FL_Bladder	FL	Bladder	CAAATTAATGCA	1.05858	6.66556e-05	15881.2841796875	N/A	FALSE
FL_Bladder	FL	Bladder	CACCACAATGAA	0.234297	1.4753e-05	15881.2841796875	N/A	FALSE
FL_Bladder	FL	Bladder	AAGCATCGATAA	0	0	15881.2841796875	N/A	FALSE
FL_Bladder	FL	Bladder	GAAATGACGTAT	0	0	15881.2841796875	N/A	FALSE
FL_Bladder	FL	Bladder	CCCCCTTCAT	0	0	15881.2841796875	N/A	FALSE
FL_Bladder	FL	Bladder	ATGGACATGGTT	0	0	15881.2841796875	N/A	FALSE
FL_Bladder	FL	Bladder	CGAATCCAGATG	1.66278	0.0001047	15881.2841796875	N/A	FALSE
FL_Bladder	FL	Bladder	TCGATGTTCATT	0	0	15881.2841796875	N/A	FALSE
FL_Bladder	FL	Bladder	ACAGGGAGTACA	0	0	15881.2841796875	N/A	FALSE
FL_Bladder	FL	Bladder	CTGAAAGATATT	0	0	15881.2841796875	N/A	FALSE
FL_Bladder	FL	Bladder	ATCCTTTCTCCG	0	0	15881.2841796875	N/A	FALSE
FL_Bladder	FL	Bladder	ACGGACCCTCAA	0	0	15881.2841796875	N/A	FALSE
FL_Bladder	FL	Bladder	CCATACGGTATA	0	0	15881.2841796875	N/A	FALSE
FL_Bladder	FL	Bladder	CATGTACCTGGG	0	0	15881.2841796875	N/A	FALSE
FL_Bladder	FL	Bladder	CAGCATGAGTAA	0	0	15881.2841796875	N/A	FALSE
FL_Bladder	FL	Bladder	GACAGCCGATTA	0	0	15881.2841796875	N/A	FALSE
FL_Bladder	FL	Bladder	CAAATGG	0	0	15881.2841796875	N/A	FALSE
FL_Bladder	FL	Bladder	TTTACCATTAAA	0	0	15881.2841796875	N/A	FALSE
FL_Bladder	FL	Bladder	CCTGTT	0.599536	3.77511e-05	15881.2841796875	N/A	FALSE
FL_Bladder	FL	Bladder	GAAT	0	0	15881.2841796875	N/A	FALSE
FL_Bladder	FL	Bladder	GTATCAGACAGT	0	0	15881.2841796875	N/A	FALSE
FL_Bladder	FL	Bladder	CGATTGGTGTTT	0	0	15881.2841796875	N/A	FALSE
FL_Bladder	FL	Bladder	CAAACACTTACT	0	0	15881.2841796875	N/A	FALSE
FL_Bladder	FL	Bladder	GGGTTGAGGTAA	0	0	15881.2841796875	N/A	FALSE
FL_Bladder	FL	Bladder	CGACTAGACAC	0	0	15881.2841796875	N/A	FALSE
FL_Bladder	FL	Bladder	CTGTCGAGGGTA	0	0	15881.2841796875	N/A	FALSE
FL_Bladder	FL	Bladder	ACAATCTGACAAA	0.219038	1.37922e-05	15881.2841796875	N/A	FALSE
FL_Bladder	FL	Bladder	ATCGCGGGGGGG	0	0	15881.2841796875	N/A	FALSE
FL_Bladder	FL	Bladder	GGTATTTCCAGG	0	0	15881.2841796875	N/A	FALSE
FL_Bladder	FL	Bladder	TCCTGTCTGAAT	0	0	15881.2841796875	N/A	FALSE
FL_Bladder	FL	Bladder	GCCCTGTCACCG	0	0	15881.2841796875	N/A	FALSE
FL_Bladder	FL	Bladder	AGCTCGCATTGA	0.89676	5.64665e-05	15881.2841796875	N/A	FALSE
FL_Bladder	FL	Bladder	GAGCTTCTACCG	0	0	15881.2841796875	N/A	FALSE
FL_Bladder	FL	Bladder	TCTCCGGAG	0	0	15881.2841796875	N/A	FALSE
FL_Bladder	FL	Bladder	GAGATCTCTATC	0	0	15881.2841796875	N/A	FALSE
FL_Bladder	FL	Bladder	ATGACCAGCCCT	0	0	15881.2841796875	N/A	FALSE
FL_Bladder	FL	Bladder	CCCTGGCCCACA	0	0	15881.2841796875	N/A	FALSE
FL_Bladder	FL	Bladder	AGAGGTGAGTGA	0.197372	1.2428e-05	15881.2841796875	N/A	FALSE
FL_Bladder	FL	Bladder	CGGGAGAAGTGG	0.970615	6.11169e-05	15881.2841796875	N/A	FALSE
FL_Bladder	FL	Bladder	AGAGACCGAACA	0	0	15881.2841796875	N/A	FALSE
FL_Bladder	FL	Bladder	CTCCAGTACAT	0	0	15881.2841796875	N/A	FALSE
FL_Bladder	FL	Bladder	TCCCATATGTGT	0	0	15881.2841796875	N/A	FALSE
FL_Bladder	FL	Bladder	GAGCCTCAGGGT	0	0	15881.2841796875	N/A	FALSE
FL_Bladder	FL	Bladder	TAATACTTACAT	2.59488	0.000163392	15881.2841796875	N/A	FALSE
FL_Bladder	FL	Bladder	TTACATCTAAGA	0	0	15881.2841796875	N/A	FALSE
FL_Bladder	FL	Bladder	TATGAAGA	0	0	15881.2841796875	N/A	FALSE
FL_Bladder	FL	Bladder	CCATATGGATTT	0	0	15881.2841796875	N/A	FALSE
FL_Bladder	FL	Bladder	CGACACTTAAT	0.159709	1.00564e-05	15881.2841796875	N/A	FALSE
FL_Bladder	FL	Bladder	ATAGTTTAGACA	0	0	15881.2841796875	N/A	FALSE
FL_Bladder	FL	Bladder	AGCAAGAAGAGT	0.85562	5.3876e-05	15881.2841796875	N/A	FALSE
FL_Bladder	FL	Bladder	CGCAAGAGCACC	0	0	15881.2841796875	N/A	FALSE
FL_Bladder	FL	Bladder	AAAATATGCCCT	0	0	15881.2841796875	N/A	FALSE
FL_Bladder	FL	Bladder	CATGATAACCAT	0	0	15881.2841796875	N/A	FALSE
FL_Bladder	FL	Bladder	AGGAAGACGTG	0	0	15881.2841796875	N/A	FALSE
FL_Bladder	FL	Bladder	GCCACGATCGCC	0	0	15881.2841796875	N/A	FALSE
FL_Bladder	FL	Bladder	ACACGTCTCGAC	0	0	15881.2841796875	N/A	FALSE
FL_Bladder	FL	Bladder	ACCGTTACTATT	0	0	15881.2841796875	N/A	FALSE
FL_Bladder	FL	Bladder	GAGCCCAGTATT	0	0	15881.2841796875	N/A	FALSE
FL_Bladder	FL	Bladder	TCTAATAACGAG	0	0	15881.2841796875	N/A	FALSE
FL_Bladder	FL	Bladder	CGACATACCCGG	0.354422	2.23169e-05	15881.2841796875	N/A	FALSE
FL_Bladder	FL	Bladder	GCCCACTTTCTA	0	0	15881.2841796875	N/A	FALSE
FL_Bladder	FL	Bladder	AGCACAGGATAT	0	0	15881.2841796875	N/A	FALSE
FL_Bladder	FL	Bladder	GAGACACCCGAA	0	0	15881.2841796875	N/A	FALSE
FL_Bladder	FL	Bladder	GAAATGTGGACG	0	0	15881.2841796875	N/A	FALSE
FL_Bladder	FL	Bladder	CAAGTTGAAGAT	0	0	15881.2841796875	N/A	FALSE
FL_Bladder	FL	Bladder	GAAGCAAGATTG	0	0	15881.2841796875	N/A	FALSE
FL_Bladder	FL	Bladder	GCGAAGTTGCT	0	0	15881.2841796875	N/A	FALSE
FL_Bladder	FL	Bladder	TCTATGTCCTTT	0	0	15881.2841796875	N/A	FALSE
FL_Bladder	FL	Bladder	ACAGATAGTGAG	0	0	15881.2841796875	N/A	FALSE
FL_Bladder	FL	Bladder	CGTATTTCG	0	0	15881.2841796875	N/A	FALSE
FL_Bladder	FL	Bladder	GACTCCACAATC	0	0	15881.2841796875	N/A	FALSE
FL_Bladder	FL	Bladder	GCCTGGAGAGA	0	0	15881.2841796875	N/A	FALSE
FL_Bladder	FL	Bladder	TGCAATTCTAT	0	0	15881.2841796875	N/A	FALSE
FL_Bladder	FL	Bladder	AGATCACTAGGC	0	0	15881.2841796875	N/A	FALSE
FL_Bladder	FL	Bladder	GATACACTATGA	0	0	15881.2841796875	N/A	FALSE
FL_Bladder	FL	Bladder	TTTGGTGTAAT	3.39166	0.000213563	15881.2841796875	N/A	FALSE
FL_Bladder	FL	Bladder	TAAACGAGGAAG	0	0	15881.2841796875	N/A	FALSE
FL_Bladder	FL	Bladder	ACCCATGACGGC	0	0	15881.2841796875	N/A	FALSE
FL_Bladder	FL	Bladder	ACATAACCAGTA	0	0	15881.2841796875	N/A	FALSE
FL_Bladder	FL	Bladder	ACCCTCCGAGT	1.15487	7.27188e-05	15881.2841796875	N/A	FALSE
FL_Bladder	FL	Bladder	TCGAGTGATATA	0	0	15881.2841796875	N/A	FALSE
FL_Bladder	FL	Bladder	TATTTTGGTAAT	1.01149	6.3691e-05	15881.2841796875	N/A	FALSE
FL_Bladder	FL	Bladder	TTGGACATGCAG	0	0	15881.2841796875	N/A	FALSE
FL_Bladder	FL	Bladder	CACGCCATTCCA	1.79403	0.000112965	15881.2841796875	N/A	FALSE
FL_Bladder	FL	Bladder	GCCCACAAATAC	0	0	15881.2841796875	N/A	FALSE
FL_Bladder	FL	Bladder	CGTGTCGAAAGG	0	0	15881.2841796875	N/A	FALSE
FL_Bladder	FL	Bladder	CACGATACGAGT	1.62107	0.000102074	15881.2841796875	N/A	FALSE
FL_Bladder	FL	Bladder	CCCTTCATACGA	0	0	15881.2841796875	N/A	FALSE
FL_Bladder	FL	Bladder	TCCGATCGATAA	0	0	15881.2841796875	N/A	FALSE
FL_Bladder	FL	Bladder	CGTATATCTCAT	0	0	15881.2841796875	N/A	FALSE
FL_Bladder	FL	Bladder	CCACCCCGTTTA	0	0	15881.2841796875	N/A	FALSE
FL_Bladder	FL	Bladder	GTTCAGCTTTGA	0	0	15881.2841796875	N/A	FALSE
FL_Bladder	FL	Bladder	GTAGGGGGGGGT	0	0	15881.2841796875	N/A	FALSE
FL_Bladder	FL	Bladder	GTTAGTCACAT	0	0	15881.2841796875	N/A	FALSE
FL_Bladder	FL	Bladder	CCAGATATGCCA	0	0	15881.2841796875	N/A	FALSE
FL_Bladder	FL	Bladder	CGAGCCAACACA	0	0	15881.2841796875	N/A	FALSE
FL_Bladder	FL	Bladder	CCACGTGATGTA	0	0	15881.2841796875	N/A	FALSE
FL_Bladder	FL	Bladder	CGTTACACATTG	0	0	15881.2841796875	N/A	FALSE
FL_Bladder	FL	Bladder	ATAGAAAATGAC	0	0	15881.2841796875	N/A	FALSE
FL_Bladder	FL	Bladder	GGTGAA	0	0	15881.2841796875	N/A	FALSE
FL_Bladder	FL	Bladder	ATCTAGATAGTA	0	0	15881.2841796875	N/A	FALSE
FL_Bladder	FL	Bladder	ATAACGGAGGTT	0	0	15881.2841796875	N/A	FALSE
FL_Bladder	FL	Bladder	GAACCTCAGATA	0	0	15881.2841796875	N/A	FALSE
FL_Bladder	FL	Bladder	GGTTATTGGGAG	0	0	15881.2841796875	N/A	FALSE
FL_Bladder	FL	Bladder	GTTCGGAAAG	0	0	15881.2841796875	N/A	FALSE
FL_Bladder	FL	Bladder	AACAAATCAAC	0	0	15881.2841796875	N/A	FALSE
FL_Bladder	FL	Bladder	GATCGTATGTCA	0	0	15881.2841796875	N/A	FALSE
FL_Bladder	FL	Bladder	ACATTCTGGAC	0	0	15881.2841796875	N/A	FALSE
FL_Bladder	FL	Bladder	TATATGAGGCCG	0	0	15881.2841796875	N/A	FALSE
FL_Bladder	FL	Bladder	AGAGGAAG	0	0	15881.2841796875	N/A	FALSE
FL_Bladder	FL	Bladder	TGAGGTCAAAGG	0	0	15881.2841796875	N/A	FALSE
FL_Bladder	FL	Bladder	CTACGTCACAAA	1.44245	9.08269e-05	15881.2841796875	N/A	FALSE
FL_Bladder	FL	Bladder	AAATAGAACGTG	0	0	15881.2841796875	N/A	FALSE
FL_Bladder	FL	Bladder	CAACTCATACTC	0	0	15881.2841796875	N/A	FALSE
FL_Bladder	FL	Bladder	CACTTGATAATT	0	0	15881.2841796875	N/A	FALSE
FL_Bladder	FL	Bladder	CGTAAGGCCATC	0	0	15881.2841796875	N/A	FALSE
FL_Bladder	FL	Bladder	CTGAATAACGAT	0	0	15881.2841796875	N/A	FALSE
FL_Bladder	FL	Bladder	CTACAGTGTAAA	0	0	15881.2841796875	N/A	FALSE
FL_Bladder	FL	Bladder	CTACCGTATCA	1.05913	6.66903e-05	15881.2841796875	N/A	FALSE
FL_Bladder	FL	Bladder	TTAACGACTTGA	0	0	15881.2841796875	N/A	FALSE
FL_Bladder	FL	Bladder	CCGGCCCCTCCG	0.22896	1.4417e-05	15881.2841796875	N/A	FALSE
FL_Bladder	FL	Bladder	AACAAGAGAGCA	0	0	15881.2841796875	N/A	FALSE
FL_Bladder	FL	Bladder	CAAGATGTGTG	0	0	15881.2841796875	N/A	FALSE
FL_Bladder	FL	Bladder	CAAGATCAAACT	0	0	15881.2841796875	N/A	FALSE
FL_Bladder	FL	Bladder	CGATGTAGATAT	0.352744	2.22113e-05	15881.2841796875	N/A	FALSE
FL_Bladder	FL	Bladder	AAAACAGGAAAG	0	0	15881.2841796875	N/A	FALSE
FL_Bladder	FL	Bladder	AGGACTCCATAT	0	0	15881.2841796875	N/A	FALSE
FL_Bladder	FL	Bladder	CCGTAAGAAAA	0.233685	1.47145e-05	15881.2841796875	N/A	FALSE
FL_Bladder	FL	Bladder	TTAGCCGATATC	0	0	15881.2841796875	N/A	FALSE
FL_Bladder	FL	Bladder	GCCAGCTTGCAG	0	0	15881.2841796875	N/A	FALSE
FL_Bladder	FL	Bladder	GCAGTCGAGGAT	0	0	15881.2841796875	N/A	FALSE
FL_Bladder	FL	Bladder	AAAAGAGAACAG	0	0	15881.2841796875	N/A	FALSE
FL_Bladder	FL	Bladder	GAATCAATATGT	0	0	15881.2841796875	N/A	FALSE
FL_Bladder	FL	Bladder	AAAGTAGATCGT	0	0	15881.2841796875	N/A	FALSE
FL_Bladder	FL	Bladder	GACGCTACTCAA	0	0	15881.2841796875	N/A	FALSE
FL_Bladder	FL	Bladder	GTCTCAACTTAA	0	0	15881.2841796875	N/A	FALSE
FL_Bladder	FL	Bladder	GGGTTGT	0	0	15881.2841796875	N/A	FALSE
FL_Bladder	FL	Bladder	CATGTACT	0	0	15881.2841796875	N/A	FALSE
FL_Bladder	FL	Bladder	GCATGGATTTTT	0.643632	4.05277e-05	15881.2841796875	N/A	FALSE
FL_Bladder	FL	Bladder	GGGAGGAGACGA	0	0	15881.2841796875	N/A	FALSE
FL_Bladder	FL	Bladder	TCCACGGTTCTG	902.115	0.0568037	15881.2841796875	N/A	FALSE
FL_Bladder	FL	Bladder	ACGGGAATAGGC	0	0	15881.2841796875	N/A	FALSE
FL_Bladder	FL	Bladder	CGTACTGTATCA	0.564768	3.55619e-05	15881.2841796875	N/A	FALSE
FL_Bladder	FL	Bladder	ATTATAGGCGAG	0.206064	1.29753e-05	15881.2841796875	N/A	FALSE
FL_Bladder	FL	Bladder	CGACATGAATCT	0	0	15881.2841796875	N/A	FALSE
FL_Bladder	FL	Bladder	GCGTATGTGAGT	0	0	15881.2841796875	N/A	FALSE
FL_Bladder	FL	Bladder	TGTACCCTGT	0	0	15881.2841796875	N/A	FALSE
FL_Bladder	FL	Bladder	TACACAACATGT	0	0	15881.2841796875	N/A	FALSE
FL_Bladder	FL	Bladder	ATACCTAGGTTG	0	0	15881.2841796875	N/A	FALSE
FL_Bladder	FL	Bladder	CCCTACCAAGTG	0	0	15881.2841796875	N/A	FALSE
FL_Bladder	FL	Bladder	ATCGGGATACAA	0	0	15881.2841796875	N/A	FALSE
FL_Bladder	FL	Bladder	ACACACCGGAGA	0	0	15881.2841796875	N/A	FALSE
FL_Bladder	FL	Bladder	ATCAATCGGG	0	0	15881.2841796875	N/A	FALSE
FL_Bladder	FL	Bladder	TTGATGAGTAAT	0	0	15881.2841796875	N/A	FALSE
FL_Bladder	FL	Bladder	GTCAACCTGCAA	0	0	15881.2841796875	N/A	FALSE
FL_Bladder	FL	Bladder	ATGTATGTGCAC	0	0	15881.2841796875	N/A	FALSE
FL_Bladder	FL	Bladder	CAGAGTCACAGG	0	0	15881.2841796875	N/A	FALSE
FL_Bladder	FL	Bladder	ACGGTGCAAAGT	0	0	15881.2841796875	N/A	FALSE
FL_Bladder	FL	Bladder	AAGTATCGTAAG	0	0	15881.2841796875	N/A	FALSE
FL_Bladder	FL	Bladder	CCACGTATGTGA	0	0	15881.2841796875	N/A	FALSE
FL_Bladder	FL	Bladder	ATATCTTCCGTA	0	0	15881.2841796875	N/A	FALSE
FL_Bladder	FL	Bladder	GCATATCCTAA	0	0	15881.2841796875	N/A	FALSE
FL_Bladder	FL	Bladder	GCCCATGTCTTG	1.81772	0.000114457	15881.2841796875	N/A	FALSE
FL_Bladder	FL	Bladder	CACCTAGGCACG	0	0	15881.2841796875	N/A	FALSE
FL_Bladder	FL	Bladder	ACGATTACGACT	0	0	15881.2841796875	N/A	FALSE
FL_Bladder	FL	Bladder	ACGTGAATAAGG	0	0	15881.2841796875	N/A	FALSE
FL_Bladder	FL	Bladder	TTCACCCTGTTG	0	0	15881.2841796875	N/A	FALSE
FL_Bladder	FL	Bladder	GCCACCCCTTTA	0	0	15881.2841796875	N/A	FALSE
FL_Bladder	FL	Bladder	ACACATTGGTC	0	0	15881.2841796875	N/A	FALSE
FL_Bladder	FL	Bladder	ATCTACGT	0.473184	2.97951e-05	15881.2841796875	N/A	FALSE
FL_Bladder	FL	Bladder	CATGTTCCGAGG	0	0	15881.2841796875	N/A	FALSE
FL_Bladder	FL	Bladder	AGCATCGTGTTA	93.5651	0.00589153	15881.2841796875	N/A	FALSE
FL_Bladder	FL	Bladder	TGTTATACCCAT	0	0	15881.2841796875	N/A	FALSE
FL_Bladder	FL	Bladder	CCCTCCTGAACG	0	0	15881.2841796875	N/A	FALSE
FL_Bladder	FL	Bladder	AGACATGTCATT	0	0	15881.2841796875	N/A	FALSE
FL_Bladder	FL	Bladder	GGGTACTGATCA	0	0	15881.2841796875	N/A	FALSE
FL_Bladder	FL	Bladder	CATATGT	0	0	15881.2841796875	N/A	FALSE
FL_Bladder	FL	Bladder	AAGGAAATGGGT	0	0	15881.2841796875	N/A	FALSE
FL_Bladder	FL	Bladder	AAGGGCAAACT	0	0	15881.2841796875	N/A	FALSE
FL_Bladder	FL	Bladder	GCTCAGCATGAT	0	0	15881.2841796875	N/A	FALSE
FL_Bladder	FL	Bladder	CGCTTCATATGG	0	0	15881.2841796875	N/A	FALSE
FL_Bladder	FL	Bladder	CCCTATATTGCG	0	0	15881.2841796875	N/A	FALSE
FL_Bladder	FL	Bladder	ACAAAGGTTGTG	0.242299	1.52569e-05	15881.2841796875	N/A	FALSE
FL_Bladder	FL	Bladder	GGCCTCACAAGT	0	0	15881.2841796875	N/A	FALSE
FL_Bladder	FL	Bladder	CTCCTGATTGTT	0	0	15881.2841796875	N/A	FALSE
FL_Bladder	FL	Bladder	GATGACCTGGGA	0	0	15881.2841796875	N/A	FALSE
FL_Bladder	FL	Bladder	AGACCAAAGG	0	0	15881.2841796875	N/A	FALSE
FL_Bladder	FL	Bladder	CCCGCCTAAAGA	0.187967	1.18358e-05	15881.2841796875	N/A	FALSE
FL_Bladder	FL	Bladder	TCCGCCGATCGT	0.517486	3.25846e-05	15881.2841796875	N/A	FALSE
FL_Bladder	FL	Bladder	ACCTTAGT	0.493536	3.10766e-05	15881.2841796875	N/A	FALSE
FL_Bladder	FL	Bladder	ATAGATTTGCGG	0	0	15881.2841796875	N/A	FALSE
FL_Bladder	FL	Bladder	CTGAGTACGAAT	2.3737	0.000149465	15881.2841796875	N/A	FALSE
FL_Bladder	FL	Bladder	AGTAGGTAGGTT	0	0	15881.2841796875	N/A	FALSE
FL_Bladder	FL	Bladder	ATTTTATGTAC	0	0	15881.2841796875	N/A	FALSE
FL_Bladder	FL	Bladder	AAGATAGGGGTA	0.179885	1.13269e-05	15881.2841796875	N/A	FALSE
FL_Bladder	FL	Bladder	CCAAAGGTCATA	0	0	15881.2841796875	N/A	FALSE
FL_Bladder	FL	Bladder	GAGTATTGATCC	0.221328	1.39364e-05	15881.2841796875	N/A	FALSE
FL_Bladder	FL	Bladder	GTCTAGTATGAG	1.12038	7.05471e-05	15881.2841796875	N/A	FALSE
FL_Bladder	FL	Bladder	AGGCCTGTGCGT	0	0	15881.2841796875	N/A	FALSE
FL_Bladder	FL	Bladder	AGCGTAGGCTGG	1.43666	9.04623e-05	15881.2841796875	N/A	FALSE
FL_Bladder	FL	Bladder	GGATAGGGACAT	0	0	15881.2841796875	N/A	FALSE
FL_Bladder	FL	Bladder	TTGAGCTATAAC	0	0	15881.2841796875	N/A	FALSE
FL_Bladder	FL	Bladder	TTTCCTCTGTGT	1.26437	7.96137e-05	15881.2841796875	N/A	FALSE
FL_Bladder	FL	Bladder	CCCAGTTCGTCG	0	0	15881.2841796875	N/A	FALSE
FL_Bladder	FL	Bladder	GATAACGATCCA	0	0	15881.2841796875	N/A	FALSE
FL_Bladder	FL	Bladder	TGAATGGTGAGG	0	0	15881.2841796875	N/A	FALSE
FL_Bladder	FL	Bladder	CCAAACGACAAA	0.18143	1.14241e-05	15881.2841796875	N/A	FALSE
FL_Bladder	FL	Bladder	CTCACCGTTATT	0	0	15881.2841796875	N/A	FALSE
FL_Bladder	FL	Bladder	CAGCCTAATAAT	0	0	15881.2841796875	N/A	FALSE
FL_Bladder	FL	Bladder	CACCACCCATGC	0	0	15881.2841796875	N/A	FALSE
FL_Bladder	FL	Bladder	CGAGTTATAGTG	0	0	15881.2841796875	N/A	FALSE
FL_Bladder	FL	Bladder	GCAACCTCGTA	0	0	15881.2841796875	N/A	FALSE
FL_Bladder	FL	Bladder	CTAGGTGGTGCT	0	0	15881.2841796875	N/A	FALSE
FL_Bladder	FL	Bladder	TACAACTTCAT	0.834432	5.25419e-05	15881.2841796875	N/A	FALSE
FL_Bladder	FL	Bladder	TGCGAGTGATG	0.233412	1.46973e-05	15881.2841796875	N/A	FALSE
FL_Bladder	FL	Bladder	ATTATACTGGCG	0	0	15881.2841796875	N/A	FALSE
FL_Bladder	FL	Bladder	GAAATCTGACT	0	0	15881.2841796875	N/A	FALSE
FL_Bladder	FL	Bladder	CGTCGAAGAC	0.584781	3.6822e-05	15881.2841796875	N/A	FALSE
FL_Bladder	FL	Bladder	GGATGTTGGTAA	0	0	15881.2841796875	N/A	FALSE
FL_Bladder	FL	Bladder	CTTCCCACCACG	0.325632	2.05041e-05	15881.2841796875	N/A	FALSE
FL_Bladder	FL	Bladder	ACAACACAGCGA	0	0	15881.2841796875	N/A	FALSE
FL_Bladder	FL	Bladder	ACGATTCTCAAG	0	0	15881.2841796875	N/A	FALSE
FL_Bladder	FL	Bladder	GCACTAGTATGG	0	0	15881.2841796875	N/A	FALSE
FL_Bladder	FL	Bladder	CAAGTTGTCAGG	0	0	15881.2841796875	N/A	FALSE
FL_Bladder	FL	Bladder	CAGCTATTACAT	0.183168	1.15336e-05	15881.2841796875	N/A	FALSE
FL_Bladder	FL	Bladder	CTTGTAATGA	0	0	15881.2841796875	N/A	FALSE
FL_Bladder	FL	Bladder	TAAAAAATTACC	0.502949	3.16693e-05	15881.2841796875	N/A	FALSE
FL_Bladder	FL	Bladder	CTTTCCCTCCGT	0	0	15881.2841796875	N/A	FALSE
FL_Bladder	FL	Bladder	CGCGTTCCGAAA	0	0	15881.2841796875	N/A	FALSE
FL_Bladder	FL	Bladder	ATTCAAGATGCA	0	0	15881.2841796875	N/A	FALSE
FL_Bladder	FL	Bladder	TCAACCGGTAGC	0	0	15881.2841796875	N/A	FALSE
FL_Bladder	FL	Bladder	TACATCCAATTA	0	0	15881.2841796875	N/A	FALSE
FL_Bladder	FL	Bladder	AAGGACACCGGG	481.035	0.0302894	15881.2841796875	N/A	FALSE
FL_Bladder	FL	Bladder	CTAACCAATACT	0	0	15881.2841796875	N/A	FALSE
FL_Bladder	FL	Bladder	ACCCATTGTCAA	0	0	15881.2841796875	N/A	FALSE
FL_Bladder	FL	Bladder	CTGCGTAGAGAA	0	0	15881.2841796875	N/A	FALSE
FL_Bladder	FL	Bladder	CAACAGGTGAGA	0	0	15881.2841796875	N/A	FALSE
FL_Bladder	FL	Bladder	TCAATCAGT	0	0	15881.2841796875	N/A	FALSE
FL_Bladder	FL	Bladder	CCGATCCAACGT	0	0	15881.2841796875	N/A	FALSE
FL_Bladder	FL	Bladder	AGTAACGATGCT	0	0	15881.2841796875	N/A	FALSE
FL_Bladder	FL	Bladder	TTACTTACGAA	0	0	15881.2841796875	N/A	FALSE
FL_Bladder	FL	Bladder	CCCGTACAT	0	0	15881.2841796875	N/A	FALSE
FL_Bladder	FL	Bladder	GTTACCCAATCG	0	0	15881.2841796875	N/A	FALSE
FL_Bladder	FL	Bladder	CATCCTCGGAAC	0	0	15881.2841796875	N/A	FALSE
FL_Bladder	FL	Bladder	GTCACTCTCGCA	0	0	15881.2841796875	N/A	FALSE
FL_Bladder	FL	Bladder	AAGCTCCCGGAA	0	0	15881.2841796875	N/A	FALSE
FL_Bladder	FL	Bladder	ATTATTCAAAGG	0	0	15881.2841796875	N/A	FALSE
FL_Bladder	FL	Bladder	TATAGGCATGTT	0	0	15881.2841796875	N/A	FALSE
FL_Bladder	FL	Bladder	ACTTGAGGGGGC	0	0	15881.2841796875	N/A	FALSE
FL_Bladder	FL	Bladder	GAAAGTTCGC	0	0	15881.2841796875	N/A	FALSE
FL_Bladder	FL	Bladder	TTCAATTA	0	0	15881.2841796875	N/A	FALSE
FL_Bladder	FL	Bladder	ACCAAGGTACGT	0	0	15881.2841796875	N/A	FALSE
FL_Bladder	FL	Bladder	AAAGATGGCACA	0	0	15881.2841796875	N/A	FALSE
FL_Bladder	FL	Bladder	CGCCTCACGGCT	0	0	15881.2841796875	N/A	FALSE
FL_Bladder	FL	Bladder	GCACACCCTATA	0	0	15881.2841796875	N/A	FALSE
FL_Bladder	FL	Bladder	AGCCCTCCTGA	0	0	15881.2841796875	N/A	FALSE
FL_Bladder	FL	Bladder	TTACTTGTGTTT	0	0	15881.2841796875	N/A	FALSE
FL_Bladder	FL	Bladder	GTGGCAAG	0.167904	1.05724e-05	15881.2841796875	N/A	FALSE
FL_Bladder	FL	Bladder	CCTGTGGTTGTG	0	0	15881.2841796875	N/A	FALSE
FL_Bladder	FL	Bladder	TCACGGGGTGCT	0	0	15881.2841796875	N/A	FALSE
FL_Bladder	FL	Bladder	ACGAAGCACTTT	0	0	15881.2841796875	N/A	FALSE
FL_Bladder	FL	Bladder	CACTGCCATCGA	0.773885	4.87294e-05	15881.2841796875	N/A	FALSE
FL_Bladder	FL	Bladder	GACCTGGTGTTT	0	0	15881.2841796875	N/A	FALSE
FL_Bladder	FL	Bladder	GAAATGTCAACC	5.85374	0.000368594	15881.2841796875	N/A	FALSE
FL_Bladder	FL	Bladder	CTGTAAATCTGG	0	0	15881.2841796875	N/A	FALSE
FL_Bladder	FL	Bladder	CCTCAATCAAA	0	0	15881.2841796875	N/A	FALSE
FL_Bladder	FL	Bladder	GTTCCGT	0	0	15881.2841796875	N/A	FALSE
FL_Bladder	FL	Bladder	GACACTCAGCTA	0	0	15881.2841796875	N/A	FALSE
FL_Bladder	FL	Bladder	GAAATGAAGTTG	0.684845	4.31228e-05	15881.2841796875	N/A	FALSE
FL_Bladder	FL	Bladder	CTTGACAGCACG	0	0	15881.2841796875	N/A	FALSE
FL_Bladder	FL	Bladder	AGAGGCCAAACA	0	0	15881.2841796875	N/A	FALSE
FL_Bladder	FL	Bladder	GCCACAGTGACC	0	0	15881.2841796875	N/A	FALSE
FL_Bladder	FL	Bladder	ACGATCCGGTTG	0	0	15881.2841796875	N/A	FALSE
FL_Bladder	FL	Bladder	GCTGAGGTACGC	0	0	15881.2841796875	N/A	FALSE
FL_Bladder	FL	Bladder	AATGAATACTT	0	0	15881.2841796875	N/A	FALSE
FL_Bladder	FL	Bladder	GCCCTGGCCTTC	0	0	15881.2841796875	N/A	FALSE
FL_Bladder	FL	Bladder	CCATATGCATTC	0	0	15881.2841796875	N/A	FALSE
FL_Bladder	FL	Bladder	ACATATCGACGG	0	0	15881.2841796875	N/A	FALSE
FL_Bladder	FL	Bladder	TGTCTCGTAGTA	0.320544	2.01838e-05	15881.2841796875	N/A	FALSE
FL_Bladder	FL	Bladder	CCACTTAATATA	0	0	15881.2841796875	N/A	FALSE
FL_Bladder	FL	Bladder	ACCCGTTACCTT	0.244224	1.53781e-05	15881.2841796875	N/A	FALSE
FL_Bladder	FL	Bladder	GACAGTAT	0.185712	1.16938e-05	15881.2841796875	N/A	FALSE
FL_Bladder	FL	Bladder	GGATATAGCGG	0	0	15881.2841796875	N/A	FALSE
FL_Bladder	FL	Bladder	CCCGAGAGTCAT	0	0	15881.2841796875	N/A	FALSE
FL_Bladder	FL	Bladder	AGCCGCTGTCAT	0	0	15881.2841796875	N/A	FALSE
FL_Bladder	FL	Bladder	CACCAGGGAAGA	0	0	15881.2841796875	N/A	FALSE
FL_Bladder	FL	Bladder	ACCCCCACTATC	0	0	15881.2841796875	N/A	FALSE
FL_Bladder	FL	Bladder	GCCTTT	0	0	15881.2841796875	N/A	FALSE
FL_Bladder	FL	Bladder	GCTACGCCAGGC	0	0	15881.2841796875	N/A	FALSE
FL_Bladder	FL	Bladder	CGGAAGGTCATG	3.64657	0.000229614	15881.2841796875	N/A	FALSE
FL_Bladder	FL	Bladder	GGTTAGACTGGG	0	0	15881.2841796875	N/A	FALSE
FL_Bladder	FL	Bladder	TGACATGAAAAT	0	0	15881.2841796875	N/A	FALSE
FL_Bladder	FL	Bladder	CACTTTAATTTG	0	0	15881.2841796875	N/A	FALSE
FL_Bladder	FL	Bladder	GTGTTAGGCCCC	0	0	15881.2841796875	N/A	FALSE
FL_Bladder	FL	Bladder	CCGCTCAATCGT	0	0	15881.2841796875	N/A	FALSE
FL_Bladder	FL	Bladder	CCATCTG	0	0	15881.2841796875	N/A	FALSE
FL_Bladder	FL	Bladder	CGACTTG	0.874288	5.50515e-05	15881.2841796875	N/A	FALSE
FL_Bladder	FL	Bladder	CGCTTCCTCCGC	0	0	15881.2841796875	N/A	FALSE
FL_Bladder	FL	Bladder	CACTGGAGAGAT	0.370152	2.33074e-05	15881.2841796875	N/A	FALSE
FL_Bladder	FL	Bladder	GAAAAGAAGACT	0	0	15881.2841796875	N/A	FALSE
FL_Bladder	FL	Bladder	GTCACTCTGTCC	0	0	15881.2841796875	N/A	FALSE
FL_Bladder	FL	Bladder	ACCAGGTGAGAT	0	0	15881.2841796875	N/A	FALSE
FL_Bladder	FL	Bladder	CGAAACGGGAGG	0	0	15881.2841796875	N/A	FALSE
FL_Bladder	FL	Bladder	CTTTTGTGTTCA	0	0	15881.2841796875	N/A	FALSE
FL_Bladder	FL	Bladder	ACGACTAATTCT	0	0	15881.2841796875	N/A	FALSE
FL_Bladder	FL	Bladder	ACACAGGCTTAG	0	0	15881.2841796875	N/A	FALSE
FL_Bladder	FL	Bladder	GGAAGTTCTAGT	0	0	15881.2841796875	N/A	FALSE
FL_Bladder	FL	Bladder	GAGCTTAACAAG	0	0	15881.2841796875	N/A	FALSE
FL_Bladder	FL	Bladder	CCGAGGTGCTAT	0	0	15881.2841796875	N/A	FALSE
FL_Bladder	FL	Bladder	CACACCGAGTT	0	0	15881.2841796875	N/A	FALSE
FL_Bladder	FL	Bladder	GGCATTCCGGCT	0.16536	1.04123e-05	15881.2841796875	N/A	FALSE
FL_Bladder	FL	Bladder	ACGCTTGCATGT	0	0	15881.2841796875	N/A	FALSE
FL_Bladder	FL	Bladder	ACACGCCGATAT	0	0	15881.2841796875	N/A	FALSE
FL_Bladder	FL	Bladder	ATACAGGATT	0	0	15881.2841796875	N/A	FALSE
FL_Bladder	FL	Bladder	ACAGACGCACAT	0	0	15881.2841796875	N/A	FALSE
FL_Bladder	FL	Bladder	GTAGCGAGAGGT	0	0	15881.2841796875	N/A	FALSE
FL_Bladder	FL	Bladder	ACGTTTGCGGAT	0	0	15881.2841796875	N/A	FALSE
FL_Bladder	FL	Bladder	CCCCTTCATATT	0	0	15881.2841796875	N/A	FALSE
FL_Bladder	FL	Bladder	GTTAGCGGGCCA	0	0	15881.2841796875	N/A	FALSE
FL_Bladder	FL	Bladder	GCATCCACTTTG	0	0	15881.2841796875	N/A	FALSE
FL_Bladder	FL	Bladder	AAATCGACGGTG	0	0	15881.2841796875	N/A	FALSE
FL_Bladder	FL	Bladder	CGAGATACGTGT	4903.79	0.308778	15881.2841796875	N/A	FALSE
FL_Bladder	FL	Bladder	TCTCAGGAGGAT	0	0	15881.2841796875	N/A	FALSE
FL_Bladder	FL	Bladder	ACAAACTCGATT	0	0	15881.2841796875	N/A	FALSE
FL_Bladder	FL	Bladder	GCATTTATTGGC	0	0	15881.2841796875	N/A	FALSE
FL_Bladder	FL	Bladder	AGGAAGCTGTCG	0	0	15881.2841796875	N/A	FALSE
FL_Bladder	FL	Bladder	AGGGTCAGGGAT	0	0	15881.2841796875	N/A	FALSE
FL_Bladder	FL	Bladder	TGTGTACAAGGC	0	0	15881.2841796875	N/A	FALSE
FL_Bladder	FL	Bladder	CAACAGGGCAAG	0	0	15881.2841796875	N/A	FALSE
FL_Bladder	FL	Bladder	GACCTGCATTGA	0.785842	4.94823e-05	15881.2841796875	N/A	FALSE
FL_Bladder	FL	Bladder	CACGGGGACCGG	0	0	15881.2841796875	N/A	FALSE
FL_Bladder	FL	Bladder	TCTCAGAGAGAT	0.222237	1.39936e-05	15881.2841796875	N/A	FALSE
FL_Bladder	FL	Bladder	ATTCCTGGTGTG	0	0	15881.2841796875	N/A	FALSE
FL_Bladder	FL	Bladder	CAGGAGTGCTAT	0	0	15881.2841796875	N/A	FALSE
FL_Bladder	FL	Bladder	CAGAGTAGGCGA	0	0	15881.2841796875	N/A	FALSE
FL_Bladder	FL	Bladder	CCTGAGATCAGT	0	0	15881.2841796875	N/A	FALSE
FL_Bladder	FL	Bladder	TACATGGAGAGT	0	0	15881.2841796875	N/A	FALSE
FL_Bladder	FL	Bladder	AGTAAGGTGTAT	0	0	15881.2841796875	N/A	FALSE
FL_Bladder	FL	Bladder	AAACAATAGGAA	0	0	15881.2841796875	N/A	FALSE
FL_Bladder	FL	Bladder	AAGAAAAAGAGG	0	0	15881.2841796875	N/A	FALSE
FL_Bladder	FL	Bladder	CTCATAATCATA	0	0	15881.2841796875	N/A	FALSE
FL_Bladder	FL	Bladder	ATACTCGGAATC	0	0	15881.2841796875	N/A	FALSE
FL_Bladder	FL	Bladder	TCAATGTCGAAT	0	0	15881.2841796875	N/A	FALSE
FL_Bladder	FL	Bladder	ACACATCCAAGA	0	0	15881.2841796875	N/A	FALSE
FL_Bladder	FL	Bladder	CCCAGGTACTTA	0	0	15881.2841796875	N/A	FALSE
FL_Bladder	FL	Bladder	ACTCGCTGTCTC	0	0	15881.2841796875	N/A	FALSE
FL_Bladder	FL	Bladder	CCCCCCAA	0	0	15881.2841796875	N/A	FALSE
FL_Bladder	FL	Bladder	GTTCTATAATGT	0	0	15881.2841796875	N/A	FALSE
FL_Bladder	FL	Bladder	GGTATGCTGTAA	0	0	15881.2841796875	N/A	FALSE
FL_Bladder	FL	Bladder	ACGCTGATCATT	0	0	15881.2841796875	N/A	FALSE
FL_Bladder	FL	Bladder	CATCGCCTTGAA	0	0	15881.2841796875	N/A	FALSE
FL_Bladder	FL	Bladder	CTGTAGTGCAAC	0	0	15881.2841796875	N/A	FALSE
FL_Bladder	FL	Bladder	TCGGAG	0	0	15881.2841796875	N/A	FALSE
FL_Bladder	FL	Bladder	ACGAGGAGGCGC	0	0	15881.2841796875	N/A	FALSE
FL_Bladder	FL	Bladder	AGTCCGAGTCGA	0	0	15881.2841796875	N/A	FALSE
FL_Bladder	FL	Bladder	CCCTTGGCGACT	0	0	15881.2841796875	N/A	FALSE
FL_Bladder	FL	Bladder	ACCATAAATAAG	0	0	15881.2841796875	N/A	FALSE
FL_Bladder	FL	Bladder	CATCGTTTGATG	0	0	15881.2841796875	N/A	FALSE
FL_Bladder	FL	Bladder	CTACTCAGGAAC	0	0	15881.2841796875	N/A	FALSE
FL_Bladder	FL	Bladder	AACTAGGGTTGT	0.198577	1.25039e-05	15881.2841796875	N/A	FALSE
FL_Bladder	FL	Bladder	TGAACTGAGAAG	0	0	15881.2841796875	N/A	FALSE
FL_Bladder	FL	Bladder	ATGTGGCAAAGG	0	0	15881.2841796875	N/A	FALSE
FL_Bladder	FL	Bladder	AAATATTCGCGT	2.1183	0.000133384	15881.2841796875	N/A	FALSE
FL_Bladder	FL	Bladder	TCAACACACAAT	0	0	15881.2841796875	N/A	FALSE
FL_Bladder	FL	Bladder	CCGAATCACAGG	0	0	15881.2841796875	N/A	FALSE
FL_Bladder	FL	Bladder	AAAAGACAGACC	0	0	15881.2841796875	N/A	FALSE
FL_Bladder	FL	Bladder	CAACGCAGTCTT	0	0	15881.2841796875	N/A	FALSE
FL_Bladder	FL	Bladder	GTACATACCAGC	0	0	15881.2841796875	N/A	FALSE
FL_Bladder	FL	Bladder	CGCTATTGCCTT	3.2029	0.000201677	15881.2841796875	N/A	FALSE
FL_Bladder	FL	Bladder	CTTGTGGGCAGG	0	0	15881.2841796875	N/A	FALSE
FL_Bladder	FL	Bladder	TCTCCTG	0	0	15881.2841796875	N/A	FALSE
FL_Bladder	FL	Bladder	GGAAAGATGAGT	0.296582	1.86749e-05	15881.2841796875	N/A	FALSE
FL_Bladder	FL	Bladder	CGGGGATCGTG	0	0	15881.2841796875	N/A	FALSE
FL_Bladder	FL	Bladder	TTTGCCCCTGAA	0	0	15881.2841796875	N/A	FALSE
FL_Bladder	FL	Bladder	CGTTCCCCTACG	0	0	15881.2841796875	N/A	FALSE
FL_Bladder	FL	Bladder	CCCGTGCTTTAA	0	0	15881.2841796875	N/A	FALSE
FL_Bladder	FL	Bladder	GTCCTCATGTT	0	0	15881.2841796875	N/A	FALSE
FL_Bladder	FL	Bladder	GGTGACGTATTT	0	0	15881.2841796875	N/A	FALSE
FL_Bladder	FL	Bladder	CGAAGCACCTTC	0	0	15881.2841796875	N/A	FALSE
FL_Bladder	FL	Bladder	ATGTATACGCAG	0	0	15881.2841796875	N/A	FALSE
FL_Bladder	FL	Bladder	ATTAA	0	0	15881.2841796875	N/A	FALSE
FL_Bladder	FL	Bladder	GCAGTGACATAT	0	0	15881.2841796875	N/A	FALSE
FL_Bladder	FL	Bladder	CGCCATGCTTGA	0.178819	1.12597e-05	15881.2841796875	N/A	FALSE
FL_Bladder	FL	Bladder	GTTTAGACGGGC	0	0	15881.2841796875	N/A	FALSE
FL_Bladder	FL	Bladder	AAACATCAACAC	0	0	15881.2841796875	N/A	FALSE
FL_Bladder	FL	Bladder	GAAAGACGA	0	0	15881.2841796875	N/A	FALSE
FL_Bladder	FL	Bladder	CCCTGTACCAAT	0	0	15881.2841796875	N/A	FALSE
FL_Bladder	FL	Bladder	CTTCGGATTCGT	0	0	15881.2841796875	N/A	FALSE
FL_Bladder	FL	Bladder	CATTCCATCGTG	1.48951	9.37904e-05	15881.2841796875	N/A	FALSE
FL_Bladder	FL	Bladder	CATTGTGGGATT	0	0	15881.2841796875	N/A	FALSE
FL_Bladder	FL	Bladder	CCCCATACCATC	0	0	15881.2841796875	N/A	FALSE
FL_Bladder	FL	Bladder	ACTAGTTTGATG	0	0	15881.2841796875	N/A	FALSE
FL_Bladder	FL	Bladder	GTTGAAACCGGT	0	0	15881.2841796875	N/A	FALSE
FL_Bladder	FL	Bladder	CCAGAGATGTAT	0	0	15881.2841796875	N/A	FALSE
FL_Bladder	FL	Bladder	GATATAAAGTCT	0.230777	1.45314e-05	15881.2841796875	N/A	FALSE
FL_Bladder	FL	Bladder	GAACTCTACGTA	0	0	15881.2841796875	N/A	FALSE
FL_Bladder	FL	Bladder	GCAACTCAATAA	0	0	15881.2841796875	N/A	FALSE
FL_Bladder	FL	Bladder	CCTGCGGATCTT	0	0	15881.2841796875	N/A	FALSE
FL_Bladder	FL	Bladder	CGAACACCGGGA	0	0	15881.2841796875	N/A	FALSE
FL_Bladder	FL	Bladder	CCCGTTCTTAAA	0	0	15881.2841796875	N/A	FALSE
FL_Bladder	FL	Bladder	CACACTCTTGGA	0	0	15881.2841796875	N/A	FALSE
FL_Bladder	FL	Bladder	ATAAGT	0.216749	1.36481e-05	15881.2841796875	N/A	FALSE
FL_Bladder	FL	Bladder	ATATGCATATAC	1.43736	9.05065e-05	15881.2841796875	N/A	FALSE
FL_Bladder	FL	Bladder	ACCGTATGG	0	0	15881.2841796875	N/A	FALSE
FL_Bladder	FL	Bladder	TCTTTCGCAGGA	0	0	15881.2841796875	N/A	FALSE
FL_Bladder	FL	Bladder	GCTTCCAGGGTA	1.40429	8.84241e-05	15881.2841796875	N/A	FALSE
FL_Bladder	FL	Bladder	CCCATGACATTG	0	0	15881.2841796875	N/A	FALSE
FL_Bladder	FL	Bladder	AGGGATGGTTTA	0	0	15881.2841796875	N/A	FALSE
FL_Bladder	FL	Bladder	TTACAGTAACGC	0	0	15881.2841796875	N/A	FALSE
FL_Bladder	FL	Bladder	GTTCCAGTAAAA	30.0917	0.00189479	15881.2841796875	N/A	FALSE
FL_Bladder	FL	Bladder	ACGGTTGTTCAT	0	0	15881.2841796875	N/A	FALSE
FL_Bladder	FL	Bladder	CCATCCAAGGAA	0	0	15881.2841796875	N/A	FALSE
FL_Bladder	FL	Bladder	CACCACCTCGGT	0	0	15881.2841796875	N/A	FALSE
FL_Bladder	FL	Bladder	CCATATTCG	0	0	15881.2841796875	N/A	FALSE
FL_Bladder	FL	Bladder	CTCTGCCTGT	0	0	15881.2841796875	N/A	FALSE
FL_Bladder	FL	Bladder	ACAGCTATACCA	0	0	15881.2841796875	N/A	FALSE
FL_Bladder	FL	Bladder	TCACGTCCTGTA	0	0	15881.2841796875	N/A	FALSE
FL_Bladder	FL	Bladder	ATGGATTGTAGG	0	0	15881.2841796875	N/A	FALSE
FL_Bladder	FL	Bladder	TGGCGTCGGAAA	0	0	15881.2841796875	N/A	FALSE
FL_Bladder	FL	Bladder	CAAATAGTCACC	0	0	15881.2841796875	N/A	FALSE
FL_Bladder	FL	Bladder	CCAACCCAACAA	0	0	15881.2841796875	N/A	FALSE
FL_Bladder	FL	Bladder	TTCGTGCTTTGA	0	0	15881.2841796875	N/A	FALSE
FL_Bladder	FL	Bladder	CACGTGAAGTCG	0	0	15881.2841796875	N/A	FALSE
FL_Bladder	FL	Bladder	AGGTCAGGCAAT	0	0	15881.2841796875	N/A	FALSE
FL_Bladder	FL	Bladder	ACGGTACTCACT	0	0	15881.2841796875	N/A	FALSE
FL_Bladder	FL	Bladder	GTTTCAACAGTT	0	0	15881.2841796875	N/A	FALSE
FL_Bladder	FL	Bladder	AACACCGATGTA	0	0	15881.2841796875	N/A	FALSE
FL_Bladder	FL	Bladder	TCACATTCAACA	0	0	15881.2841796875	N/A	FALSE
FL_Bladder	FL	Bladder	TCAGTTACATGG	0	0	15881.2841796875	N/A	FALSE
FL_Bladder	FL	Bladder	ACAGTCAGGGCG	0	0	15881.2841796875	N/A	FALSE
FL_Bladder	FL	Bladder	CTTGGG	0	0	15881.2841796875	N/A	FALSE
FL_Bladder	FL	Bladder	CATACTCTCGAG	0	0	15881.2841796875	N/A	FALSE
FL_Bladder	FL	Bladder	CAGCTCCCGATA	0	0	15881.2841796875	N/A	FALSE
FL_Bladder	FL	Bladder	AAAACCGCTATT	0	0	15881.2841796875	N/A	FALSE
FL_Bladder	FL	Bladder	TCACATTGACAA	0	0	15881.2841796875	N/A	FALSE
FL_Bladder	FL	Bladder	AATCACGCTCCT	0	0	15881.2841796875	N/A	FALSE
FL_Bladder	FL	Bladder	AACTTGACTACA	0	0	15881.2841796875	N/A	FALSE
FL_Bladder	FL	Bladder	TCCACTTATAGT	0	0	15881.2841796875	N/A	FALSE
FL_Bladder	FL	Bladder	TAGGTCGAGAAT	0	0	15881.2841796875	N/A	FALSE
FL_Bladder	FL	Bladder	AAAAATATTCAT	0	0	15881.2841796875	N/A	FALSE
FL_Bladder	FL	Bladder	TGTATCGTTCTA	0	0	15881.2841796875	N/A	FALSE
FL_Bladder	FL	Bladder	AAAATGAGTACG	0	0	15881.2841796875	N/A	FALSE
FL_Bladder	FL	Bladder	AAGAGCGTAGTT	16.131	0.00101572	15881.2841796875	N/A	FALSE
FL_Bladder	FL	Bladder	AAATAAGAGAAT	0	0	15881.2841796875	N/A	FALSE
FL_Bladder	FL	Bladder	CTAGAGCCGTAC	0	0	15881.2841796875	N/A	FALSE
FL_Bladder	FL	Bladder	GCTGACCATAGG	1.04686	6.59176e-05	15881.2841796875	N/A	FALSE
FL_Bladder	FL	Bladder	CGTTTTATTCTT	0	0	15881.2841796875	N/A	FALSE
FL_Bladder	FL	Bladder	ATATTAAGTGTT	0	0	15881.2841796875	N/A	FALSE
FL_Bladder	FL	Bladder	CTACTGGTCAGG	0	0	15881.2841796875	N/A	FALSE
FL_Bladder	FL	Bladder	AAATTAATCTAT	0	0	15881.2841796875	N/A	FALSE
FL_Bladder	FL	Bladder	CCCTCCCGTTCT	0	0	15881.2841796875	N/A	FALSE
FL_Bladder	FL	Bladder	TTCCCTGGCAGC	0	0	15881.2841796875	N/A	FALSE
FL_Bladder	FL	Bladder	AAACATCTCACG	0	0	15881.2841796875	N/A	FALSE
FL_Bladder	FL	Bladder	CCAACAGGTCCT	0	0	15881.2841796875	N/A	FALSE
FL_Bladder	FL	Bladder	GTCTATCGTGGA	0.185712	1.16938e-05	15881.2841796875	N/A	FALSE
FL_Bladder	FL	Bladder	CCGAGTGT	0	0	15881.2841796875	N/A	FALSE
FL_Bladder	FL	Bladder	CGGAATTACGAA	0	0	15881.2841796875	N/A	FALSE
FL_Bladder	FL	Bladder	CATGTCATGAAA	0	0	15881.2841796875	N/A	FALSE
FL_Bladder	FL	Bladder	AGTAGATATATC	2.64118	0.000166308	15881.2841796875	N/A	FALSE
FL_Bladder	FL	Bladder	CCAAAGGCACAC	0	0	15881.2841796875	N/A	FALSE
FL_Bladder	FL	Bladder	TGCGATGATCCA	0	0	15881.2841796875	N/A	FALSE
FL_Bladder	FL	Bladder	TGATGAAGCATT	0	0	15881.2841796875	N/A	FALSE
FL_Bladder	FL	Bladder	CACTACGCTGCT	1.30316	8.20566e-05	15881.2841796875	N/A	FALSE
FL_Bladder	FL	Bladder	AAATACGGATGG	1.33793	8.42455e-05	15881.2841796875	N/A	FALSE
FL_Bladder	FL	Bladder	CTCGGTGAGTAA	0	0	15881.2841796875	N/A	FALSE
FL_Bladder	FL	Bladder	TACGAGATCCTC	0	0	15881.2841796875	N/A	FALSE
FL_Bladder	FL	Bladder	GATACCTATTAA	0	0	15881.2841796875	N/A	FALSE
FL_Bladder	FL	Bladder	GACCCTCAATGG	0.460464	2.89941e-05	15881.2841796875	N/A	FALSE
FL_Bladder	FL	Bladder	AGCGACGCGATT	0	0	15881.2841796875	N/A	FALSE
FL_Bladder	FL	Bladder	GAATACGTAACA	0	0	15881.2841796875	N/A	FALSE
FL_Bladder	FL	Bladder	GTCCCTTAGGCT	0	0	15881.2841796875	N/A	FALSE
FL_Bladder	FL	Bladder	ACGAATGTACAG	0	0	15881.2841796875	N/A	FALSE
FL_Bladder	FL	Bladder	CCTATCTTGTGG	0	0	15881.2841796875	N/A	FALSE
FL_Bladder	FL	Bladder	GAGAGGGTCATG	0.531569	3.34714e-05	15881.2841796875	N/A	FALSE
FL_Bladder	FL	Bladder	GCGGAGGCAAC	0	0	15881.2841796875	N/A	FALSE
FL_Bladder	FL	Bladder	GAAGCGAATCCT	0	0	15881.2841796875	N/A	FALSE
FL_Bladder	FL	Bladder	CAACGGAGTTGT	0	0	15881.2841796875	N/A	FALSE
FL_Bladder	FL	Bladder	AATAACTGTACC	1.09901	6.92015e-05	15881.2841796875	N/A	FALSE
FL_Bladder	FL	Bladder	CGCAATACCAGA	0	0	15881.2841796875	N/A	FALSE
FL_Bladder	FL	Bladder	AACAAGACGG	0	0	15881.2841796875	N/A	FALSE
FL_Bladder	FL	Bladder	ATCACGATGTGG	0	0	15881.2841796875	N/A	FALSE
FL_Bladder	FL	Bladder	CGCGTCCCCGTT	0	0	15881.2841796875	N/A	FALSE
FL_Bladder	FL	Bladder	GAATTAATTGAC	0	0	15881.2841796875	N/A	FALSE
FL_Bladder	FL	Bladder	CCTCTCTATGTT	0	0	15881.2841796875	N/A	FALSE
FL_Bladder	FL	Bladder	CTACCTTCTTCT	0	0	15881.2841796875	N/A	FALSE
FL_Bladder	FL	Bladder	GGTGTAATTCAT	0	0	15881.2841796875	N/A	FALSE
FL_Bladder	FL	Bladder	GACCAAACGGAC	0	0	15881.2841796875	N/A	FALSE
FL_Bladder	FL	Bladder	ATTTCAATAGAG	0	0	15881.2841796875	N/A	FALSE
FL_Bladder	FL	Bladder	GAAATAGGTAGG	0	0	15881.2841796875	N/A	FALSE
FL_Bladder	FL	Bladder	GACCACATGGAA	0	0	15881.2841796875	N/A	FALSE
FL_Bladder	FL	Bladder	CGGTAAGATATA	0	0	15881.2841796875	N/A	FALSE
FL_Bladder	FL	Bladder	CGGTACTTCATG	0	0	15881.2841796875	N/A	FALSE
FL_Bladder	FL	Bladder	CCCTCCCTTACT	0	0	15881.2841796875	N/A	FALSE
FL_Bladder	FL	Bladder	CATACTTCATTC	0	0	15881.2841796875	N/A	FALSE
FL_Bladder	FL	Bladder	AGGATCAGTACA	10.6924	0.000673273	15881.2841796875	N/A	FALSE
FL_Bladder	FL	Bladder	GCAACGTCCCGC	0	0	15881.2841796875	N/A	FALSE
FL_Bladder	FL	Bladder	CAATCTGTAATC	0	0	15881.2841796875	N/A	FALSE
FL_Bladder	FL	Bladder	GACAGGTTTGTG	0	0	15881.2841796875	N/A	FALSE
FL_Bladder	FL	Bladder	CCTTCAGCAGCA	0	0	15881.2841796875	N/A	FALSE
FL_Bladder	FL	Bladder	ATTTTGAAAAGT	0.259488	1.63392e-05	15881.2841796875	N/A	FALSE
FL_Bladder	FL	Bladder	ACACCAGAAAGT	0	0	15881.2841796875	N/A	FALSE
FL_Bladder	FL	Bladder	ATCCGCATGTCA	0	0	15881.2841796875	N/A	FALSE
FL_Bladder	FL	Bladder	GGTGATAGAACA	0	0	15881.2841796875	N/A	FALSE
FL_Bladder	FL	Bladder	TAAAGGGCGGTG	0	0	15881.2841796875	N/A	FALSE
FL_Bladder	FL	Bladder	TCACTGGCACAT	0	0	15881.2841796875	N/A	FALSE
FL_Bladder	FL	Bladder	CGCGAGGGTCTG	0	0	15881.2841796875	N/A	FALSE
FL_Bladder	FL	Bladder	GAACAGGAGTCA	0.697056	4.38917e-05	15881.2841796875	N/A	FALSE
FL_Bladder	FL	Bladder	CACCATGATAGA	0	0	15881.2841796875	N/A	FALSE
FL_Bladder	FL	Bladder	CGGGTGGTTTTG	0	0	15881.2841796875	N/A	FALSE
FL_Bladder	FL	Bladder	ACCGTCAGACAT	0	0	15881.2841796875	N/A	FALSE
FL_Bladder	FL	Bladder	AAAGTAAGGACA	0	0	15881.2841796875	N/A	FALSE
FL_Bladder	FL	Bladder	CTCTACCTTGAA	0	0	15881.2841796875	N/A	FALSE
FL_Bladder	FL	Bladder	CTTTTTCTGCTT	0	0	15881.2841796875	N/A	FALSE
FL_Bladder	FL	Bladder	ATCAATCCACTC	0	0	15881.2841796875	N/A	FALSE
FL_Bladder	FL	Bladder	ACCCTTGACATG	0	0	15881.2841796875	N/A	FALSE
FL_Bladder	FL	Bladder	GGCAATCTAATA	0	0	15881.2841796875	N/A	FALSE
FL_Bladder	FL	Bladder	CATGATGTTGAG	0	0	15881.2841796875	N/A	FALSE
FL_Bladder	FL	Bladder	CACATCAACCGC	0	0	15881.2841796875	N/A	FALSE
FL_Bladder	FL	Bladder	TATCCGAGGCAC	0	0	15881.2841796875	N/A	FALSE
FL_Bladder	FL	Bladder	CCGTAGGTCGAG	0	0	15881.2841796875	N/A	FALSE
FL_Bladder	FL	Bladder	TACCCTGTATGT	0.616157	3.87977e-05	15881.2841796875	N/A	FALSE
FL_Bladder	FL	Bladder	CCCTCCGATAAA	0.354005	2.22907e-05	15881.2841796875	N/A	FALSE
FL_Bladder	FL	Bladder	CCTGCTGCGAAT	0	0	15881.2841796875	N/A	FALSE
FL_Bladder	FL	Bladder	GGTACCCTCAAT	0	0	15881.2841796875	N/A	FALSE
FL_Bladder	FL	Bladder	CCAAGTGACAAG	0	0	15881.2841796875	N/A	FALSE
FL_Bladder	FL	Bladder	CAAGTGTACAAG	0	0	15881.2841796875	N/A	FALSE
FL_Bladder	FL	Bladder	GACAGTTATAGT	0	0	15881.2841796875	N/A	FALSE
FL_Bladder	FL	Bladder	CAAATGGCCCCC	0	0	15881.2841796875	N/A	FALSE
FL_Bladder	FL	Bladder	TTCCATCAAATT	0.518849	3.26705e-05	15881.2841796875	N/A	FALSE
FL_Bladder	FL	Bladder	CCGTTGTATTTG	0	0	15881.2841796875	N/A	FALSE
FL_Bladder	FL	Bladder	CGGTACGCTTCA	0	0	15881.2841796875	N/A	FALSE
FL_Bladder	FL	Bladder	GTCCCCTGATTC	1.85458	0.000116777	15881.2841796875	N/A	FALSE
FL_Bladder	FL	Bladder	CGGGTAGGGAA	0	0	15881.2841796875	N/A	FALSE
FL_Bladder	FL	Bladder	GCGGGATATATC	0	0	15881.2841796875	N/A	FALSE
FL_Bladder	FL	Bladder	GTTCTGCGGAGT	0	0	15881.2841796875	N/A	FALSE
FL_Bladder	FL	Bladder	GTCACCATGTAG	0	0	15881.2841796875	N/A	FALSE
FL_Bladder	FL	Bladder	GAAATACCACGA	0	0	15881.2841796875	N/A	FALSE
FL_Bladder	FL	Bladder	CACTCTATCTGG	0	0	15881.2841796875	N/A	FALSE
FL_Bladder	FL	Bladder	CAACAAGCTATC	0	0	15881.2841796875	N/A	FALSE
FL_Bladder	FL	Bladder	ACCCATGAATTG	0	0	15881.2841796875	N/A	FALSE
FL_Bladder	FL	Bladder	CAACCCGTCCAG	0	0	15881.2841796875	N/A	FALSE
FL_Bladder	FL	Bladder	ACCGATAGAGAT	0	0	15881.2841796875	N/A	FALSE
FL_Bladder	FL	Bladder	CATACTTTCTTT	2.08354	0.000131194	15881.2841796875	N/A	FALSE
FL_Bladder	FL	Bladder	TCTACTGTGTTT	0	0	15881.2841796875	N/A	FALSE
FL_Bladder	FL	Bladder	AGCCACATGGAG	0	0	15881.2841796875	N/A	FALSE
FL_Bladder	FL	Bladder	ATCCCACCTTTG	0	0	15881.2841796875	N/A	FALSE
FL_Bladder	FL	Bladder	CCTATGAAGTCA	0	0	15881.2841796875	N/A	FALSE
FL_Bladder	FL	Bladder	CCACACACTGAA	0.887026	5.58536e-05	15881.2841796875	N/A	FALSE
FL_Bladder	FL	Bladder	GCAAGTTTCACG	0	0	15881.2841796875	N/A	FALSE
FL_Bladder	FL	Bladder	TCTGACTATTAA	0	0	15881.2841796875	N/A	FALSE
FL_Bladder	FL	Bladder	TAACATAAACAG	0	0	15881.2841796875	N/A	FALSE
FL_Bladder	FL	Bladder	CCGAGCCCGGAA	0	0	15881.2841796875	N/A	FALSE
FL_Bladder	FL	Bladder	CCCCCCCGGTGC	0	0	15881.2841796875	N/A	FALSE
FL_Bladder	FL	Bladder	AGAGCACCCTT	0	0	15881.2841796875	N/A	FALSE
FL_Bladder	FL	Bladder	GTATGGCAT	0	0	15881.2841796875	N/A	FALSE
FL_Bladder	FL	Bladder	TAGTGAA	0	0	15881.2841796875	N/A	FALSE
FL_Bladder	FL	Bladder	AATGTTATGGTT	0	0	15881.2841796875	N/A	FALSE
FL_Bladder	FL	Bladder	CAATATTAAATT	1.1752	7.39991e-05	15881.2841796875	N/A	FALSE
FL_Bladder	FL	Bladder	GAGCGCCAAAGT	0	0	15881.2841796875	N/A	FALSE
FL_Bladder	FL	Bladder	GCAAAAAGTAGG	0	0	15881.2841796875	N/A	FALSE
FL_Bladder	FL	Bladder	ATTGGGCACGAT	0	0	15881.2841796875	N/A	FALSE
FL_Bladder	FL	Bladder	ACCGGAGGGCAC	0	0	15881.2841796875	N/A	FALSE
FL_Bladder	FL	Bladder	GTCCATGCCGGT	0	0	15881.2841796875	N/A	FALSE
FL_Bladder	FL	Bladder	TTTGTTATAACT	0	0	15881.2841796875	N/A	FALSE
FL_Bladder	FL	Bladder	ACTCCTCGTACA	0	0	15881.2841796875	N/A	FALSE
FL_Bladder	FL	Bladder	ATCACGATAATG	0.876027	5.51609e-05	15881.2841796875	N/A	FALSE
FL_Bladder	FL	Bladder	CCTCATCTCTGG	0	0	15881.2841796875	N/A	FALSE
FL_Bladder	FL	Bladder	ACTGTTCTGCAT	12.7225	0.000801103	15881.2841796875	N/A	FALSE
FL_Bladder	FL	Bladder	AAAGACAAAACA	0	0	15881.2841796875	N/A	FALSE
FL_Bladder	FL	Bladder	GAACGTTTCAAG	0	0	15881.2841796875	N/A	FALSE
FL_Bladder	FL	Bladder	CAAGCCTGTTGT	0	0	15881.2841796875	N/A	FALSE
FL_Bladder	FL	Bladder	ATTGTAACCAAT	0	0	15881.2841796875	N/A	FALSE
FL_Bladder	FL	Bladder	GGCTCAACTGTC	0	0	15881.2841796875	N/A	FALSE
FL_Bladder	FL	Bladder	GAACCCTAG	0	0	15881.2841796875	N/A	FALSE
FL_Bladder	FL	Bladder	CTTTGAATCATA	0	0	15881.2841796875	N/A	FALSE
FL_Bladder	FL	Bladder	ATACCCGATCAG	0.274049	1.72561e-05	15881.2841796875	N/A	FALSE
FL_Bladder	FL	Bladder	CCAACGGATGAT	0	0	15881.2841796875	N/A	FALSE
FL_Bladder	FL	Bladder	GCACGCGTGGGA	0	0	15881.2841796875	N/A	FALSE
FL_Bladder	FL	Bladder	CAACCCTGTACA	0.261954	1.64945e-05	15881.2841796875	N/A	FALSE
FL_Bladder	FL	Bladder	CAAGAGAAAACG	0	0	15881.2841796875	N/A	FALSE
FL_Bladder	FL	Bladder	CATCACGTACAG	0	0	15881.2841796875	N/A	FALSE
FL_Bladder	FL	Bladder	CTCGAACCCAAC	0	0	15881.2841796875	N/A	FALSE
FL_Bladder	FL	Bladder	GTTGAGAGAGAA	0	0	15881.2841796875	N/A	FALSE
FL_Bladder	FL	Bladder	GTGGTGCTTCTT	0	0	15881.2841796875	N/A	FALSE
FL_Bladder	FL	Bladder	GAGGCTTGGTTT	0	0	15881.2841796875	N/A	FALSE
FL_Bladder	FL	Bladder	CGTAGATAATGT	0.563969	3.55116e-05	15881.2841796875	N/A	FALSE
FL_Bladder	FL	Bladder	GACTAGTGCGTT	0	0	15881.2841796875	N/A	FALSE
FL_Bladder	FL	Bladder	CAACCGGGATGG	4.54159	0.000285971	15881.2841796875	N/A	FALSE
FL_Bladder	FL	Bladder	ATTCGTGGCAAG	0	0	15881.2841796875	N/A	FALSE
FL_Bladder	FL	Bladder	GCTCAA	0	0	15881.2841796875	N/A	FALSE
FL_Bladder	FL	Bladder	ATCTTAGAGCAC	0	0	15881.2841796875	N/A	FALSE
FL_Bladder	FL	Bladder	GCAAAGAACTGG	0	0	15881.2841796875	N/A	FALSE
FL_Bladder	FL	Bladder	CGCCAGGATAAG	0	0	15881.2841796875	N/A	FALSE
FL_Bladder	FL	Bladder	TCAACAACTTTT	0	0	15881.2841796875	N/A	FALSE
FL_Bladder	FL	Bladder	AGTGTTGATGCA	0	0	15881.2841796875	N/A	FALSE
FL_Bladder	FL	Bladder	CGTGGTAATGAG	0	0	15881.2841796875	N/A	FALSE
FL_Bladder	FL	Bladder	GATAATAGACTA	0	0	15881.2841796875	N/A	FALSE
FL_Bladder	FL	Bladder	GCGCCCCATGTA	0	0	15881.2841796875	N/A	FALSE
FL_Bladder	FL	Bladder	CAAAACCCTCAG	0	0	15881.2841796875	N/A	FALSE
FL_Bladder	FL	Bladder	AACGATGCATTT	0	0	15881.2841796875	N/A	FALSE
FL_Bladder	FL	Bladder	GGGAAGGGTGCC	0	0	15881.2841796875	N/A	FALSE
FL_Bladder	FL	Bladder	AAATGTTAGCGT	0	0	15881.2841796875	N/A	FALSE
FL_Bladder	FL	Bladder	AGTGGAACCCGT	0	0	15881.2841796875	N/A	FALSE
FL_Bladder	FL	Bladder	AGTACTTCCGAT	0	0	15881.2841796875	N/A	FALSE
FL_Bladder	FL	Bladder	GAAACGGCATGG	0	0	15881.2841796875	N/A	FALSE
FL_Bladder	FL	Bladder	GTCCTAATGCAT	0	0	15881.2841796875	N/A	FALSE
FL_Bladder	FL	Bladder	GTTAATCGGTGT	0	0	15881.2841796875	N/A	FALSE
FL_Bladder	FL	Bladder	ATCCGTCTATGT	0	0	15881.2841796875	N/A	FALSE
FL_Bladder	FL	Bladder	AGGCCTCTTAAT	0	0	15881.2841796875	N/A	FALSE
FL_Bladder	FL	Bladder	TTAACGCAAAGT	0	0	15881.2841796875	N/A	FALSE
FL_Bladder	FL	Bladder	GGGGGGAGATAT	0	0	15881.2841796875	N/A	FALSE
FL_Bladder	FL	Bladder	TGCACTTGTCAG	0	0	15881.2841796875	N/A	FALSE
FL_Bladder	FL	Bladder	ACTGCAGTGAGT	0	0	15881.2841796875	N/A	FALSE
FL_Bladder	FL	Bladder	CCTTCCGGTATA	0	0	15881.2841796875	N/A	FALSE
FL_Bladder	FL	Bladder	TGTTCGACTGGT	0	0	15881.2841796875	N/A	FALSE
FL_Bladder	FL	Bladder	CTTCCCAGCTAT	0	0	15881.2841796875	N/A	FALSE
FL_Bladder	FL	Bladder	TCATCTTGTGTT	0	0	15881.2841796875	N/A	FALSE
FL_Bladder	FL	Bladder	TGTGTTCTATGT	0	0	15881.2841796875	N/A	FALSE
FL_Bladder	FL	Bladder	AAACAACCCGCT	0	0	15881.2841796875	N/A	FALSE
FL_Bladder	FL	Bladder	GACCCTCTCAGC	0	0	15881.2841796875	N/A	FALSE
FL_Bladder	FL	Bladder	GTCCTTTTGCTG	0	0	15881.2841796875	N/A	FALSE
FL_Bladder	FL	Bladder	CCCGGCGATTGT	1.29032	8.12476e-05	15881.2841796875	N/A	FALSE
FL_Bladder	FL	Bladder	ACGGATTTTCTG	0	0	15881.2841796875	N/A	FALSE
FL_Bladder	FL	Bladder	ACATTAGTACAG	0	0	15881.2841796875	N/A	FALSE
FL_Bladder	FL	Bladder	GCTCATGAGTGG	35.0707	0.0022083	15881.2841796875	N/A	FALSE
FL_Bladder	FL	Bladder	ACGCTATCA	0	0	15881.2841796875	N/A	FALSE
FL_Bladder	FL	Bladder	CAACCGGAGTAG	0	0	15881.2841796875	N/A	FALSE
FL_Bladder	FL	Bladder	AGAGCTGTATAA	0	0	15881.2841796875	N/A	FALSE
FL_Bladder	FL	Bladder	GCTAGGCTAGTT	0	0	15881.2841796875	N/A	FALSE
FL_Bladder	FL	Bladder	AGCTGTCTGGTA	1.67828	0.000105676	15881.2841796875	N/A	FALSE
FL_Bladder	FL	Bladder	TCCGACTTGCA	0	0	15881.2841796875	N/A	FALSE
FL_Bladder	FL	Bladder	AGTACTCGAGGT	0	0	15881.2841796875	N/A	FALSE
FL_Bladder	FL	Bladder	ATCATAGGACCT	0	0	15881.2841796875	N/A	FALSE
FL_Bladder	FL	Bladder	CCTGTAGGGGGT	0	0	15881.2841796875	N/A	FALSE
FL_Bladder	FL	Bladder	CCCAGCATAAA	0.247067	1.55571e-05	15881.2841796875	N/A	FALSE
FL_Bladder	FL	Bladder	ACAAGTCTAGCA	0	0	15881.2841796875	N/A	FALSE
FL_Bladder	FL	Bladder	ACAGATACTATG	0	0	15881.2841796875	N/A	FALSE
FL_Bladder	FL	Bladder	ATCCGGGATGTT	0	0	15881.2841796875	N/A	FALSE
FL_Bladder	FL	Bladder	ACCGACACGACT	0	0	15881.2841796875	N/A	FALSE
FL_Bladder	FL	Bladder	ATTACGTGCCTT	0	0	15881.2841796875	N/A	FALSE
FL_Bladder	FL	Bladder	CCCCCACTGAAG	0	0	15881.2841796875	N/A	FALSE
FL_Bladder	FL	Bladder	GCTCTGACTTAT	2.85628	0.000179852	15881.2841796875	N/A	FALSE
FL_Bladder	FL	Bladder	ATCATGCCCATC	0	0	15881.2841796875	N/A	FALSE
FL_Bladder	FL	Bladder	CTAGTCACACCC	0	0	15881.2841796875	N/A	FALSE
FL_Bladder	FL	Bladder	AATACGAATATG	0	0	15881.2841796875	N/A	FALSE
FL_Bladder	FL	Bladder	GACAGTCGGTCT	0	0	15881.2841796875	N/A	FALSE
FL_Bladder	FL	Bladder	AGTTGGAGGGAA	0	0	15881.2841796875	N/A	FALSE
FL_Bladder	FL	Bladder	GATACTGTCATG	0	0	15881.2841796875	N/A	FALSE
FL_Bladder	FL	Bladder	CGCAACTACAGT	0	0	15881.2841796875	N/A	FALSE
FL_Bladder	FL	Bladder	CAAGCTGTTGCC	0	0	15881.2841796875	N/A	FALSE
FL_Bladder	FL	Bladder	TCCTATGTGAAT	0	0	15881.2841796875	N/A	FALSE
FL_Bladder	FL	Bladder	CATCCTAGGACC	0	0	15881.2841796875	N/A	FALSE
FL_Bladder	FL	Bladder	GCATATTCTGT	0	0	15881.2841796875	N/A	FALSE
FL_Bladder	FL	Bladder	TAAATATTAAGT	0	0	15881.2841796875	N/A	FALSE
FL_Bladder	FL	Bladder	CTCTCGGAGTCA	0	0	15881.2841796875	N/A	FALSE
FL_Bladder	FL	Bladder	CGCTCCCT	4.85395	0.00030564	15881.2841796875	N/A	FALSE
FL_Bladder	FL	Bladder	ACAACAGAGGTC	0	0	15881.2841796875	N/A	FALSE
FL_Bladder	FL	Bladder	GGCTTGGATCAT	0	0	15881.2841796875	N/A	FALSE
FL_Bladder	FL	Bladder	CGAGATACGACA	1.18171	7.44088e-05	15881.2841796875	N/A	FALSE
FL_Bladder	FL	Bladder	ATAACAAATCCT	0	0	15881.2841796875	N/A	FALSE
FL_Bladder	FL	Bladder	CAGTAAGAGATC	0	0	15881.2841796875	N/A	FALSE
FL_Bladder	FL	Bladder	TTCTGTCTGTCT	0	0	15881.2841796875	N/A	FALSE
FL_Bladder	FL	Bladder	ATCCGTGGTTCT	1.23638	7.78517e-05	15881.2841796875	N/A	FALSE
FL_Bladder	FL	Bladder	ACCTTCGGGCGT	0	0	15881.2841796875	N/A	FALSE
FL_Bladder	FL	Bladder	ATATAGGACCAG	0	0	15881.2841796875	N/A	FALSE
FL_Bladder	FL	Bladder	TAATACGGTAT	0	0	15881.2841796875	N/A	FALSE
FL_Bladder	FL	Bladder	ACCACGGATCGG	0.281148	1.77031e-05	15881.2841796875	N/A	FALSE
FL_Bladder	FL	Bladder	TGTGAGTCGCTT	0	0	15881.2841796875	N/A	FALSE
FL_Bladder	FL	Bladder	GCCTTCATATAA	0	0	15881.2841796875	N/A	FALSE
FL_Bladder	FL	Bladder	TGTATTCTCGTT	0	0	15881.2841796875	N/A	FALSE
FL_Bladder	FL	Bladder	ACACTCGGTAGT	0	0	15881.2841796875	N/A	FALSE
FL_Bladder	FL	Bladder	ATTACGGCTGTG	0	0	15881.2841796875	N/A	FALSE
FL_Bladder	FL	Bladder	CTGTTCTAAGCA	0	0	15881.2841796875	N/A	FALSE
FL_Bladder	FL	Bladder	GTTGCTGTTATC	0	0	15881.2841796875	N/A	FALSE
FL_Bladder	FL	Bladder	AATATAGTAGCA	0	0	15881.2841796875	N/A	FALSE
FL_Bladder	FL	Bladder	GGACTGGACTGG	0	0	15881.2841796875	N/A	FALSE
FL_Bladder	FL	Bladder	GTAGCTGCTCCA	0	0	15881.2841796875	N/A	FALSE
FL_Bladder	FL	Bladder	GTGCTCGATATT	0	0	15881.2841796875	N/A	FALSE
FL_Bladder	FL	Bladder	GAGCCCAACAAC	0	0	15881.2841796875	N/A	FALSE
FL_Bladder	FL	Bladder	GCATCTCTTCGT	0	0	15881.2841796875	N/A	FALSE
FL_Bladder	FL	Bladder	TCCCCCCGATAA	0	0	15881.2841796875	N/A	FALSE
FL_Bladder	FL	Bladder	CATTCTGGGAAC	0	0	15881.2841796875	N/A	FALSE
FL_Bladder	FL	Bladder	TGAGACCGGCTA	0	0	15881.2841796875	N/A	FALSE
FL_Bladder	FL	Bladder	AACTATAAGTCC	2.38882	0.000150417	15881.2841796875	N/A	FALSE
FL_Bladder	FL	Bladder	CAAGTATTAATT	0	0	15881.2841796875	N/A	FALSE
FL_Bladder	FL	Bladder	GCACGTCATGGT	0	0	15881.2841796875	N/A	FALSE
FL_Bladder	FL	Bladder	AAATAGGGAAGG	0	0	15881.2841796875	N/A	FALSE
FL_Bladder	FL	Bladder	TGTTAGAATAGT	0	0	15881.2841796875	N/A	FALSE
FL_Bladder	FL	Bladder	CACAGTGAATAT	0	0	15881.2841796875	N/A	FALSE
FL_Bladder	FL	Bladder	ATCATTTTCAGA	0	0	15881.2841796875	N/A	FALSE
FL_Bladder	FL	Bladder	GAAACTCTCAGT	0	0	15881.2841796875	N/A	FALSE
FL_Bladder	FL	Bladder	AAGAACGGGGCA	0	0	15881.2841796875	N/A	FALSE
FL_Bladder	FL	Bladder	GGCATCAAGTTT	0	0	15881.2841796875	N/A	FALSE
FL_Bladder	FL	Bladder	TGGAACCACACG	0	0	15881.2841796875	N/A	FALSE
FL_Bladder	FL	Bladder	AAACTCCCAATG	0	0	15881.2841796875	N/A	FALSE
FL_Bladder	FL	Bladder	CCCTCGACCCAG	0	0	15881.2841796875	N/A	FALSE
FL_Bladder	FL	Bladder	GCCCTTCTAATC	0	0	15881.2841796875	N/A	FALSE
FL_Bladder	FL	Bladder	TCAACGGCTGAT	0	0	15881.2841796875	N/A	FALSE
FL_Bladder	FL	Bladder	GTTACGCGTGCT	0	0	15881.2841796875	N/A	FALSE
FL_Bladder	FL	Bladder	TGTTGACCTGTA	0	0	15881.2841796875	N/A	FALSE
FL_Bladder	FL	Bladder	CACACTGTGGGA	0	0	15881.2841796875	N/A	FALSE
FL_Bladder	FL	Bladder	GTCCACGTCATC	0	0	15881.2841796875	N/A	FALSE
FL_Bladder	FL	Bladder	CCATGCACGATG	0	0	15881.2841796875	N/A	FALSE
FL_Bladder	FL	Bladder	CCTGTTGGACGG	0	0	15881.2841796875	N/A	FALSE
FL_Bladder	FL	Bladder	GGGCATGCTTTT	0	0	15881.2841796875	N/A	FALSE
FL_Bladder	FL	Bladder	CCAAAACTCCAA	0	0	15881.2841796875	N/A	FALSE
FL_Bladder	FL	Bladder	TCAATGGAGATT	0	0	15881.2841796875	N/A	FALSE
FL_Bladder	FL	Bladder	GTGCCCCATCGG	0	0	15881.2841796875	N/A	FALSE
FL_Bladder	FL	Bladder	CCTCGTCAATGT	0	0	15881.2841796875	N/A	FALSE
FL_Bladder	FL	Bladder	TTAATTCGT	0	0	15881.2841796875	N/A	FALSE
FL_Bladder	FL	Bladder	GTACTCGACGGC	0	0	15881.2841796875	N/A	FALSE
FL_Bladder	FL	Bladder	ACTAATCCTTCG	0	0	15881.2841796875	N/A	FALSE
FL_Bladder	FL	Bladder	CGATGGTGCATT	0.30299	1.90785e-05	15881.2841796875	N/A	FALSE
FL_Bladder	FL	Bladder	CCATACAAGTAT	0	0	15881.2841796875	N/A	FALSE
FL_Bladder	FL	Bladder	TGGCACTTGAAT	0	0	15881.2841796875	N/A	FALSE
FL_Bladder	FL	Bladder	CATAACAGTCGA	0	0	15881.2841796875	N/A	FALSE
FL_Bladder	FL	Bladder	GTATGAGTAGAG	0.646685	4.07199e-05	15881.2841796875	N/A	FALSE
FL_Bladder	FL	Bladder	ATGAAGCACACA	9.63159	0.000606474	15881.2841796875	N/A	FALSE
FL_Bladder	FL	Bladder	TCTTGCGCTGGC	0	0	15881.2841796875	N/A	FALSE
FL_Bladder	FL	Bladder	CTCTATCAGTAC	0	0	15881.2841796875	N/A	FALSE
FL_Bladder	FL	Bladder	CTCAGGACTTTA	0	0	15881.2841796875	N/A	FALSE
FL_Bladder	FL	Bladder	CAACCAACTATC	0	0	15881.2841796875	N/A	FALSE
FL_Bladder	FL	Bladder	TGTTGTCCGGTT	0	0	15881.2841796875	N/A	FALSE
FL_Bladder	FL	Bladder	ACCGACTTTGT	0	0	15881.2841796875	N/A	FALSE
FL_Bladder	FL	Bladder	TCAAAGAGTATT	0	0	15881.2841796875	N/A	FALSE
FL_Bladder	FL	Bladder	CTCTTCCAAACC	0	0	15881.2841796875	N/A	FALSE
FL_Bladder	FL	Bladder	GTCACGAGTTGC	0	0	15881.2841796875	N/A	FALSE
FL_Bladder	FL	Bladder	GAATGGAAGTGG	0	0	15881.2841796875	N/A	FALSE
FL_Bladder	FL	Bladder	TGCTCTTCCGGG	0	0	15881.2841796875	N/A	FALSE
FL_Bladder	FL	Bladder	ATCTCTACTTTC	0	0	15881.2841796875	N/A	FALSE
FL_Bladder	FL	Bladder	GACAATGTCCGG	0	0	15881.2841796875	N/A	FALSE
FL_Bladder	FL	Bladder	GCGAAGATAACC	0.748445	4.71275e-05	15881.2841796875	N/A	FALSE
FL_Bladder	FL	Bladder	ATTCGTGCCATC	0	0	15881.2841796875	N/A	FALSE
FL_Bladder	FL	Bladder	CTATGCACGTAA	0	0	15881.2841796875	N/A	FALSE
FL_Bladder	FL	Bladder	TCGAATGGTGTC	0	0	15881.2841796875	N/A	FALSE
FL_Bladder	FL	Bladder	GGGGTTTC	0	0	15881.2841796875	N/A	FALSE
FL_Bladder	FL	Bladder	CCCTTCCATACA	0	0	15881.2841796875	N/A	FALSE
FL_Bladder	FL	Bladder	TGCTCACACGTT	0	0	15881.2841796875	N/A	FALSE
FL_Bladder	FL	Bladder	AAGGGCATGACG	0	0	15881.2841796875	N/A	FALSE
FL_Bladder	FL	Bladder	GATCCAGTTAAA	0	0	15881.2841796875	N/A	FALSE
FL_Bladder	FL	Bladder	TCGTACGGTTGG	0	0	15881.2841796875	N/A	FALSE
FL_Bladder	FL	Bladder	CCTCTACAAATT	0	0	15881.2841796875	N/A	FALSE
FL_Bladder	FL	Bladder	ATAGATACCATT	0	0	15881.2841796875	N/A	FALSE
FL_Bladder	FL	Bladder	CAACAGATGTGT	0	0	15881.2841796875	N/A	FALSE
FL_Bladder	FL	Bladder	TGCAACCCACGA	0	0	15881.2841796875	N/A	FALSE
FL_Bladder	FL	Bladder	ACTCATTGAAGA	0	0	15881.2841796875	N/A	FALSE
FL_Bladder	FL	Bladder	GAAGAAGATGAA	0	0	15881.2841796875	N/A	FALSE
FL_Bladder	FL	Bladder	CAACCGAGCCGG	0	0	15881.2841796875	N/A	FALSE
FL_Bladder	FL	Bladder	ATTAAATAGCAA	0.167904	1.05724e-05	15881.2841796875	N/A	FALSE
FL_Bladder	FL	Bladder	CCAGTGCCCCAG	0	0	15881.2841796875	N/A	FALSE
FL_Bladder	FL	Bladder	GACCACACTTGG	0	0	15881.2841796875	N/A	FALSE
FL_Bladder	FL	Bladder	ACTTCATATGGG	0	0	15881.2841796875	N/A	FALSE
FL_Bladder	FL	Bladder	ACATATCCATGA	0	0	15881.2841796875	N/A	FALSE
FL_Bladder	FL	Bladder	CAGCTCCAACTG	1.33051	8.37786e-05	15881.2841796875	N/A	FALSE
FL_Bladder	FL	Bladder	TCAGAGTACGT	0	0	15881.2841796875	N/A	FALSE
FL_Bladder	FL	Bladder	CCTGGTGTCG	0.351072	2.2106e-05	15881.2841796875	N/A	FALSE
FL_Bladder	FL	Bladder	TCGTGCCACGCT	0	0	15881.2841796875	N/A	FALSE
FL_Bladder	FL	Bladder	CGTATCTATCTT	0	0	15881.2841796875	N/A	FALSE
FL_Bladder	FL	Bladder	CTTCTTACCTTT	0	0	15881.2841796875	N/A	FALSE
FL_Bladder	FL	Bladder	ACCGATGGTGAG	0	0	15881.2841796875	N/A	FALSE
FL_Bladder	FL	Bladder	ATACGTAGCATT	0	0	15881.2841796875	N/A	FALSE
FL_Bladder	FL	Bladder	ATCACCACCGGC	0	0	15881.2841796875	N/A	FALSE
FL_Bladder	FL	Bladder	CGGAACAAAGG	0	0	15881.2841796875	N/A	FALSE
FL_Bladder	FL	Bladder	GCCAGGAATGAG	0	0	15881.2841796875	N/A	FALSE
FL_Bladder	FL	Bladder	TCCAGGGAGACG	0	0	15881.2841796875	N/A	FALSE
FL_Bladder	FL	Bladder	AGGTCGGCGGGA	0	0	15881.2841796875	N/A	FALSE
FL_Bladder	FL	Bladder	ATCCACGCATCG	0	0	15881.2841796875	N/A	FALSE
FL_Bladder	FL	Bladder	CCCGGTTCATAT	0	0	15881.2841796875	N/A	FALSE
FL_Bladder	FL	Bladder	GCAATGCCTTAT	0	0	15881.2841796875	N/A	FALSE
FL_Bladder	FL	Bladder	AGAATTCAGTTT	0	0	15881.2841796875	N/A	FALSE
FL_Bladder	FL	Bladder	GATCCTCGAAGG	0	0	15881.2841796875	N/A	FALSE
FL_Bladder	FL	Bladder	ACCCCCATGAAT	0	0	15881.2841796875	N/A	FALSE
FL_Bladder	FL	Bladder	TTACGCATGATG	0	0	15881.2841796875	N/A	FALSE
FL_Bladder	FL	Bladder	ATACCCTGCAT	0	0	15881.2841796875	N/A	FALSE
FL_Bladder	FL	Bladder	ACTCATAGCTTT	0	0	15881.2841796875	N/A	FALSE
FL_Bladder	FL	Bladder	CCACTTAT	0	0	15881.2841796875	N/A	FALSE
FL_Bladder	FL	Bladder	GTGCTGGGGGGG	0	0	15881.2841796875	N/A	FALSE
FL_Bladder	FL	Bladder	CTCTATTTGTAC	0	0	15881.2841796875	N/A	FALSE
FL_Bladder	FL	Bladder	TCGGGCTGATGT	0	0	15881.2841796875	N/A	FALSE
FL_Bladder	FL	Bladder	TTACACTAATGT	0	0	15881.2841796875	N/A	FALSE
FL_Bladder	FL	Bladder	GTCGCTAGGACG	0	0	15881.2841796875	N/A	FALSE
FL_Bladder	FL	Bladder	GAAACCCCGTT	0	0	15881.2841796875	N/A	FALSE
FL_Bladder	FL	Bladder	AAGTTCGGTCAC	0	0	15881.2841796875	N/A	FALSE
FL_Bladder	FL	Bladder	CGCAGCTTT	0	0	15881.2841796875	N/A	FALSE
FL_Bladder	FL	Bladder	TACGTTGAGAAG	0.504621	3.17745e-05	15881.2841796875	N/A	FALSE
FL_Bladder	FL	Bladder	ACCCAGAGCACA	0	0	15881.2841796875	N/A	FALSE
FL_Bladder	FL	Bladder	GAGTACAAAAAA	0.205701	1.29524e-05	15881.2841796875	N/A	FALSE
FL_Bladder	FL	Bladder	AGAAGAATACTG	0	0	15881.2841796875	N/A	FALSE
FL_Bladder	FL	Bladder	CCGAAGGGTGAC	0	0	15881.2841796875	N/A	FALSE
FL_Bladder	FL	Bladder	GCATGTACAGC	0	0	15881.2841796875	N/A	FALSE
FL_Bladder	FL	Bladder	CCGTTTAGGAAA	1.25267	7.88769e-05	15881.2841796875	N/A	FALSE
FL_Bladder	FL	Bladder	CTTATGAATAGT	0	0	15881.2841796875	N/A	FALSE
FL_Bladder	FL	Bladder	ACATAAGTGGGG	0	0	15881.2841796875	N/A	FALSE
FL_Bladder	FL	Bladder	CCCCATGTACAG	0	0	15881.2841796875	N/A	FALSE
FL_Bladder	FL	Bladder	GTACAAACCGGA	0	0	15881.2841796875	N/A	FALSE
FL_Bladder	FL	Bladder	GAATTCTGCATT	0	0	15881.2841796875	N/A	FALSE
FL_Bladder	FL	Bladder	CACACGAAGTGT	0	0	15881.2841796875	N/A	FALSE
FL_Bladder	FL	Bladder	TTTCTAGATGAG	0	0	15881.2841796875	N/A	FALSE
FL_Bladder	FL	Bladder	GTCATAAATTCA	1103.64	0.0694929	15881.2841796875	N/A	FALSE
FL_Bladder	FL	Bladder	CACAAGGCAGGC	0	0	15881.2841796875	N/A	FALSE
FL_Bladder	FL	Bladder	CGCTACCGTTTT	0	0	15881.2841796875	N/A	FALSE
FL_Bladder	FL	Bladder	GTTCGCGATGCC	0	0	15881.2841796875	N/A	FALSE
FL_Bladder	FL	Bladder	GGGCGTAGACTA	0	0	15881.2841796875	N/A	FALSE
FL_Bladder	FL	Bladder	ACAATAATGAGG	0	0	15881.2841796875	N/A	FALSE
FL_Bladder	FL	Bladder	AGCGACTCTCAA	0.961632	6.05513e-05	15881.2841796875	N/A	FALSE
FL_Bladder	FL	Bladder	TAGAGCTGCAGG	0	0	15881.2841796875	N/A	FALSE
FL_Bladder	FL	Bladder	CCACGCAACAAG	0	0	15881.2841796875	N/A	FALSE
FL_Bladder	FL	Bladder	CCGACCATAGCC	0	0	15881.2841796875	N/A	FALSE
FL_Bladder	FL	Bladder	CACCCTCGCGTG	0	0	15881.2841796875	N/A	FALSE
FL_Bladder	FL	Bladder	ACGTATGCAGAG	0	0	15881.2841796875	N/A	FALSE
FL_Bladder	FL	Bladder	CCCGTCTATATG	0	0	15881.2841796875	N/A	FALSE
FL_Bladder	FL	Bladder	CTCCACATATAT	0	0	15881.2841796875	N/A	FALSE
FL_Bladder	FL	Bladder	ACAAGGGCCGTG	0	0	15881.2841796875	N/A	FALSE
FL_Bladder	FL	Bladder	TGGGGTAAAGTT	0	0	15881.2841796875	N/A	FALSE
FL_Bladder	FL	Bladder	CCAAATATTGAC	0	0	15881.2841796875	N/A	FALSE
FL_Bladder	FL	Bladder	TTAGTGATCCCG	0	0	15881.2841796875	N/A	FALSE
FL_Bladder	FL	Bladder	AGCACGGTATAG	0	0	15881.2841796875	N/A	FALSE
FL_Bladder	FL	Bladder	GTTGAGATGCTA	0	0	15881.2841796875	N/A	FALSE
FL_Bladder	FL	Bladder	ATACCCCAAATT	0	0	15881.2841796875	N/A	FALSE
FL_Bladder	FL	Bladder	ACCAATCCTCTG	0	0	15881.2841796875	N/A	FALSE
FL_Bladder	FL	Bladder	CTTGTAATATGT	0	0	15881.2841796875	N/A	FALSE
FL_Bladder	FL	Bladder	GAACAAATTTGT	0	0	15881.2841796875	N/A	FALSE
FL_Bladder	FL	Bladder	TATCAGTTACGT	0	0	15881.2841796875	N/A	FALSE
FL_Bladder	FL	Bladder	TACTAGGTTTGC	0	0	15881.2841796875	N/A	FALSE
FL_Bladder	FL	Bladder	CAGCATCTCACG	0	0	15881.2841796875	N/A	FALSE
FL_Bladder	FL	Bladder	GCATTTTGTTTA	0	0	15881.2841796875	N/A	FALSE
FL_Bladder	FL	Bladder	CAGACTATTGGG	1.41984	8.94035e-05	15881.2841796875	N/A	FALSE
FL_Bladder	FL	Bladder	AGACGCCTGAAT	0	0	15881.2841796875	N/A	FALSE
FL_Bladder	FL	Bladder	TCCCCCTCCTT	0.376573	2.37117e-05	15881.2841796875	N/A	FALSE
FL_Bladder	FL	Bladder	GCCAGCTAAACA	0	0	15881.2841796875	N/A	FALSE
FL_Bladder	FL	Bladder	CGAGCGTCGGAT	0.175996	1.1082e-05	15881.2841796875	N/A	FALSE
FL_Bladder	FL	Bladder	AACAATCCGAAC	0	0	15881.2841796875	N/A	FALSE
FL_Bladder	FL	Bladder	CTCGGGTATCGT	0	0	15881.2841796875	N/A	FALSE
FL_Bladder	FL	Bladder	GCGCCCCT	0	0	15881.2841796875	N/A	FALSE
FL_Bladder	FL	Bladder	TGTATGGTTGCT	0	0	15881.2841796875	N/A	FALSE
FL_Bladder	FL	Bladder	AAGTAGGAGACA	0	0	15881.2841796875	N/A	FALSE
FL_Bladder	FL	Bladder	ATTAACATGGCG	0	0	15881.2841796875	N/A	FALSE
FL_Bladder	FL	Bladder	AACAATGGTCGA	0	0	15881.2841796875	N/A	FALSE
FL_Bladder	FL	Bladder	TAGTATAGTTCG	0	0	15881.2841796875	N/A	FALSE
FL_Bladder	FL	Bladder	GCATCCTATTAT	0	0	15881.2841796875	N/A	FALSE
FL_Bladder	FL	Bladder	TGTATTGTGTAT	0	0	15881.2841796875	N/A	FALSE
FL_Bladder	FL	Bladder	GCCAGCAGACCC	0	0	15881.2841796875	N/A	FALSE
FL_Bladder	FL	Bladder	TATGTGCGATTA	0	0	15881.2841796875	N/A	FALSE
FL_Bladder	FL	Bladder	GCTGACCATAGA	0	0	15881.2841796875	N/A	FALSE
FL_Bladder	FL	Bladder	TTCTAAGGCGTT	0	0	15881.2841796875	N/A	FALSE
FL_Bladder	FL	Bladder	GCATCTCGACGG	0	0	15881.2841796875	N/A	FALSE
FL_Bladder	FL	Bladder	GCACGTCTTTGT	0	0	15881.2841796875	N/A	FALSE
FL_Bladder	FL	Bladder	CTAGTTAGGATG	0	0	15881.2841796875	N/A	FALSE
FL_Bladder	FL	Bladder	GTTTAACAGAGA	0	0	15881.2841796875	N/A	FALSE
FL_Bladder	FL	Bladder	CCGCACCTTCTT	0.223872	1.40966e-05	15881.2841796875	N/A	FALSE
FL_Bladder	FL	Bladder	AGCATTGAAACA	0	0	15881.2841796875	N/A	FALSE
FL_Bladder	FL	Bladder	TCGAGGAGGATG	0	0	15881.2841796875	N/A	FALSE
FL_Bladder	FL	Bladder	ACTCGTTTCAGT	0	0	15881.2841796875	N/A	FALSE
FL_Bladder	FL	Bladder	ATAGCTCCATTC	0	0	15881.2841796875	N/A	FALSE
FL_Bladder	FL	Bladder	GCCCTGCAGCCG	2.91504	0.000183552	15881.2841796875	N/A	FALSE
FL_Bladder	FL	Bladder	CGCCCCGTAGTA	0.296013	1.86391e-05	15881.2841796875	N/A	FALSE
FL_Bladder	FL	Bladder	GAACCGATCAAT	0	0	15881.2841796875	N/A	FALSE
FL_Bladder	FL	Bladder	CCTCACAGTTGA	0	0	15881.2841796875	N/A	FALSE
FL_Bladder	FL	Bladder	AACCTTGTCCCA	0.366336	2.30672e-05	15881.2841796875	N/A	FALSE
FL_Bladder	FL	Bladder	ACCTAGGGCT	0	0	15881.2841796875	N/A	FALSE
FL_Bladder	FL	Bladder	CCTAACAACTCT	0	0	15881.2841796875	N/A	FALSE
FL_Bladder	FL	Bladder	GAGGCAAATCGG	0	0	15881.2841796875	N/A	FALSE
FL_Bladder	FL	Bladder	GGTCTTCGGAAA	0	0	15881.2841796875	N/A	FALSE
FL_Bladder	FL	Bladder	CAGCACCATGTT	0	0	15881.2841796875	N/A	FALSE
FL_Bladder	FL	Bladder	CAACTAATCTCT	0	0	15881.2841796875	N/A	FALSE
FL_Bladder	FL	Bladder	ACGCTCCTAGTA	0	0	15881.2841796875	N/A	FALSE
FL_Bladder	FL	Bladder	TTGACCATAAGA	7.7346	0.000487026	15881.2841796875	N/A	FALSE
FL_Bladder	FL	Bladder	AAAGAAGGGAGC	0	0	15881.2841796875	N/A	FALSE
FL_Bladder	FL	Bladder	TGAAACAGCTGT	0	0	15881.2841796875	N/A	FALSE
FL_Bladder	FL	Bladder	ACATCTAGAGCG	0.16344	1.02914e-05	15881.2841796875	N/A	FALSE
FL_Bladder	FL	Bladder	ACACCTCCGACC	0	0	15881.2841796875	N/A	FALSE
FL_Bladder	FL	Bladder	GCTACCCAGTAC	0	0	15881.2841796875	N/A	FALSE
FL_Bladder	FL	Bladder	TGACTTCACCAG	0	0	15881.2841796875	N/A	FALSE
FL_Bladder	FL	Bladder	ATCCGGCTATGT	0	0	15881.2841796875	N/A	FALSE
FL_Bladder	FL	Bladder	ATAACCAACAAT	0	0	15881.2841796875	N/A	FALSE
FL_Bladder	FL	Bladder	ATGAGT	0	0	15881.2841796875	N/A	FALSE
FL_Bladder	FL	Bladder	TCTCTGCACAAG	0	0	15881.2841796875	N/A	FALSE
FL_Bladder	FL	Bladder	TTACTTCCTGTT	0	0	15881.2841796875	N/A	FALSE
FL_Bladder	FL	Bladder	CATTATGACATG	0	0	15881.2841796875	N/A	FALSE
FL_Bladder	FL	Bladder	CGCGCTGACACT	1.40443	8.84333e-05	15881.2841796875	N/A	FALSE
FL_Bladder	FL	Bladder	ACTCACGAG	0	0	15881.2841796875	N/A	FALSE
FL_Bladder	FL	Bladder	CTGAAATAGTAT	0	0	15881.2841796875	N/A	FALSE
FL_Bladder	FL	Bladder	AAGCTCCACTTC	0	0	15881.2841796875	N/A	FALSE
FL_Bladder	FL	Bladder	CCATCGAGTGTG	0	0	15881.2841796875	N/A	FALSE
FL_Bladder	FL	Bladder	ACTTAAAAGGGT	0	0	15881.2841796875	N/A	FALSE
FL_Bladder	FL	Bladder	CACAGAGGCGAT	0	0	15881.2841796875	N/A	FALSE
FL_Bladder	FL	Bladder	CTGTAGTAT	0	0	15881.2841796875	N/A	FALSE
FL_Bladder	FL	Bladder	CCGATTCTTTTT	4.48762	0.000282573	15881.2841796875	N/A	FALSE
FL_Bladder	FL	Bladder	ATTACCTGGGAG	0	0	15881.2841796875	N/A	FALSE
FL_Bladder	FL	Bladder	GTCACTCATCGG	0	0	15881.2841796875	N/A	FALSE
FL_Bladder	FL	Bladder	CAATCTGTGATG	0	0	15881.2841796875	N/A	FALSE
FL_Bladder	FL	Bladder	AGATACAGCGCC	0	0	15881.2841796875	N/A	FALSE
FL_Bladder	FL	Bladder	CAACAGCGTGGA	0	0	15881.2841796875	N/A	FALSE
FL_Bladder	FL	Bladder	CATAGTATATAC	0	0	15881.2841796875	N/A	FALSE
FL_Bladder	FL	Bladder	AACATATATTG	0.210759	1.32709e-05	15881.2841796875	N/A	FALSE
FL_Bladder	FL	Bladder	ACTAACCCGACC	0	0	15881.2841796875	N/A	FALSE
FL_Bladder	FL	Bladder	CCTAGCCCAAAG	0	0	15881.2841796875	N/A	FALSE
FL_Bladder	FL	Bladder	GACACATATTAA	0.303343	1.91007e-05	15881.2841796875	N/A	FALSE
FL_Bladder	FL	Bladder	CCCCCTGTGTTT	0	0	15881.2841796875	N/A	FALSE
FL_Bladder	FL	Bladder	CCACCCTGAAGG	0	0	15881.2841796875	N/A	FALSE
FL_Bladder	FL	Bladder	CACAACGAATAG	0	0	15881.2841796875	N/A	FALSE
FL_Bladder	FL	Bladder	CTTTGTCCCCTC	0	0	15881.2841796875	N/A	FALSE
FL_Bladder	FL	Bladder	ACAACAACCCA	0	0	15881.2841796875	N/A	FALSE
FL_Bladder	FL	Bladder	TCGTTGTGTATA	0	0	15881.2841796875	N/A	FALSE
FL_Bladder	FL	Bladder	GTAACTGGGTTT	0	0	15881.2841796875	N/A	FALSE
FL_Bladder	FL	Bladder	CACACCGTTTCA	0	0	15881.2841796875	N/A	FALSE
FL_Bladder	FL	Bladder	ATCCTCTTTCTT	0	0	15881.2841796875	N/A	FALSE
FL_Bladder	FL	Bladder	CTTCTTTTCAAT	8.73864	0.000550248	15881.2841796875	N/A	FALSE
FL_Bladder	FL	Bladder	TCTACGTAATGC	0	0	15881.2841796875	N/A	FALSE
FL_Bladder	FL	Bladder	AAGAACCCATTA	0	0	15881.2841796875	N/A	FALSE
FL_Bladder	FL	Bladder	CCCCCCACTGTT	0	0	15881.2841796875	N/A	FALSE
FL_Bladder	FL	Bladder	ACAGGCTGTAGA	0	0	15881.2841796875	N/A	FALSE
FL_Bladder	FL	Bladder	ATTGATGACTTA	0	0	15881.2841796875	N/A	FALSE
FL_Bladder	FL	Bladder	GAACCCCTGAAA	0	0	15881.2841796875	N/A	FALSE
FL_Bladder	FL	Bladder	TTGCCCAGAAAC	0	0	15881.2841796875	N/A	FALSE
FL_Bladder	FL	Bladder	CAGAGCATGTTT	3.17669	0.000200027	15881.2841796875	N/A	FALSE
FL_Bladder	FL	Bladder	TTTTCCGTCAAG	0	0	15881.2841796875	N/A	FALSE
FL_Bladder	FL	Bladder	GCGTGTAGGAGG	0	0	15881.2841796875	N/A	FALSE
FL_Bladder	FL	Bladder	CTTCCCATGCCA	0	0	15881.2841796875	N/A	FALSE
FL_Bladder	FL	Bladder	ATTTCCATGGCA	0	0	15881.2841796875	N/A	FALSE
FL_Bladder	FL	Bladder	CCATATGTCCGA	1.23823	7.79676e-05	15881.2841796875	N/A	FALSE
FL_Bladder	FL	Bladder	TGAG	0.431632	2.71787e-05	15881.2841796875	N/A	FALSE
FL_Bladder	FL	Bladder	TAACACGTTGGC	0	0	15881.2841796875	N/A	FALSE
FL_Bladder	FL	Bladder	GGGTTAGTACGG	197.147	0.0124138	15881.2841796875	N/A	FALSE
FL_Bladder	FL	Bladder	ACCGCTAGTTAT	0	0	15881.2841796875	N/A	FALSE
FL_Bladder	FL	Bladder	ATGCACC	0	0	15881.2841796875	N/A	FALSE
FL_Bladder	FL	Bladder	ATTTTAGCGTAT	0	0	15881.2841796875	N/A	FALSE
FL_Bladder	FL	Bladder	CGACGCCTCTTC	0.396864	2.49894e-05	15881.2841796875	N/A	FALSE
FL_Bladder	FL	Bladder	CCTTCTACAGAT	0	0	15881.2841796875	N/A	FALSE
FL_Bladder	FL	Bladder	TCCCATAAGTAT	0	0	15881.2841796875	N/A	FALSE
FL_Bladder	FL	Bladder	CTAAGGGCATTC	0	0	15881.2841796875	N/A	FALSE
FL_Bladder	FL	Bladder	CCATGGCTCAGT	0	0	15881.2841796875	N/A	FALSE
FL_Bladder	FL	Bladder	AAACCCATCGGT	0	0	15881.2841796875	N/A	FALSE
FL_Bladder	FL	Bladder	GCTGCGGGTGGA	0	0	15881.2841796875	N/A	FALSE
FL_Bladder	FL	Bladder	CTGCTGAGCTC	0	0	15881.2841796875	N/A	FALSE
FL_Bladder	FL	Bladder	CTTCGCGAAATG	0	0	15881.2841796875	N/A	FALSE
FL_Bladder	FL	Bladder	ATGGTTGAGCGT	0	0	15881.2841796875	N/A	FALSE
FL_Bladder	FL	Bladder	CCAACTTGAACT	0	0	15881.2841796875	N/A	FALSE
FL_Bladder	FL	Bladder	TGCTGGGCTATA	0	0	15881.2841796875	N/A	FALSE
FL_Bladder	FL	Bladder	CGAGACCTCTCC	0	0	15881.2841796875	N/A	FALSE
FL_Bladder	FL	Bladder	CGGAACGTGGGG	0	0	15881.2841796875	N/A	FALSE
FL_Bladder	FL	Bladder	CGCTTTGGAGT	0	0	15881.2841796875	N/A	FALSE
FL_Bladder	FL	Bladder	CGTGCCCGATGT	0	0	15881.2841796875	N/A	FALSE
FL_Bladder	FL	Bladder	TACGTACCAAAG	0	0	15881.2841796875	N/A	FALSE
FL_Bladder	FL	Bladder	CCGTTCCAGTCC	0	0	15881.2841796875	N/A	FALSE
FL_Bladder	FL	Bladder	CGTTCCGTGCAC	1.55693	9.80354e-05	15881.2841796875	N/A	FALSE
FL_Bladder	FL	Bladder	ATCTCTACGTGT	0	0	15881.2841796875	N/A	FALSE
FL_Bladder	FL	Bladder	GTGATTTTGTAA	0	0	15881.2841796875	N/A	FALSE
FL_Bladder	FL	Bladder	ACTCCTTTGAGT	0	0	15881.2841796875	N/A	FALSE
FL_Bladder	FL	Bladder	TTTTAGGAAATG	0	0	15881.2841796875	N/A	FALSE
FL_Bladder	FL	Bladder	CCGGATAC	0	0	15881.2841796875	N/A	FALSE
FL_Bladder	FL	Bladder	TTGTATGGAAGT	0	0	15881.2841796875	N/A	FALSE
FL_Bladder	FL	Bladder	ATTGAAGTGTTG	0	0	15881.2841796875	N/A	FALSE
FL_Bladder	FL	Bladder	ACATAGATGTGG	0	0	15881.2841796875	N/A	FALSE
FL_Bladder	FL	Bladder	AAAACATCGACA	0	0	15881.2841796875	N/A	FALSE
FL_Bladder	FL	Bladder	ACGCTGGCAGGT	0	0	15881.2841796875	N/A	FALSE
FL_Bladder	FL	Bladder	CCACTAAATAGA	0.227791	1.43434e-05	15881.2841796875	N/A	FALSE
FL_Bladder	FL	Bladder	CCTCTCTGGATT	0	0	15881.2841796875	N/A	FALSE
FL_Bladder	FL	Bladder	TGTCATCTGAGC	0	0	15881.2841796875	N/A	FALSE
FL_Bladder	FL	Bladder	ACGCCTGGGGAT	0	0	15881.2841796875	N/A	FALSE
FL_Bladder	FL	Bladder	AGCAGAATATAA	0	0	15881.2841796875	N/A	FALSE
FL_Bladder	FL	Bladder	GTCACTAGTCAC	0	0	15881.2841796875	N/A	FALSE
FL_Bladder	FL	Bladder	TTCAGTGCCTGC	0	0	15881.2841796875	N/A	FALSE
FL_Bladder	FL	Bladder	CCCTCACATCG	0	0	15881.2841796875	N/A	FALSE
FL_Bladder	FL	Bladder	GCGTGCAGCACT	0	0	15881.2841796875	N/A	FALSE
FL_Bladder	FL	Bladder	CCGCACGTTTCA	0	0	15881.2841796875	N/A	FALSE
FL_Bladder	FL	Bladder	CCTTATAAAAGA	0	0	15881.2841796875	N/A	FALSE
FL_Bladder	FL	Bladder	GGCTATGAATCG	0	0	15881.2841796875	N/A	FALSE
FL_Bladder	FL	Bladder	TTACAGAAGCAT	0	0	15881.2841796875	N/A	FALSE
FL_Bladder	FL	Bladder	TCTGTCATGGAT	0	0	15881.2841796875	N/A	FALSE
FL_Bladder	FL	Bladder	AAGACCATCTCG	0	0	15881.2841796875	N/A	FALSE
FL_Bladder	FL	Bladder	CCTATGATGT	0	0	15881.2841796875	N/A	FALSE
FL_Bladder	FL	Bladder	CGTTCCCTCAT	0	0	15881.2841796875	N/A	FALSE
FL_Bladder	FL	Bladder	CGGGGTTGTTA	0	0	15881.2841796875	N/A	FALSE
FL_Bladder	FL	Bladder	CAATACATGGCG	0	0	15881.2841796875	N/A	FALSE
FL_Bladder	FL	Bladder	ACCGCGGGGATT	0	0	15881.2841796875	N/A	FALSE
FL_Bladder	FL	Bladder	CCGGCTGTTC	0	0	15881.2841796875	N/A	FALSE
FL_Bladder	FL	Bladder	GCACTAGCTTCA	0	0	15881.2841796875	N/A	FALSE
FL_Bladder	FL	Bladder	GCTTGCTGTCT	0	0	15881.2841796875	N/A	FALSE
FL_Bladder	FL	Bladder	TATCCCGATTTG	0	0	15881.2841796875	N/A	FALSE
FL_Bladder	FL	Bladder	CTACTGGTACAG	0	0	15881.2841796875	N/A	FALSE
FL_Bladder	FL	Bladder	GCATACAAAGCG	0	0	15881.2841796875	N/A	FALSE
FL_Bladder	FL	Bladder	TGGTAGACGTCT	0	0	15881.2841796875	N/A	FALSE
FL_Bladder	FL	Bladder	CTCTATGA	0	0	15881.2841796875	N/A	FALSE
FL_Bladder	FL	Bladder	GACGAAATGAAT	0	0	15881.2841796875	N/A	FALSE
FL_Bladder	FL	Bladder	TCCGACAAAGA	0	0	15881.2841796875	N/A	FALSE
FL_Bladder	FL	Bladder	GCAATTTGTGAC	0	0	15881.2841796875	N/A	FALSE
FL_Bladder	FL	Bladder	GCCTCATATAG	0	0	15881.2841796875	N/A	FALSE
FL_Bladder	FL	Bladder	GCCTTGTGACGT	0	0	15881.2841796875	N/A	FALSE
FL_Bladder	FL	Bladder	AAAAACCATAAT	0	0	15881.2841796875	N/A	FALSE
FL_Bladder	FL	Bladder	ACTGATAATCTG	0	0	15881.2841796875	N/A	FALSE
FL_Bladder	FL	Bladder	TGATCGGGTAGC	0	0	15881.2841796875	N/A	FALSE
FL_Bladder	FL	Bladder	TCTGCCAAGGCG	0	0	15881.2841796875	N/A	FALSE
FL_Bladder	FL	Bladder	CGTGATAGGCAG	0	0	15881.2841796875	N/A	FALSE
FL_Bladder	FL	Bladder	CCCCATA	1.53318	9.65403e-05	15881.2841796875	N/A	FALSE
FL_Bladder	FL	Bladder	CCCCAGACGCTA	0	0	15881.2841796875	N/A	FALSE
FL_Bladder	FL	Bladder	CCCCTTGTGAAG	0	0	15881.2841796875	N/A	FALSE
FL_Bladder	FL	Bladder	CCAGAGCCATCT	0	0	15881.2841796875	N/A	FALSE
FL_Bladder	FL	Bladder	GACAGATGCAAG	0	0	15881.2841796875	N/A	FALSE
FL_Bladder	FL	Bladder	CCCTCCTCG	0	0	15881.2841796875	N/A	FALSE
FL_Bladder	FL	Bladder	CCCCAGCGCAGA	0	0	15881.2841796875	N/A	FALSE
FL_Bladder	FL	Bladder	AGGAGCG	0	0	15881.2841796875	N/A	FALSE
FL_Bladder	FL	Bladder	TCCCGAATCC	0	0	15881.2841796875	N/A	FALSE
FL_Bladder	FL	Bladder	AAGAATCGGTAA	0	0	15881.2841796875	N/A	FALSE
FL_Bladder	FL	Bladder	CTCGCTCTCCAA	0	0	15881.2841796875	N/A	FALSE
FL_Bladder	FL	Bladder	TTCCCATGTTGT	0	0	15881.2841796875	N/A	FALSE
FL_Bladder	FL	Bladder	CAACAGCAATTA	0	0	15881.2841796875	N/A	FALSE
FL_Bladder	FL	Bladder	CTACACATGCT	0	0	15881.2841796875	N/A	FALSE
FL_Bladder	FL	Bladder	CCCACCGGGTAC	0	0	15881.2841796875	N/A	FALSE
FL_Bladder	FL	Bladder	CCGTGG	0	0	15881.2841796875	N/A	FALSE
FL_Bladder	FL	Bladder	TCATATGTGAGT	0	0	15881.2841796875	N/A	FALSE
FL_Bladder	FL	Bladder	GTGTGAAGTTAA	0	0	15881.2841796875	N/A	FALSE
FL_Bladder	FL	Bladder	ACTACTGTCAGG	0	0	15881.2841796875	N/A	FALSE
FL_Bladder	FL	Bladder	TATGCGGAAAGA	0	0	15881.2841796875	N/A	FALSE
FL_Bladder	FL	Bladder	CGCACTTTAGAC	0	0	15881.2841796875	N/A	FALSE
FL_Bladder	FL	Bladder	ACTCCTTAGAAG	0	0	15881.2841796875	N/A	FALSE
FL_Bladder	FL	Bladder	CTACCGGCAGGA	0	0	15881.2841796875	N/A	FALSE
FL_Bladder	FL	Bladder	TCACGTTGCAAT	0	0	15881.2841796875	N/A	FALSE
FL_Bladder	FL	Bladder	TCTGAAGTTGAA	0	0	15881.2841796875	N/A	FALSE
FL_Bladder	FL	Bladder	GTTTGCGGTGGA	0	0	15881.2841796875	N/A	FALSE
FL_Bladder	FL	Bladder	CACCCTCTCATT	0	0	15881.2841796875	N/A	FALSE
FL_Bladder	FL	Bladder	GTATCCTGTAA	0	0	15881.2841796875	N/A	FALSE
FL_Bladder	FL	Bladder	TCGCATATAATA	3943.72	0.248325	15881.2841796875	N/A	FALSE
FL_Bladder	FL	Bladder	GAAGCCCAAAAT	0	0	15881.2841796875	N/A	FALSE
FL_Bladder	FL	Bladder	ACTAACTACGAA	0	0	15881.2841796875	N/A	FALSE
FL_Bladder	FL	Bladder	TGGC	0	0	15881.2841796875	N/A	FALSE
FL_Bladder	FL	Bladder	CCCCCAAGAATG	0	0	15881.2841796875	N/A	FALSE
FL_Bladder	FL	Bladder	GCCGTGCAAAAT	0	0	15881.2841796875	N/A	FALSE
FL_Bladder	FL	Bladder	TGCACCCCATCC	0.808992	5.094e-05	15881.2841796875	N/A	FALSE
FL_Bladder	FL	Bladder	ACTATCAGGGGG	0	0	15881.2841796875	N/A	FALSE
FL_Bladder	FL	Bladder	CCATCCCGGTAC	0	0	15881.2841796875	N/A	FALSE
FL_Bladder	FL	Bladder	CGAATAGGTCGT	0	0	15881.2841796875	N/A	FALSE
FL_Bladder	FL	Bladder	ACATGCAAGAGC	0	0	15881.2841796875	N/A	FALSE
FL_Bladder	FL	Bladder	ACCCATGATGCG	0	0	15881.2841796875	N/A	FALSE
FL_Bladder	FL	Bladder	AAAAGATGTTGC	0	0	15881.2841796875	N/A	FALSE
FL_Bladder	FL	Bladder	CATCCCATGTCC	0	0	15881.2841796875	N/A	FALSE
FL_Bladder	FL	Bladder	TGAACGGAACAG	0	0	15881.2841796875	N/A	FALSE
FL_Bladder	FL	Bladder	GTCGCGAGTGGT	0	0	15881.2841796875	N/A	FALSE
FL_Bladder	FL	Bladder	ATTCACGACTCA	0	0	15881.2841796875	N/A	FALSE
FL_Bladder	FL	Bladder	ACCGTTCCAGGG	0	0	15881.2841796875	N/A	FALSE
FL_Bladder	FL	Bladder	GACCATTATTGA	0	0	15881.2841796875	N/A	FALSE
FL_Bladder	FL	Bladder	GTAAGGGGCAAT	0	0	15881.2841796875	N/A	FALSE
FL_Bladder	FL	Bladder	TGTATCCCTTTT	0.976896	6.15124e-05	15881.2841796875	N/A	FALSE
FL_Bladder	FL	Bladder	CAAACTGATGGT	0	0	15881.2841796875	N/A	FALSE
FL_Bladder	FL	Bladder	CACACTGAAGGGG	0	0	15881.2841796875	N/A	FALSE
FL_Bladder	FL	Bladder	ACCTGATCGGAA	0	0	15881.2841796875	N/A	FALSE
FL_Bladder	FL	Bladder	CACCCTATTCAG	0	0	15881.2841796875	N/A	FALSE
FL_Bladder	FL	Bladder	GACTAGGCACTT	0	0	15881.2841796875	N/A	FALSE
FL_Bladder	FL	Bladder	CCAACTGGGATA	0	0	15881.2841796875	N/A	FALSE
FL_Bladder	FL	Bladder	GGGTCCACTCAA	0	0	15881.2841796875	N/A	FALSE
FL_Bladder	FL	Bladder	ACTCTTATGAAG	0	0	15881.2841796875	N/A	FALSE
FL_Bladder	FL	Bladder	TCTATTACTTCT	0	0	15881.2841796875	N/A	FALSE
FL_Bladder	FL	Bladder	CGAAAGGGGACG	0	0	15881.2841796875	N/A	FALSE
FL_Bladder	FL	Bladder	CCATTACTATGG	0	0	15881.2841796875	N/A	FALSE
FL_Bladder	FL	Bladder	CCTGTGATAAAT	0	0	15881.2841796875	N/A	FALSE
FL_Bladder	FL	Bladder	GCGCGCCTAAAC	0	0	15881.2841796875	N/A	FALSE
FL_Bladder	FL	Bladder	CACCCGAGAACT	1.89323	0.000119212	15881.2841796875	N/A	FALSE
FL_Bladder	FL	Bladder	CAACCCAGGACT	0	0	15881.2841796875	N/A	FALSE
FL_Bladder	FL	Bladder	GCGACCGCACTC	0	0	15881.2841796875	N/A	FALSE
FL_Bladder	FL	Bladder	ATCCACGATGTG	0	0	15881.2841796875	N/A	FALSE
FL_Bladder	FL	Bladder	CGTACTAGAATG	0	0	15881.2841796875	N/A	FALSE
FL_Bladder	FL	Bladder	TTCTACCAGCG	0	0	15881.2841796875	N/A	FALSE
FL_Bladder	FL	Bladder	TTCCATGTAGAA	0.326141	2.05362e-05	15881.2841796875	N/A	FALSE
FL_Bladder	FL	Bladder	AAACTTCCATTG	0	0	15881.2841796875	N/A	FALSE
FL_Bladder	FL	Bladder	CGCCGGAGTTGT	0	0	15881.2841796875	N/A	FALSE
FL_Bladder	FL	Bladder	CTAGTCGAGCAG	0	0	15881.2841796875	N/A	FALSE
FL_Bladder	FL	Bladder	GAATGATAGAC	0	0	15881.2841796875	N/A	FALSE
FL_Bladder	FL	Bladder	TAATCCGGGCTC	0	0	15881.2841796875	N/A	FALSE
FL_Bladder	FL	Bladder	AGTGAGACCTGG	0.277423	1.74686e-05	15881.2841796875	N/A	FALSE
FL_Bladder	FL	Bladder	GATCTGTAATT	0	0	15881.2841796875	N/A	FALSE
FL_Bladder	FL	Bladder	CCTATGCCCG	0	0	15881.2841796875	N/A	FALSE
FL_Bladder	FL	Bladder	GAACACAAGCCT	0	0	15881.2841796875	N/A	FALSE
FL_Bladder	FL	Bladder	AAAAGTGAATGG	0	0	15881.2841796875	N/A	FALSE
FL_Bladder	FL	Bladder	TATCCGGCTGTA	0	0	15881.2841796875	N/A	FALSE
FL_Bladder	FL	Bladder	TCCGCAACGG	0	0	15881.2841796875	N/A	FALSE
FL_Bladder	FL	Bladder	AGCACGAGTCAG	0	0	15881.2841796875	N/A	FALSE
FL_Bladder	FL	Bladder	CATCATGTGCAT	0	0	15881.2841796875	N/A	FALSE
FL_Bladder	FL	Bladder	AAACTGCCCCGC	0	0	15881.2841796875	N/A	FALSE
FL_Bladder	FL	Bladder	TGAATCAGGATA	0	0	15881.2841796875	N/A	FALSE
FL_Bladder	FL	Bladder	CAACAGGACGCT	0	0	15881.2841796875	N/A	FALSE
FL_Bladder	FL	Bladder	CGGAGAGTCTCT	0	0	15881.2841796875	N/A	FALSE
FL_Bladder	FL	Bladder	CCAATTTAGAGC	0	0	15881.2841796875	N/A	FALSE
FL_Bladder	FL	Bladder	ATCATACTTGAA	0	0	15881.2841796875	N/A	FALSE
FL_Bladder	FL	Bladder	CCTAGAGTCAGT	0.277453	1.74704e-05	15881.2841796875	N/A	FALSE
FL_Bladder	FL	Bladder	AGGCCGAAAGTC	0.580032	3.6523e-05	15881.2841796875	N/A	FALSE
FL_Bladder	FL	Bladder	CCATAGGATAGC	0	0	15881.2841796875	N/A	FALSE
FL_Bladder	FL	Bladder	TTTATTGAGCGG	0	0	15881.2841796875	N/A	FALSE
FL_Bladder	FL	Bladder	AAATAAACACTC	0	0	15881.2841796875	N/A	FALSE
FL_Bladder	FL	Bladder	CATAACAGTCCT	0	0	15881.2841796875	N/A	FALSE
FL_Bladder	FL	Bladder	CCTCGCCGTTTT	0	0	15881.2841796875	N/A	FALSE
FL_Bladder	FL	Bladder	CTCGAATA	0	0	15881.2841796875	N/A	FALSE
FL_Bladder	FL	Bladder	AATAATGGTCAG	0	0	15881.2841796875	N/A	FALSE
FL_Bladder	FL	Bladder	TGACACCTAAGA	0	0	15881.2841796875	N/A	FALSE
FL_Bladder	FL	Bladder	TATATCGTGTCT	0	0	15881.2841796875	N/A	FALSE
FL_Bladder	FL	Bladder	GATAGGAGTAGG	0	0	15881.2841796875	N/A	FALSE
FL_Bladder	FL	Bladder	CAAGAGAACATT	0	0	15881.2841796875	N/A	FALSE
FL_Bladder	FL	Bladder	CCGACCCGTTTT	0	0	15881.2841796875	N/A	FALSE
FL_Bladder	FL	Bladder	TGACCTAATAGC	0	0	15881.2841796875	N/A	FALSE
FL_Bladder	FL	Bladder	ATGTTCCGCGGG	0	0	15881.2841796875	N/A	FALSE
FL_Bladder	FL	Bladder	ACGTATTACTTA	0	0	15881.2841796875	N/A	FALSE
FL_Bladder	FL	Bladder	ATCTGAACTAGA	0	0	15881.2841796875	N/A	FALSE
FL_Bladder	FL	Bladder	TCGTAGACGCTC	0	0	15881.2841796875	N/A	FALSE
FL_Bladder	FL	Bladder	GTTGGTGAGGTT	0	0	15881.2841796875	N/A	FALSE
FL_Bladder	FL	Bladder	GGGCGTGCGCAT	0	0	15881.2841796875	N/A	FALSE
FL_Bladder	FL	Bladder	CCCCCCCTTTTG	0	0	15881.2841796875	N/A	FALSE
FL_Bladder	FL	Bladder	CTAGAGCAGAAG	0	0	15881.2841796875	N/A	FALSE
FL_Bladder	FL	Bladder	ATAACACCAAGT	0	0	15881.2841796875	N/A	FALSE
FL_Bladder	FL	Bladder	CGCCCAGATGAT	0	0	15881.2841796875	N/A	FALSE
FL_Bladder	FL	Bladder	GCGCGTGTCACG	0	0	15881.2841796875	N/A	FALSE
FL_Bladder	FL	Bladder	ACAATGACTGCT	0	0	15881.2841796875	N/A	FALSE
FL_Bladder	FL	Bladder	TGAATTTAATGT	0	0	15881.2841796875	N/A	FALSE
FL_Bladder	FL	Bladder	ACTCAGGTCTAG	0	0	15881.2841796875	N/A	FALSE
FL_Bladder	FL	Bladder	CTTGGGTACGGA	0	0	15881.2841796875	N/A	FALSE
FL_Bladder	FL	Bladder	CGCATCCATGTT	0	0	15881.2841796875	N/A	FALSE
FL_Bladder	FL	Bladder	ATCTCCACGAGA	0	0	15881.2841796875	N/A	FALSE
FL_Bladder	FL	Bladder	CCCCATAGGCTA	0.320605	2.01876e-05	15881.2841796875	N/A	FALSE
FL_Bladder	FL	Bladder	CCCCTGAGCAGT	0	0	15881.2841796875	N/A	FALSE
FL_Bladder	FL	Bladder	CACAGTCCGAAG	0	0	15881.2841796875	N/A	FALSE
FL_Bladder	FL	Bladder	CCCTACGGCCTA	0	0	15881.2841796875	N/A	FALSE
FL_Bladder	FL	Bladder	TATGTCATCGCC	0	0	15881.2841796875	N/A	FALSE
FL_Bladder	FL	Bladder	AGTCATCTAGGG	0	0	15881.2841796875	N/A	FALSE
FL_Bladder	FL	Bladder	ATCTCTCAACA	0	0	15881.2841796875	N/A	FALSE
FL_Bladder	FL	Bladder	CATTCCACAATG	0	0	15881.2841796875	N/A	FALSE
FL_Bladder	FL	Bladder	ACATTAATGGCC	1.39602	8.79035e-05	15881.2841796875	N/A	FALSE
FL_Bladder	FL	Bladder	ACTCTTGATTTG	0	0	15881.2841796875	N/A	FALSE
FL_Bladder	FL	Bladder	GCGCTCAAAGAA	0	0	15881.2841796875	N/A	FALSE
FL_Bladder	FL	Bladder	CTTCATGGACGG	0	0	15881.2841796875	N/A	FALSE
FL_Bladder	FL	Bladder	CGGCTGCTCTGA	0	0	15881.2841796875	N/A	FALSE
FL_Bladder	FL	Bladder	CACAAGGTATTC	0	0	15881.2841796875	N/A	FALSE
FL_Bladder	FL	Bladder	CGTGTGTTACAA	0	0	15881.2841796875	N/A	FALSE
FL_Bladder	FL	Bladder	AAGTAGACGGGT	0.153858	9.68798e-06	15881.2841796875	N/A	FALSE
FL_Bladder	FL	Bladder	GATGAATTCCAT	0	0	15881.2841796875	N/A	FALSE
FL_Bladder	FL	Bladder	TTGTGTCGTGTG	0	0	15881.2841796875	N/A	FALSE
FL_Bladder	FL	Bladder	CAAAGGGGCACT	0	0	15881.2841796875	N/A	FALSE
FL_Bladder	FL	Bladder	ACTTCGGCCACT	0	0	15881.2841796875	N/A	FALSE
FL_Bladder	FL	Bladder	AAGACCACTTAT	0	0	15881.2841796875	N/A	FALSE
FL_Bladder	FL	Bladder	GTCCCGGACGGG	0	0	15881.2841796875	N/A	FALSE
FL_Bladder	FL	Bladder	ACCGTGGATTCG	0	0	15881.2841796875	N/A	FALSE
FL_Bladder	FL	Bladder	CTAGATACGGTG	1.11725	7.03499e-05	15881.2841796875	N/A	FALSE
FL_Bladder	FL	Bladder	TGTGAGTGGGGA	0	0	15881.2841796875	N/A	FALSE
FL_Bladder	FL	Bladder	AGTAAGGTCAGT	0	0	15881.2841796875	N/A	FALSE
FL_Bladder	FL	Bladder	CTCACGACTATA	0	0	15881.2841796875	N/A	FALSE
FL_Bladder	FL	Bladder	CATTTAAGACGG	0	0	15881.2841796875	N/A	FALSE
FL_Bladder	FL	Bladder	GAATCCATGTGT	0	0	15881.2841796875	N/A	FALSE
FL_Bladder	FL	Bladder	TGAGCTTAGTTG	0	0	15881.2841796875	N/A	FALSE
FL_Bladder	FL	Bladder	GAGGTTGGATTT	0	0	15881.2841796875	N/A	FALSE
FL_Bladder	FL	Bladder	TCAGGAGTTGAC	0	0	15881.2841796875	N/A	FALSE
FL_Bladder	FL	Bladder	GGAAGGAACATT	0	0	15881.2841796875	N/A	FALSE
FL_Bladder	FL	Bladder	AGCGAGGTGTC	0	0	15881.2841796875	N/A	FALSE
FL_Bladder	FL	Bladder	TCTTTCCCAGCA	0	0	15881.2841796875	N/A	FALSE
FL_Bladder	FL	Bladder	TCTATCGGAGCT	0	0	15881.2841796875	N/A	FALSE
FL_Bladder	FL	Bladder	GGATGCAAACGT	0	0	15881.2841796875	N/A	FALSE
FL_Bladder	FL	Bladder	CCTCGTAGATAC	0	0	15881.2841796875	N/A	FALSE
FL_Bladder	FL	Bladder	AACAGTCCCATC	0	0	15881.2841796875	N/A	FALSE
FL_Bladder	FL	Bladder	ATACACATGGAG	0	0	15881.2841796875	N/A	FALSE
FL_Bladder	FL	Bladder	GACCTGGACGAG	0	0	15881.2841796875	N/A	FALSE
FL_Bladder	FL	Bladder	TCCACACTACAC	0	0	15881.2841796875	N/A	FALSE
FL_Bladder	FL	Bladder	CGAGGTAGTCAC	0	0	15881.2841796875	N/A	FALSE
FL_Bladder	FL	Bladder	GATCACCTTCTG	0	0	15881.2841796875	N/A	FALSE
FL_Bladder	FL	Bladder	CGATATTGTAAT	0	0	15881.2841796875	N/A	FALSE
FL_Bladder	FL	Bladder	ACCGAGACCCTA	0	0	15881.2841796875	N/A	FALSE
FL_Bladder	FL	Bladder	AGTGACAGAATG	0	0	15881.2841796875	N/A	FALSE
FL_Bladder	FL	Bladder	CACACGGAACAT	0.290016	1.82615e-05	15881.2841796875	N/A	FALSE
FL_Bladder	FL	Bladder	ATGCGGTAATTC	0	0	15881.2841796875	N/A	FALSE
FL_Bladder	FL	Bladder	CATACTTGTTAG	0	0	15881.2841796875	N/A	FALSE
FL_Bladder	FL	Bladder	CGAGGGATCACG	0	0	15881.2841796875	N/A	FALSE
FL_Bladder	FL	Bladder	TAAGATGAATTT	0	0	15881.2841796875	N/A	FALSE
FL_Bladder	FL	Bladder	CCGAAGGTGGTA	0	0	15881.2841796875	N/A	FALSE
FL_Bladder	FL	Bladder	TATACTTGTAAA	0	0	15881.2841796875	N/A	FALSE
FL_Bladder	FL	Bladder	GATTATTGGCGA	0	0	15881.2841796875	N/A	FALSE
FL_Bladder	FL	Bladder	AATACCCTAGTC	0	0	15881.2841796875	N/A	FALSE
FL_Bladder	FL	Bladder	CAGATTGGCTAA	0	0	15881.2841796875	N/A	FALSE
FL_Bladder	FL	Bladder	GCACCTGGCGGA	0	0	15881.2841796875	N/A	FALSE
FL_Bladder	FL	Bladder	CAGCCCATCTAA	0	0	15881.2841796875	N/A	FALSE
FL_Bladder	FL	Bladder	CCTTGTCATGGT	0	0	15881.2841796875	N/A	FALSE
FL_Bladder	FL	Bladder	GAAAGATAGGTA	0	0	15881.2841796875	N/A	FALSE
FL_Bladder	FL	Bladder	CACTGCCTTGAT	0	0	15881.2841796875	N/A	FALSE
FL_Bladder	FL	Bladder	TACAATATGTAA	0	0	15881.2841796875	N/A	FALSE
FL_Bladder	FL	Bladder	TCATACTTGGAC	0	0	15881.2841796875	N/A	FALSE
FL_Bladder	FL	Bladder	ATTGTGATCCAG	0	0	15881.2841796875	N/A	FALSE
FL_Bladder	FL	Bladder	CCTGGGATGTAT	0	0	15881.2841796875	N/A	FALSE
FL_Bladder	FL	Bladder	CCTTCTTTCTTG	0	0	15881.2841796875	N/A	FALSE
FL_Bladder	FL	Bladder	AGGGAGCACATC	0	0	15881.2841796875	N/A	FALSE
FL_Bladder	FL	Bladder	AAGCCGGTACCA	0	0	15881.2841796875	N/A	FALSE
FL_Bladder	FL	Bladder	ACGTAATATGCG	0.478145	3.01074e-05	15881.2841796875	N/A	FALSE
FL_Bladder	FL	Bladder	CTATGATATCA	0	0	15881.2841796875	N/A	FALSE
FL_Bladder	FL	Bladder	CACCCGGGGACA	85.1464	0.00536143	15881.2841796875	N/A	FALSE
FL_Bladder	FL	Bladder	TATCGGGACCGT	0	0	15881.2841796875	N/A	FALSE
FL_Bladder	FL	Bladder	GATAATGACTAT	0	0	15881.2841796875	N/A	FALSE
FL_Bladder	FL	Bladder	TTACATTGGGA	0	0	15881.2841796875	N/A	FALSE
FL_Bladder	FL	Bladder	AATAGTTTCAGC	0	0	15881.2841796875	N/A	FALSE
FL_Bladder	FL	Bladder	TGAAGGGATGCT	0	0	15881.2841796875	N/A	FALSE
FL_Bladder	FL	Bladder	CCATTGATACTC	0	0	15881.2841796875	N/A	FALSE
FL_Bladder	FL	Bladder	GCAGCCCTCCAT	0	0	15881.2841796875	N/A	FALSE
FL_Bladder	FL	Bladder	CCCATCCGTTTA	0	0	15881.2841796875	N/A	FALSE
FL_Bladder	FL	Bladder	GCACCCACAGGG	0	0	15881.2841796875	N/A	FALSE
FL_Bladder	FL	Bladder	CCCGAGGATACT	0	0	15881.2841796875	N/A	FALSE
FL_Bladder	FL	Bladder	TGGCACATGGTT	0	0	15881.2841796875	N/A	FALSE
FL_Bladder	FL	Bladder	TCAGCTAAAAAT	0	0	15881.2841796875	N/A	FALSE
FL_Bladder	FL	Bladder	ATTTTTGGGGAA	29.8055	0.00187677	15881.2841796875	N/A	FALSE
FL_Bladder	FL	Bladder	ATGCCCATTAGT	0.199849	1.2584e-05	15881.2841796875	N/A	FALSE
FL_Bladder	FL	Bladder	CCCTATACTTGG	0	0	15881.2841796875	N/A	FALSE
FL_Bladder	FL	Bladder	AAATCATT	0	0	15881.2841796875	N/A	FALSE
FL_Bladder	FL	Bladder	GATATCGTAACA	0	0	15881.2841796875	N/A	FALSE
FL_Bladder	FL	Bladder	TCTACGTGGAAA	0	0	15881.2841796875	N/A	FALSE
FL_Bladder	FL	Bladder	CCGCGAGGATGT	0	0	15881.2841796875	N/A	FALSE
FL_Bladder	FL	Bladder	ATAACGATTCGG	0	0	15881.2841796875	N/A	FALSE
FL_Bladder	FL	Bladder	CCAGCGAGAGAT	0	0	15881.2841796875	N/A	FALSE
FL_Bladder	FL	Bladder	TTCATTCTACAC	0	0	15881.2841796875	N/A	FALSE
FL_Bladder	FL	Bladder	ACGAGCGTCGAG	0	0	15881.2841796875	N/A	FALSE
FL_Bladder	FL	Bladder	GGTGTTTGTTCA	0	0	15881.2841796875	N/A	FALSE
FL_Bladder	FL	Bladder	ACCAGACAATCA	0	0	15881.2841796875	N/A	FALSE
FL_Bladder	FL	Bladder	CAACCTCCGTAA	0	0	15881.2841796875	N/A	FALSE
FL_Bladder	FL	Bladder	TATCCAAGTGCT	0	0	15881.2841796875	N/A	FALSE
FL_Bladder	FL	Bladder	ATGGTGCATGGG	0	0	15881.2841796875	N/A	FALSE
FL_Bladder	FL	Bladder	AAGTCATATTTC	0	0	15881.2841796875	N/A	FALSE
FL_Bladder	FL	Bladder	ACAAGTAAGTAC	0	0	15881.2841796875	N/A	FALSE
FL_Bladder	FL	Bladder	CGTATCCTATTT	0	0	15881.2841796875	N/A	FALSE
FL_Bladder	FL	Bladder	CACACGGTGGGT	0	0	15881.2841796875	N/A	FALSE
FL_Bladder	FL	Bladder	ATCGACAGGATA	0	0	15881.2841796875	N/A	FALSE
FL_Bladder	FL	Bladder	CCGTATTCTTTT	0.214605	1.35131e-05	15881.2841796875	N/A	FALSE
FL_Bladder	FL	Bladder	GTGCTTGGTTTC	0	0	15881.2841796875	N/A	FALSE
FL_Bladder	FL	Bladder	TATAACTTTTCT	0	0	15881.2841796875	N/A	FALSE
FL_Bladder	FL	Bladder	AAAGATTGATTG	0	0	15881.2841796875	N/A	FALSE
FL_Bladder	FL	Bladder	GGCTGCTGTTGG	0	0	15881.2841796875	N/A	FALSE
FL_Bladder	FL	Bladder	CGTATAT	0	0	15881.2841796875	N/A	FALSE
FL_Bladder	FL	Bladder	CGGCCTGGCAAT	0	0	15881.2841796875	N/A	FALSE
FL_Bladder	FL	Bladder	TTCTTAAACCTG	0	0	15881.2841796875	N/A	FALSE
FL_Bladder	FL	Bladder	ACCCAAAGTATC	0	0	15881.2841796875	N/A	FALSE
FL_Bladder	FL	Bladder	CTTAGTGTGATC	0	0	15881.2841796875	N/A	FALSE
FL_Bladder	FL	Bladder	GTCCTTTTGTGT	0	0	15881.2841796875	N/A	FALSE
FL_Bladder	FL	Bladder	TCATCTGGGAAT	0	0	15881.2841796875	N/A	FALSE
FL_Bladder	FL	Bladder	TAATACACGGAT	0	0	15881.2841796875	N/A	FALSE
FL_Bladder	FL	Bladder	TCAACTTGCCCA	0	0	15881.2841796875	N/A	FALSE
FL_Bladder	FL	Bladder	ACTGTTGTGCCC	10.8883	0.000685607	15881.2841796875	N/A	FALSE
FL_Bladder	FL	Bladder	ATCCTAATCGGG	1.42402	8.96667e-05	15881.2841796875	N/A	FALSE
FL_Bladder	FL	Bladder	CCGGGAGTGAGT	0	0	15881.2841796875	N/A	FALSE
FL_Bladder	FL	Bladder	CCGCGCCATTAG	0	0	15881.2841796875	N/A	FALSE
FL_Bladder	FL	Bladder	GAGGTGAATAAA	0.777192	4.89376e-05	15881.2841796875	N/A	FALSE
FL_Bladder	FL	Bladder	CAAGACGAGGAT	0	0	15881.2841796875	N/A	FALSE
FL_Bladder	FL	Bladder	GCGATCACCTTG	0	0	15881.2841796875	N/A	FALSE
FL_Bladder	FL	Bladder	CGGTGTAGGTAT	0	0	15881.2841796875	N/A	FALSE
FL_Bladder	FL	Bladder	TTGAAGATAGGA	0.28898	1.81963e-05	15881.2841796875	N/A	FALSE
FL_Bladder	FL	Bladder	CACCCCATGACG	0	0	15881.2841796875	N/A	FALSE
FL_Bladder	FL	Bladder	AACATACAGCG	0	0	15881.2841796875	N/A	FALSE
FL_Bladder	FL	Bladder	TGCAA	0	0	15881.2841796875	N/A	FALSE
FL_Bladder	FL	Bladder	ACCCGGGGTACG	0	0	15881.2841796875	N/A	FALSE
FL_Bladder	FL	Bladder	ATTCAAGGTAAT	0	0	15881.2841796875	N/A	FALSE
FL_Bladder	FL	Bladder	GAGATACGTC	0.272208	1.71402e-05	15881.2841796875	N/A	FALSE
FL_Bladder	FL	Bladder	TATTAGGGAATA	0	0	15881.2841796875	N/A	FALSE
FL_Bladder	FL	Bladder	CGGGACGGTCAG	0	0	15881.2841796875	N/A	FALSE
FL_Bladder	FL	Bladder	TAAAAAGCGACA	0	0	15881.2841796875	N/A	FALSE
FL_Bladder	FL	Bladder	ACCGCCAGCAGC	0	0	15881.2841796875	N/A	FALSE
FL_Bladder	FL	Bladder	ACCCCTAGATCG	0	0	15881.2841796875	N/A	FALSE
FL_Bladder	FL	Bladder	CAGACAACCACT	0	0	15881.2841796875	N/A	FALSE
FL_Bladder	FL	Bladder	TTCATATTCATT	0	0	15881.2841796875	N/A	FALSE
FL_Bladder	FL	Bladder	CCATATACATAT	0	0	15881.2841796875	N/A	FALSE
FL_Bladder	FL	Bladder	CCGTCGGCTCTC	0	0	15881.2841796875	N/A	FALSE
FL_Bladder	FL	Bladder	GTGCACGTCTAA	0	0	15881.2841796875	N/A	FALSE
FL_Bladder	FL	Bladder	ACAGGTTTAATA	0	0	15881.2841796875	N/A	FALSE
FL_Bladder	FL	Bladder	CATGCAAGATCT	0	0	15881.2841796875	N/A	FALSE
FL_Bladder	FL	Bladder	CTGCCGATTTAA	1.41116	8.88566e-05	15881.2841796875	N/A	FALSE
FL_Bladder	FL	Bladder	TGTTTGACCCTG	0	0	15881.2841796875	N/A	FALSE
FL_Bladder	FL	Bladder	ACGACAGGCCTA	0	0	15881.2841796875	N/A	FALSE
FL_Bladder	FL	Bladder	CATTATTAATC	0	0	15881.2841796875	N/A	FALSE
FL_Bladder	FL	Bladder	ATTCGTGTAGGT	0	0	15881.2841796875	N/A	FALSE
FL_Bladder	FL	Bladder	CCTCCAACGAGA	0	0	15881.2841796875	N/A	FALSE
FL_Bladder	FL	Bladder	ACGCCCATATGC	0	0	15881.2841796875	N/A	FALSE
FL_Bladder	FL	Bladder	GATATACA	0	0	15881.2841796875	N/A	FALSE
FL_Bladder	FL	Bladder	GATGTACCATAG	0	0	15881.2841796875	N/A	FALSE
FL_Bladder	FL	Bladder	GTTTTGATCCGT	0	0	15881.2841796875	N/A	FALSE
FL_Bladder	FL	Bladder	ACTACCGGCGGC	0	0	15881.2841796875	N/A	FALSE
FL_Bladder	FL	Bladder	ATGTTCCCGCAT	0	0	15881.2841796875	N/A	FALSE
FL_Bladder	FL	Bladder	GGACGGGCAATA	0	0	15881.2841796875	N/A	FALSE
FL_Bladder	FL	Bladder	CGTCAGTAAAAG	0	0	15881.2841796875	N/A	FALSE
FL_Bladder	FL	Bladder	TAAGGTGTGGAA	0	0	15881.2841796875	N/A	FALSE
FL_Bladder	FL	Bladder	GATAACGATAGG	0	0	15881.2841796875	N/A	FALSE
FL_Bladder	FL	Bladder	ACAGTTTGATTA	0	0	15881.2841796875	N/A	FALSE
FL_Bladder	FL	Bladder	ACGACAAGGAAC	0	0	15881.2841796875	N/A	FALSE
FL_Bladder	FL	Bladder	ATCCAGGTCAAC	0	0	15881.2841796875	N/A	FALSE
FL_Bladder	FL	Bladder	TTTGAGATCGAA	3.55651	0.000223944	15881.2841796875	N/A	FALSE
FL_Bladder	FL	Bladder	ACTAAGGTACGT	0	0	15881.2841796875	N/A	FALSE
FL_Bladder	FL	Bladder	CTTTTCACTATT	0	0	15881.2841796875	N/A	FALSE
FL_Bladder	FL	Bladder	CCAAGTCGCAGG	0	0	15881.2841796875	N/A	FALSE
FL_Bladder	FL	Bladder	TGCGCAGCTAGA	0	0	15881.2841796875	N/A	FALSE
FL_Bladder	FL	Bladder	ACGATGAGTAAC	1.08629	6.84005e-05	15881.2841796875	N/A	FALSE
FL_Bladder	FL	Bladder	CGCACCTGAAGA	0	0	15881.2841796875	N/A	FALSE
FL_Bladder	FL	Bladder	GCACCCGTTATG	0.214799	1.35253e-05	15881.2841796875	N/A	FALSE
FL_Bladder	FL	Bladder	GTGAGTGGTATT	0	0	15881.2841796875	N/A	FALSE
FL_Bladder	FL	Bladder	ACCCACTGTAAG	0	0	15881.2841796875	N/A	FALSE
FL_Bladder	FL	Bladder	CTCAGCCGTGTA	0	0	15881.2841796875	N/A	FALSE
FL_Bladder	FL	Bladder	ACCGGTAATGAT	0	0	15881.2841796875	N/A	FALSE
FL_Bladder	FL	Bladder	GAAATTCACTGT	0	0	15881.2841796875	N/A	FALSE
FL_Bladder	FL	Bladder	ACCGTCACTTCG	0	0	15881.2841796875	N/A	FALSE
FL_Bladder	FL	Bladder	CAAAGTATAGAA	0	0	15881.2841796875	N/A	FALSE
FL_Bladder	FL	Bladder	CCGGAGCAATCA	0	0	15881.2841796875	N/A	FALSE
FL_Bladder	FL	Bladder	AAGTACGTTGAA	0.455885	2.87058e-05	15881.2841796875	N/A	FALSE
FL_Bladder	FL	Bladder	ATCATCATCAAT	0	0	15881.2841796875	N/A	FALSE
FL_Bladder	FL	Bladder	CTAAGGATTCGC	0	0	15881.2841796875	N/A	FALSE
FL_Bladder	FL	Bladder	TCTTAGACGAGG	0	0	15881.2841796875	N/A	FALSE
FL_Bladder	FL	Bladder	CATAATCACAGC	0	0	15881.2841796875	N/A	FALSE
FL_Bladder	FL	Bladder	TAGTACGCTCTT	0	0	15881.2841796875	N/A	FALSE
FL_Bladder	FL	Bladder	TTAATTGACTTA	0	0	15881.2841796875	N/A	FALSE
FL_Bladder	FL	Bladder	GGTTGAATAAAA	0	0	15881.2841796875	N/A	FALSE
FL_Bladder	FL	Bladder	CTGTCTTAGGTG	0	0	15881.2841796875	N/A	FALSE
FL_Bladder	FL	Bladder	TGGGTGATCATG	0	0	15881.2841796875	N/A	FALSE
FL_Bladder	FL	Bladder	TTACATGCAGAT	0	0	15881.2841796875	N/A	FALSE
FL_Bladder	FL	Bladder	ACGACCGGGTGT	0	0	15881.2841796875	N/A	FALSE
FL_Bladder	FL	Bladder	CCACCGGCTAGG	0	0	15881.2841796875	N/A	FALSE
FL_Bladder	FL	Bladder	CGACATGAGGAG	0	0	15881.2841796875	N/A	FALSE
FL_Bladder	FL	Bladder	CTAACCATCCGT	1.13426	7.14212e-05	15881.2841796875	N/A	FALSE
FL_Bladder	FL	Bladder	GCCACCATGAAC	0	0	15881.2841796875	N/A	FALSE
FL_Bladder	FL	Bladder	GTGCCAATGGTT	0	0	15881.2841796875	N/A	FALSE
FL_Bladder	FL	Bladder	ACCCCGGCCCAT	0	0	15881.2841796875	N/A	FALSE
FL_Bladder	FL	Bladder	AAATAGGATCGA	0.795182	5.00704e-05	15881.2841796875	N/A	FALSE
FL_Bladder	FL	Bladder	ACTCGTCGGGTA	0.650265	4.09453e-05	15881.2841796875	N/A	FALSE
FL_Bladder	FL	Bladder	TTCCTGGCGTCA	0	0	15881.2841796875	N/A	FALSE
FL_Bladder	FL	Bladder	CGTACTAGTA	0	0	15881.2841796875	N/A	FALSE
FL_Bladder	FL	Bladder	TCGTTGGGGGAG	0	0	15881.2841796875	N/A	FALSE
FL_Bladder	FL	Bladder	TTCGACTCGGAG	0	0	15881.2841796875	N/A	FALSE
FL_Bladder	FL	Bladder	TTGATCACCTTG	0	0	15881.2841796875	N/A	FALSE
FL_Bladder	FL	Bladder	CGCATGCGCTAT	0	0	15881.2841796875	N/A	FALSE
FL_Bladder	FL	Bladder	GTTGCTCACATT	0	0	15881.2841796875	N/A	FALSE
FL_Bladder	FL	Bladder	GTTTCGCCCCTT	0	0	15881.2841796875	N/A	FALSE
FL_Bladder	FL	Bladder	CCGGTAGATCGA	0	0	15881.2841796875	N/A	FALSE
FL_Bladder	FL	Bladder	ATGTAAAAATGC	0	0	15881.2841796875	N/A	FALSE
FL_Bladder	FL	Bladder	CCGACTTATAGA	0	0	15881.2841796875	N/A	FALSE
FL_Bladder	FL	Bladder	CACGAGGCAAG	0	0	15881.2841796875	N/A	FALSE
FL_Bladder	FL	Bladder	AATGTAGCACAA	0	0	15881.2841796875	N/A	FALSE
FL_Bladder	FL	Bladder	CCCCACGACGCT	0	0	15881.2841796875	N/A	FALSE
FL_Bladder	FL	Bladder	TTCTATGTCAGG	0	0	15881.2841796875	N/A	FALSE
FL_Bladder	FL	Bladder	CCATCCGGAAAC	0	0	15881.2841796875	N/A	FALSE
FL_Bladder	FL	Bladder	GGAGCACAGATG	0	0	15881.2841796875	N/A	FALSE
FL_Bladder	FL	Bladder	TGTGCCCACATG	0	0	15881.2841796875	N/A	FALSE
FL_Bladder	FL	Bladder	ACTGAACAGGGC	0	0	15881.2841796875	N/A	FALSE
FL_Bladder	FL	Bladder	CGCCGTGACAAT	0	0	15881.2841796875	N/A	FALSE
FL_Bladder	FL	Bladder	TCAACAGTGCGT	0	0	15881.2841796875	N/A	FALSE
FL_Bladder	FL	Bladder	CTGTACGCTGGA	0	0	15881.2841796875	N/A	FALSE
FL_Bladder	FL	Bladder	CCAGACGTTTCT	0	0	15881.2841796875	N/A	FALSE
FL_Bladder	FL	Bladder	CTGAGAGTTAAT	0	0	15881.2841796875	N/A	FALSE
FL_Bladder	FL	Bladder	TCACTAACGAAT	0	0	15881.2841796875	N/A	FALSE
FL_Bladder	FL	Bladder	AGGAGGAAGGA	0	0	15881.2841796875	N/A	FALSE
FL_Bladder	FL	Bladder	CCCCTCGATAGG	0	0	15881.2841796875	N/A	FALSE
FL_Bladder	FL	Bladder	ACGCCCCATCGA	0	0	15881.2841796875	N/A	FALSE
FL_Bladder	FL	Bladder	CCTCAGGGAGAG	0	0	15881.2841796875	N/A	FALSE
FL_Bladder	FL	Bladder	ACACATGGCTTG	0	0	15881.2841796875	N/A	FALSE
FL_Bladder	FL	Bladder	ATTCAAACTGTG	0	0	15881.2841796875	N/A	FALSE
FL_Bladder	FL	Bladder	AAGAGGCTAATA	0	0	15881.2841796875	N/A	FALSE
FL_Bladder	FL	Bladder	CCCTGTTATTCT	0	0	15881.2841796875	N/A	FALSE
FL_Bladder	FL	Bladder	CTTTTCAATTTG	0	0	15881.2841796875	N/A	FALSE
FL_Bladder	FL	Bladder	ATTTTATAGAT	0	0	15881.2841796875	N/A	FALSE
FL_Bladder	FL	Bladder	AGGGATTTGTAA	0	0	15881.2841796875	N/A	FALSE
FL_Bladder	FL	Bladder	CAACAGGGGGCT	0	0	15881.2841796875	N/A	FALSE
FL_Bladder	FL	Bladder	CTATTCAG	0	0	15881.2841796875	N/A	FALSE
FL_Bladder	FL	Bladder	TTGAGTAGCGCG	0	0	15881.2841796875	N/A	FALSE
FL_Bladder	FL	Bladder	ACGAAGAGTCAA	0	0	15881.2841796875	N/A	FALSE
FL_Bladder	FL	Bladder	CCCATTCGTTAA	0	0	15881.2841796875	N/A	FALSE
FL_Bladder	FL	Bladder	CGGAGCTGTATA	1.43024	9.0058e-05	15881.2841796875	N/A	FALSE
FL_Bladder	FL	Bladder	ATCCACCCGCGA	0	0	15881.2841796875	N/A	FALSE
FL_Bladder	FL	Bladder	TGACTAAACCAA	0	0	15881.2841796875	N/A	FALSE
FL_Bladder	FL	Bladder	TGCTTCATCGCG	0	0	15881.2841796875	N/A	FALSE
FL_Bladder	FL	Bladder	CTACCGACGAGG	0	0	15881.2841796875	N/A	FALSE
FL_Bladder	FL	Bladder	TTTCAAGTCATC	0	0	15881.2841796875	N/A	FALSE
FL_Bladder	FL	Bladder	ACTATATCCAT	0	0	15881.2841796875	N/A	FALSE
FL_Bladder	FL	Bladder	CCTATGAGAGAT	0	0	15881.2841796875	N/A	FALSE
FL_Bladder	FL	Bladder	ACGAATTCTAAG	0	0	15881.2841796875	N/A	FALSE
FL_Bladder	FL	Bladder	GTCCTAATACGA	0	0	15881.2841796875	N/A	FALSE
FL_Bladder	FL	Bladder	CAACAGGGTGTG	0	0	15881.2841796875	N/A	FALSE
FL_Bladder	FL	Bladder	TGTAGTTGACG	0	0	15881.2841796875	N/A	FALSE
FL_Bladder	FL	Bladder	ACCCACTGAATG	0.999792	6.29541e-05	15881.2841796875	N/A	FALSE
FL_Bladder	FL	Bladder	CATGTGGGTAAT	0	0	15881.2841796875	N/A	FALSE
FL_Bladder	FL	Bladder	TATAGGTAGACA	1.11427	7.01626e-05	15881.2841796875	N/A	FALSE
FL_Bladder	FL	Bladder	ACGGCCGAGGAG	0	0	15881.2841796875	N/A	FALSE
FL_Bladder	FL	Bladder	CGCGCGA	0	0	15881.2841796875	N/A	FALSE
FL_Bladder	FL	Bladder	AGCCTGACCCCG	0	0	15881.2841796875	N/A	FALSE
FL_Bladder	FL	Bladder	GGTATGGTCTCG	0	0	15881.2841796875	N/A	FALSE
FL_Bladder	FL	Bladder	GAAACACGTACT	0	0	15881.2841796875	N/A	FALSE
FL_Bladder	FL	Bladder	TCCCGGGCAGAT	0	0	15881.2841796875	N/A	FALSE
FL_Bladder	FL	Bladder	ATCACAGGGATT	0	0	15881.2841796875	N/A	FALSE
FL_Bladder	FL	Bladder	ACCGAGGTCTTT	0	0	15881.2841796875	N/A	FALSE
FL_Bladder	FL	Bladder	CAACTTAGCGCC	0	0	15881.2841796875	N/A	FALSE
FL_Bladder	FL	Bladder	AGGAGTTTGTTA	0	0	15881.2841796875	N/A	FALSE
FL_Bladder	FL	Bladder	GGACTAAAATCT	0	0	15881.2841796875	N/A	FALSE
FL_Bladder	FL	Bladder	AAGCCACCTATG	0	0	15881.2841796875	N/A	FALSE
FL_Bladder	FL	Bladder	CCCCTCCGTTAA	0	0	15881.2841796875	N/A	FALSE
FL_Bladder	FL	Bladder	CTGATGCGCTAT	0	0	15881.2841796875	N/A	FALSE
FL_Bladder	FL	Bladder	TATGGTCTGCCC	0	0	15881.2841796875	N/A	FALSE
FL_Bladder	FL	Bladder	TCTACCCCAGAA	0.396864	2.49894e-05	15881.2841796875	N/A	FALSE
FL_Bladder	FL	Bladder	ATAAAGTGAGAG	0	0	15881.2841796875	N/A	FALSE
FL_Bladder	FL	Bladder	GGCATGGCCTGA	0	0	15881.2841796875	N/A	FALSE
FL_Bladder	FL	Bladder	TCAACTAAATCG	0	0	15881.2841796875	N/A	FALSE
FL_Bladder	FL	Bladder	GTCATACAATTT	0	0	15881.2841796875	N/A	FALSE
FL_Bladder	FL	Bladder	GCGAGATATTGT	0.583872	3.67648e-05	15881.2841796875	N/A	FALSE
FL_Bladder	FL	Bladder	TACTCCCAAATT	0	0	15881.2841796875	N/A	FALSE
FL_Bladder	FL	Bladder	CACTCCGATAGT	0	0	15881.2841796875	N/A	FALSE
FL_Bladder	FL	Bladder	CGTAGTCCCATT	0	0	15881.2841796875	N/A	FALSE
FL_Bladder	FL	Bladder	CTGACTTGCAAT	0	0	15881.2841796875	N/A	FALSE
FL_Bladder	FL	Bladder	GGATACCGCGTA	0	0	15881.2841796875	N/A	FALSE
FL_Bladder	FL	Bladder	GCATTTCTTGGT	0	0	15881.2841796875	N/A	FALSE
FL_Bladder	FL	Bladder	CCAATCTTTGCA	0	0	15881.2841796875	N/A	FALSE
FL_Bladder	FL	Bladder	CCTGGAACGGGC	0	0	15881.2841796875	N/A	FALSE
FL_Bladder	FL	Bladder	AGGGCCCTAACG	0	0	15881.2841796875	N/A	FALSE
FL_Bladder	FL	Bladder	GAGGCCCGTTAC	0	0	15881.2841796875	N/A	FALSE
FL_Bladder	FL	Bladder	CATCATGCAAGA	0	0	15881.2841796875	N/A	FALSE
FL_Bladder	FL	Bladder	CTCGCGGAGATT	0	0	15881.2841796875	N/A	FALSE
FL_Bladder	FL	Bladder	ATTTACAAATGG	0	0	15881.2841796875	N/A	FALSE
FL_Bladder	FL	Bladder	GAGGTCCCAAGG	0	0	15881.2841796875	N/A	FALSE
FL_Bladder	FL	Bladder	GTGTTTGGCCGA	0	0	15881.2841796875	N/A	FALSE
FL_Bladder	FL	Bladder	CGCAAGACGTCC	0	0	15881.2841796875	N/A	FALSE
FL_Bladder	FL	Bladder	CTCCGCAGCAAT	0	0	15881.2841796875	N/A	FALSE
FL_Bladder	FL	Bladder	GGCAGACGTTGG	0	0	15881.2841796875	N/A	FALSE
FL_Bladder	FL	Bladder	CCCGACATAGGT	0	0	15881.2841796875	N/A	FALSE
FL_Bladder	FL	Bladder	CGTTCCGGGTTG	0	0	15881.2841796875	N/A	FALSE
FL_Bladder	FL	Bladder	TGGTTGAAGGGC	0	0	15881.2841796875	N/A	FALSE
FL_Bladder	FL	Bladder	CACCGACTAAGT	0.19189	1.20828e-05	15881.2841796875	N/A	FALSE
FL_Bladder	FL	Bladder	CGGCAGGGGACA	0	0	15881.2841796875	N/A	FALSE
FL_Bladder	FL	Bladder	AATAGGGAGGCA	0	0	15881.2841796875	N/A	FALSE
FL_Bladder	FL	Bladder	TTCGGTTGGGAT	0	0	15881.2841796875	N/A	FALSE
FL_Bladder	FL	Bladder	GAGAGGCTTGTG	0	0	15881.2841796875	N/A	FALSE
FL_Bladder	FL	Bladder	CCATTATGGCA	0	0	15881.2841796875	N/A	FALSE
FL_Bladder	FL	Bladder	AATGACGGGTAA	0	0	15881.2841796875	N/A	FALSE
FL_Bladder	FL	Bladder	ACTAGCTAGAGT	0	0	15881.2841796875	N/A	FALSE
FL_Bladder	FL	Bladder	ATATATCCACTT	0	0	15881.2841796875	N/A	FALSE
FL_Bladder	FL	Bladder	GCACACCAATCA	0	0	15881.2841796875	N/A	FALSE
FL_Bladder	FL	Bladder	CCGGTTTT	0.208608	1.31355e-05	15881.2841796875	N/A	FALSE
FL_Bladder	FL	Bladder	ATCTACGTTAGC	0	0	15881.2841796875	N/A	FALSE
FL_Bladder	FL	Bladder	CCTCCAATTGAC	0	0	15881.2841796875	N/A	FALSE
FL_Bladder	FL	Bladder	CAACGTCGGAAT	0	0	15881.2841796875	N/A	FALSE
FL_Bladder	FL	Bladder	TCTGCCGGATAA	0	0	15881.2841796875	N/A	FALSE
FL_Bladder	FL	Bladder	AAACACGAGATT	0	0	15881.2841796875	N/A	FALSE
FL_Bladder	FL	Bladder	CAACAAACGACA	0.473693	2.98271e-05	15881.2841796875	N/A	FALSE
FL_Bladder	FL	Bladder	AGCTGGAGGTCG	0	0	15881.2841796875	N/A	FALSE
FL_Bladder	FL	Bladder	AGCCATCAAAT	0	0	15881.2841796875	N/A	FALSE
FL_Bladder	FL	Bladder	GACCCCATAGAC	0	0	15881.2841796875	N/A	FALSE
FL_Bladder	FL	Bladder	CATCTTACGTAT	0	0	15881.2841796875	N/A	FALSE
FL_Bladder	FL	Bladder	TGTCCCACGAAG	0	0	15881.2841796875	N/A	FALSE
FL_Bladder	FL	Bladder	TGAACTCAACAA	0	0	15881.2841796875	N/A	FALSE
FL_Bladder	FL	Bladder	CTAATATAGTCC	0	0	15881.2841796875	N/A	FALSE
FL_Bladder	FL	Bladder	TCCGAATAGCA	0	0	15881.2841796875	N/A	FALSE
FL_Bladder	FL	Bladder	GAGTATGAAGGT	0	0	15881.2841796875	N/A	FALSE
FL_Bladder	FL	Bladder	AAATTACCTGTA	0	0	15881.2841796875	N/A	FALSE
FL_Bladder	FL	Bladder	TCACAGG	0	0	15881.2841796875	N/A	FALSE
FL_Bladder	FL	Bladder	GCTCTTCGAGGT	0	0	15881.2841796875	N/A	FALSE
FL_Bladder	FL	Bladder	GGGCATGGGGTT	0	0	15881.2841796875	N/A	FALSE
FL_Bladder	FL	Bladder	GGGGTTAGCAGT	0	0	15881.2841796875	N/A	FALSE
FL_Bladder	FL	Bladder	CCGTCGCAATTG	0	0	15881.2841796875	N/A	FALSE
FL_Bladder	FL	Bladder	GCGTCTATGGTT	0	0	15881.2841796875	N/A	FALSE
FL_Bladder	FL	Bladder	ATTACTATCCGG	0	0	15881.2841796875	N/A	FALSE
FL_Bladder	FL	Bladder	GCAGTGGGCCCG	0	0	15881.2841796875	N/A	FALSE
FL_Bladder	FL	Bladder	ATATGGATCTGA	0	0	15881.2841796875	N/A	FALSE
FL_Bladder	FL	Bladder	ACCCCTGCGCAT	0	0	15881.2841796875	N/A	FALSE
FL_Bladder	FL	Bladder	CAATAGAAGGGC	0	0	15881.2841796875	N/A	FALSE
FL_Bladder	FL	Bladder	ACCAATATGGCA	0	0	15881.2841796875	N/A	FALSE
FL_Bladder	FL	Bladder	AGTGCTCGTTAC	0	0	15881.2841796875	N/A	FALSE
FL_Bladder	FL	Bladder	CTCAGGGTTGAG	0	0	15881.2841796875	N/A	FALSE
FL_Bladder	FL	Bladder	CCACCTTTGAGT	0	0	15881.2841796875	N/A	FALSE
FL_Bladder	FL	Bladder	AGCAGTGCGTAG	0	0	15881.2841796875	N/A	FALSE
FL_Bladder	FL	Bladder	GCTCTTAGACGA	0	0	15881.2841796875	N/A	FALSE
FL_Bladder	FL	Bladder	AACCCCCATGTT	0	0	15881.2841796875	N/A	FALSE
FL_Bladder	FL	Bladder	CTGAATGGGGGG	0	0	15881.2841796875	N/A	FALSE
FL_Bladder	FL	Bladder	CGACAAGAGTAA	0	0	15881.2841796875	N/A	FALSE
FL_Bladder	FL	Bladder	TTCCTTGATACA	0	0	15881.2841796875	N/A	FALSE
FL_Bladder	FL	Bladder	TCCAATATAAGT	0.344076	2.16655e-05	15881.2841796875	N/A	FALSE
FL_Bladder	FL	Bladder	CTTTCTGTA	0	0	15881.2841796875	N/A	FALSE
FL_Bladder	FL	Bladder	TTTGCCGGTTCT	0	0	15881.2841796875	N/A	FALSE
FL_Bladder	FL	Bladder	ACTGTAGGAAAG	0	0	15881.2841796875	N/A	FALSE
FL_Bladder	FL	Bladder	GAAAACCACTTG	0	0	15881.2841796875	N/A	FALSE
FL_Bladder	FL	Bladder	ACCATGGTGCTA	0	0	15881.2841796875	N/A	FALSE
FL_Bladder	FL	Bladder	AGGACAGAGCAC	0	0	15881.2841796875	N/A	FALSE
FL_Bladder	FL	Bladder	ACGGTGCCAGAT	0	0	15881.2841796875	N/A	FALSE
FL_Bladder	FL	Bladder	TCCATTAACTGT	0	0	15881.2841796875	N/A	FALSE
FL_Bladder	FL	Bladder	CATTAGGATCTA	0	0	15881.2841796875	N/A	FALSE
FL_Bladder	FL	Bladder	TAAATTACGGGC	0	0	15881.2841796875	N/A	FALSE
FL_Bladder	FL	Bladder	TCAATCAGTTGG	0	0	15881.2841796875	N/A	FALSE
FL_Bladder	FL	Bladder	AGTGTGGTTAGT	0	0	15881.2841796875	N/A	FALSE
FL_Bladder	FL	Bladder	GCCCATTCCTTG	0	0	15881.2841796875	N/A	FALSE
FL_Bladder	FL	Bladder	ACGACCAATCCC	0	0	15881.2841796875	N/A	FALSE
FL_Bladder	FL	Bladder	AGTAGATTATAT	0	0	15881.2841796875	N/A	FALSE
FL_Bladder	FL	Bladder	CCGATTGTGTTT	0	0	15881.2841796875	N/A	FALSE
FL_Bladder	FL	Bladder	TCATGTGTCAGG	0	0	15881.2841796875	N/A	FALSE
FL_Bladder	FL	Bladder	AGCCTAGTCCGG	0	0	15881.2841796875	N/A	FALSE
FL_Bladder	FL	Bladder	ACCTCCCTGTCG	0	0	15881.2841796875	N/A	FALSE
FL_Bladder	FL	Bladder	GGCTCCCTAGAT	0	0	15881.2841796875	N/A	FALSE
FL_Bladder	FL	Bladder	CGCCTTCTGCAA	0	0	15881.2841796875	N/A	FALSE
FL_Bladder	FL	Bladder	TCTTCGCTATGA	0	0	15881.2841796875	N/A	FALSE
FL_Bladder	FL	Bladder	AAAAATGCTAGT	0	0	15881.2841796875	N/A	FALSE
FL_Bladder	FL	Bladder	CCTATCGCTTTC	0	0	15881.2841796875	N/A	FALSE
FL_Bladder	FL	Bladder	CGGTATCGATAT	0	0	15881.2841796875	N/A	FALSE
FL_Bladder	FL	Bladder	ACTGCCGCCCTT	0	0	15881.2841796875	N/A	FALSE
FL_Bladder	FL	Bladder	ACCAGGGAATCT	0	0	15881.2841796875	N/A	FALSE
FL_Bladder	FL	Bladder	CAACCCCCCGCA	0	0	15881.2841796875	N/A	FALSE
FL_Bladder	FL	Bladder	AAGACGACCACT	0	0	15881.2841796875	N/A	FALSE
FL_Bladder	FL	Bladder	CATTGGATAATT	0	0	15881.2841796875	N/A	FALSE
FL_Bladder	FL	Bladder	AAGGTCATCCTA	0	0	15881.2841796875	N/A	FALSE
FL_Bladder	FL	Bladder	CGAGAGGTGCT	0	0	15881.2841796875	N/A	FALSE
FL_Bladder	FL	Bladder	TGTTCTGTTTGC	0	0	15881.2841796875	N/A	FALSE
FL_Bladder	FL	Bladder	GCCAGGGTTCCC	0	0	15881.2841796875	N/A	FALSE
FL_Bladder	FL	Bladder	TTCACCGGGAAG	0	0	15881.2841796875	N/A	FALSE
FL_Bladder	FL	Bladder	ACGAATGTTTCA	0	0	15881.2841796875	N/A	FALSE
FL_Bladder	FL	Bladder	CGGTATTACATT	0	0	15881.2841796875	N/A	FALSE
FL_Bladder	FL	Bladder	CTCCGCCCTGTG	0	0	15881.2841796875	N/A	FALSE
FL_Bladder	FL	Bladder	CTTTCACCG	0	0	15881.2841796875	N/A	FALSE
FL_Bladder	FL	Bladder	CGAAAGAGGCAT	0	0	15881.2841796875	N/A	FALSE
FL_Bladder	FL	Bladder	ATTTCACCGAGG	0	0	15881.2841796875	N/A	FALSE
FL_Bladder	FL	Bladder	CAAACAGTGGAA	0	0	15881.2841796875	N/A	FALSE
FL_Bladder	FL	Bladder	CCCACCGGATAT	0	0	15881.2841796875	N/A	FALSE
FL_Bladder	FL	Bladder	GGGTGTTGAATT	0	0	15881.2841796875	N/A	FALSE
FL_Bladder	FL	Bladder	CTCCCTTGAAGA	0	0	15881.2841796875	N/A	FALSE
FL_Bladder	FL	Bladder	ATGACATAGATCT	0	0	15881.2841796875	N/A	FALSE
FL_Bladder	FL	Bladder	AGAGAAATGGTT	0.155572	9.79591e-06	15881.2841796875	N/A	FALSE
FL_Bladder	FL	Bladder	ATAGTTAGACGA	0	0	15881.2841796875	N/A	FALSE
FL_Bladder	FL	Bladder	TATATCTTTAAA	0	0	15881.2841796875	N/A	FALSE
FL_Bladder	FL	Bladder	CGCACTAAATCG	0	0	15881.2841796875	N/A	FALSE
FL_Bladder	FL	Bladder	ATAGGATATTCA	0	0	15881.2841796875	N/A	FALSE
FL_Bladder	FL	Bladder	GATAGTATATAT	0	0	15881.2841796875	N/A	FALSE
FL_Bladder	FL	Bladder	TGCCCTCACCTG	0	0	15881.2841796875	N/A	FALSE
FL_Bladder	FL	Bladder	GAGGTCGGAAAG	0	0	15881.2841796875	N/A	FALSE
FL_Bladder	FL	Bladder	TCCAGTGCAGGT	0	0	15881.2841796875	N/A	FALSE
FL_Bladder	FL	Bladder	GCATACTGTTTG	0.222393	1.40035e-05	15881.2841796875	N/A	FALSE
FL_Bladder	FL	Bladder	ATAGCTAAGATG	0	0	15881.2841796875	N/A	FALSE
FL_Bladder	FL	Bladder	GCACCTCTGTT	0	0	15881.2841796875	N/A	FALSE
FL_Bladder	FL	Bladder	GACTAGGGCGGG	0	0	15881.2841796875	N/A	FALSE
FL_Bladder	FL	Bladder	CCAAGGACTAGG	0	0	15881.2841796875	N/A	FALSE
FL_Bladder	FL	Bladder	GAAAATGGAGGT	0	0	15881.2841796875	N/A	FALSE
FL_Bladder	FL	Bladder	GCAACGCCGCAG	0	0	15881.2841796875	N/A	FALSE
FL_Bladder	FL	Bladder	CAATGGCGTAAT	0	0	15881.2841796875	N/A	FALSE
FL_Bladder	FL	Bladder	GGTTGAATCAAA	0	0	15881.2841796875	N/A	FALSE
FL_Bladder	FL	Bladder	GTTTGGGGAGAA	0	0	15881.2841796875	N/A	FALSE
FL_Bladder	FL	Bladder	CCTATTGTGAGC	0	0	15881.2841796875	N/A	FALSE
FL_Bladder	FL	Bladder	CTGAGTCACTTT	0	0	15881.2841796875	N/A	FALSE
FL_Bladder	FL	Bladder	CAGATTGAGGGA	0	0	15881.2841796875	N/A	FALSE
FL_Bladder	FL	Bladder	CCTCGCGTTTCT	0	0	15881.2841796875	N/A	FALSE
FL_Bladder	FL	Bladder	CAGGACCTGTAA	0	0	15881.2841796875	N/A	FALSE
FL_Bladder	FL	Bladder	TTCCGGCAGTAT	0	0	15881.2841796875	N/A	FALSE
FL_Bladder	FL	Bladder	TCTACGATCTAT	0	0	15881.2841796875	N/A	FALSE
FL_Bladder	FL	Bladder	TGGACGGTGTCA	0	0	15881.2841796875	N/A	FALSE
FL_Bladder	FL	Bladder	AGCGTTGTATTA	0	0	15881.2841796875	N/A	FALSE
FL_Bladder	FL	Bladder	TCCCATGCACGA	0	0	15881.2841796875	N/A	FALSE
FL_Bladder	FL	Bladder	GTGACAGTGCTC	0	0	15881.2841796875	N/A	FALSE
FL_Bladder	FL	Bladder	CGATTTAGGACG	0	0	15881.2841796875	N/A	FALSE
FL_Bladder	FL	Bladder	AATACCGCAAAG	0.213696	1.34558e-05	15881.2841796875	N/A	FALSE
FL_Bladder	FL	Bladder	ACCGTTACG	38.2394	0.00240783	15881.2841796875	N/A	FALSE
FL_Bladder	FL	Bladder	CGGTCTTGTACA	0	0	15881.2841796875	N/A	FALSE
FL_Bladder	FL	Bladder	CCAAATATTCAG	0	0	15881.2841796875	N/A	FALSE
FL_Bladder	FL	Bladder	CCACCTGCACCC	0	0	15881.2841796875	N/A	FALSE
FL_Bladder	FL	Bladder	TAAGACGCCGCG	0	0	15881.2841796875	N/A	FALSE
FL_Bladder	FL	Bladder	AGCTATTTAAAT	10.1198	0.000637214	15881.2841796875	N/A	FALSE
FL_Bladder	FL	Bladder	CCTTATATAA	0.354779	2.23394e-05	15881.2841796875	N/A	FALSE
FL_Bladder	FL	Bladder	AAAAAGATGACT	0	0	15881.2841796875	N/A	FALSE
FL_Bladder	FL	Bladder	ATAGCAGTCACA	0	0	15881.2841796875	N/A	FALSE
FL_Bladder	FL	Bladder	AAATTCCCATTG	0	0	15881.2841796875	N/A	FALSE
FL_Bladder	FL	Bladder	ACTCTGC	0	0	15881.2841796875	N/A	FALSE
FL_Bladder	FL	Bladder	ACTCTGAGTAGC	0	0	15881.2841796875	N/A	FALSE
FL_Bladder	FL	Bladder	ACATAAGCAGAT	0	0	15881.2841796875	N/A	FALSE
FL_Bladder	FL	Bladder	TCTAGAAACCT	0	0	15881.2841796875	N/A	FALSE
FL_Bladder	FL	Bladder	AAGCACGGCAGA	0	0	15881.2841796875	N/A	FALSE
FL_Bladder	FL	Bladder	ACTCAAAATCGC	0	0	15881.2841796875	N/A	FALSE
FL_Bladder	FL	Bladder	CTTCGTACACTT	0.798816	5.02992e-05	15881.2841796875	N/A	FALSE
FL_Bladder	FL	Bladder	TCCCTCTCCCTA	0	0	15881.2841796875	N/A	FALSE
FL_Bladder	FL	Bladder	GGATATGCGAGA	0	0	15881.2841796875	N/A	FALSE
FL_Bladder	FL	Bladder	TCACCGGTTGCC	0	0	15881.2841796875	N/A	FALSE
FL_Bladder	FL	Bladder	TCCCTGCTGAGA	124.474	0.00783778	15881.2841796875	N/A	FALSE
FL_Bladder	FL	Bladder	ACCATGGGTTTA	0	0	15881.2841796875	N/A	FALSE
FL_Bladder	FL	Bladder	CAACCGACGAGG	0	0	15881.2841796875	N/A	FALSE
FL_Bladder	FL	Bladder	AGAAACGGCACT	0	0	15881.2841796875	N/A	FALSE
FL_Bladder	FL	Bladder	CCAACTTGCCTC	0	0	15881.2841796875	N/A	FALSE
FL_Bladder	FL	Bladder	CAGTCCCTACT	0	0	15881.2841796875	N/A	FALSE
FL_Bladder	FL	Bladder	ACTATAGTGGGG	0	0	15881.2841796875	N/A	FALSE
FL_Bladder	FL	Bladder	CGTCCCTTCAAG	0	0	15881.2841796875	N/A	FALSE
FL_Bladder	FL	Bladder	CATATGTACCGG	0	0	15881.2841796875	N/A	FALSE
FL_Bladder	FL	Bladder	CCAGTTATACAC	0	0	15881.2841796875	N/A	FALSE
FL_Bladder	FL	Bladder	ATTTCTTTTCAT	0	0	15881.2841796875	N/A	FALSE
FL_Bladder	FL	Bladder	GTCTGTCAGAAG	0	0	15881.2841796875	N/A	FALSE
FL_Bladder	FL	Bladder	CTACGATA	0	0	15881.2841796875	N/A	FALSE
FL_Bladder	FL	Bladder	AAACAAGGGGTC	0	0	15881.2841796875	N/A	FALSE
FL_Bladder	FL	Bladder	ACATTACCTATC	0	0	15881.2841796875	N/A	FALSE
FL_Bladder	FL	Bladder	CCTTTCCACCTG	0	0	15881.2841796875	N/A	FALSE
FL_Bladder	FL	Bladder	ATTCCAGGAAGG	0	0	15881.2841796875	N/A	FALSE
FL_Bladder	FL	Bladder	AATGTTAAAGGT	0	0	15881.2841796875	N/A	FALSE
FL_Bladder	FL	Bladder	CCTGATCGATGT	0	0	15881.2841796875	N/A	FALSE
FL_Bladder	FL	Bladder	AACAGGAGGATT	0	0	15881.2841796875	N/A	FALSE
FL_Bladder	FL	Bladder	CCCACTTACTAA	0	0	15881.2841796875	N/A	FALSE
FL_Bladder	FL	Bladder	TGCGGCTTATT	0	0	15881.2841796875	N/A	FALSE
FL_Bladder	FL	Bladder	TAATCCTAAGTT	0	0	15881.2841796875	N/A	FALSE
FL_Bladder	FL	Bladder	TGCGACCCAAAA	0	0	15881.2841796875	N/A	FALSE
FL_Bladder	FL	Bladder	ATATAATATGG	0	0	15881.2841796875	N/A	FALSE
FL_Bladder	FL	Bladder	ATTAACCAAAAG	0	0	15881.2841796875	N/A	FALSE
FL_Bladder	FL	Bladder	GGTGACGCTGGG	0	0	15881.2841796875	N/A	FALSE
FL_Bladder	FL	Bladder	CCGATGAG	0	0	15881.2841796875	N/A	FALSE
FL_Bladder	FL	Bladder	CCGTATTGCATT	0	0	15881.2841796875	N/A	FALSE
FL_Bladder	FL	Bladder	CTACTGAATCAT	0	0	15881.2841796875	N/A	FALSE
FL_Bladder	FL	Bladder	CTGAAGAATCTG	0	0	15881.2841796875	N/A	FALSE
FL_Bladder	FL	Bladder	TCGCCCCTGAAA	0	0	15881.2841796875	N/A	FALSE
FL_Bladder	FL	Bladder	CCGTTGCGCAGT	0	0	15881.2841796875	N/A	FALSE
FL_Bladder	FL	Bladder	CGAGGTGCTAGA	0	0	15881.2841796875	N/A	FALSE
FL_Bladder	FL	Bladder	CCCAGTGTGT	0	0	15881.2841796875	N/A	FALSE
FL_Bladder	FL	Bladder	CAACCTAGTAGA	0.16679	1.05023e-05	15881.2841796875	N/A	FALSE
FL_Bladder	FL	Bladder	CATGCCAATGAC	0	0	15881.2841796875	N/A	FALSE
FL_Bladder	FL	Bladder	ACTAGCGTGCGT	0	0	15881.2841796875	N/A	FALSE
FL_Bladder	FL	Bladder	CACAGCCTGGTT	0	0	15881.2841796875	N/A	FALSE
FL_Bladder	FL	Bladder	CCCATCGGAGCT	0	0	15881.2841796875	N/A	FALSE
FL_Bladder	FL	Bladder	AAACCCACTGGA	0	0	15881.2841796875	N/A	FALSE
FL_Bladder	FL	Bladder	ACATGTCTGTAA	0	0	15881.2841796875	N/A	FALSE
FL_Bladder	FL	Bladder	ATTACATATG	0	0	15881.2841796875	N/A	FALSE
FL_Bladder	FL	Bladder	GAGAGCCACGGA	0	0	15881.2841796875	N/A	FALSE
FL_Bladder	FL	Bladder	ACCTTCCAGAGA	0	0	15881.2841796875	N/A	FALSE
FL_Bladder	FL	Bladder	ACTTATCAGCCC	0	0	15881.2841796875	N/A	FALSE
FL_Bladder	FL	Bladder	CCTCCTCTGGCA	0	0	15881.2841796875	N/A	FALSE
FL_Bladder	FL	Bladder	GCAACGCTCAAA	0	0	15881.2841796875	N/A	FALSE
FL_Bladder	FL	Bladder	ATCGTACCTCTG	0	0	15881.2841796875	N/A	FALSE
FL_Bladder	FL	Bladder	CACCATAGTGCT	0	0	15881.2841796875	N/A	FALSE
FL_Bladder	FL	Bladder	ACTTGGCTTGTT	0	0	15881.2841796875	N/A	FALSE
FL_Bladder	FL	Bladder	GCCCCCTTAATT	0	0	15881.2841796875	N/A	FALSE
FL_Bladder	FL	Bladder	AAGCTGGGCTTT	0	0	15881.2841796875	N/A	FALSE
FL_Bladder	FL	Bladder	CATAGGGCCGTC	0	0	15881.2841796875	N/A	FALSE
FL_Bladder	FL	Bladder	CAACAGGCTGCA	0	0	15881.2841796875	N/A	FALSE
FL_Bladder	FL	Bladder	ACTGCTGATGGG	0.242885	1.52938e-05	15881.2841796875	N/A	FALSE
FL_Bladder	FL	Bladder	TTATCCAGTCCG	0	0	15881.2841796875	N/A	FALSE
FL_Bladder	FL	Bladder	CTCACACCCCGG	0	0	15881.2841796875	N/A	FALSE
FL_Bladder	FL	Bladder	CCTTACGC	0	0	15881.2841796875	N/A	FALSE
FL_Bladder	FL	Bladder	GCTATGCCCACT	0	0	15881.2841796875	N/A	FALSE
FL_Bladder	FL	Bladder	GACGATTCAAAA	0	0	15881.2841796875	N/A	FALSE
FL_Bladder	FL	Bladder	ATGACTCGGTAT	0	0	15881.2841796875	N/A	FALSE
FL_Bladder	FL	Bladder	TAACTGTCAAAA	0	0	15881.2841796875	N/A	FALSE
FL_Bladder	FL	Bladder	TTGATCAGCTCA	0	0	15881.2841796875	N/A	FALSE
FL_Bladder	FL	Bladder	CCCCACGGGACA	0	0	15881.2841796875	N/A	FALSE
FL_Bladder	FL	Bladder	CCTATTATGCAC	0	0	15881.2841796875	N/A	FALSE
FL_Bladder	FL	Bladder	CGTGCTCATAGC	0	0	15881.2841796875	N/A	FALSE
FL_Bladder	FL	Bladder	ATGAACCC	0	0	15881.2841796875	N/A	FALSE
FL_Bladder	FL	Bladder	CGTATCTGCATC	0	0	15881.2841796875	N/A	FALSE
FL_Bladder	FL	Bladder	ACCAACATTAGA	0	0	15881.2841796875	N/A	FALSE
FL_Bladder	FL	Bladder	TTCATAAAATTA	0.340321	2.1429e-05	15881.2841796875	N/A	FALSE
FL_Bladder	FL	Bladder	GTCTGAGATATG	0	0	15881.2841796875	N/A	FALSE
FL_Bladder	FL	Bladder	TTGTACCTGTCT	0	0	15881.2841796875	N/A	FALSE
FL_Bladder	FL	Bladder	CGTTAGAGCT	0	0	15881.2841796875	N/A	FALSE
FL_Bladder	FL	Bladder	TCATCCATTCAA	0	0	15881.2841796875	N/A	FALSE
FL_Bladder	FL	Bladder	TGTTAAGGTGAC	0.201485	1.26869e-05	15881.2841796875	N/A	FALSE
FL_Bladder	FL	Bladder	ACCTCCCTGAGA	0	0	15881.2841796875	N/A	FALSE
FL_Bladder	FL	Bladder	ATGACCCTATCA	0	0	15881.2841796875	N/A	FALSE
FL_Bladder	FL	Bladder	CGTCCCGAGAAG	0	0	15881.2841796875	N/A	FALSE
FL_Bladder	FL	Bladder	ATATACGTGTGT	0.200273	1.26107e-05	15881.2841796875	N/A	FALSE
FL_Bladder	FL	Bladder	TATTTGATGCCT	0	0	15881.2841796875	N/A	FALSE
FL_Bladder	FL	Bladder	CGCCACGATACA	0.212781	1.33982e-05	15881.2841796875	N/A	FALSE
FL_Bladder	FL	Bladder	ACAAACCTCCAG	0	0	15881.2841796875	N/A	FALSE
FL_Bladder	FL	Bladder	GTAAGTGTCTAC	0	0	15881.2841796875	N/A	FALSE
FL_Bladder	FL	Bladder	ATTGACTATGGA	0	0	15881.2841796875	N/A	FALSE
FL_Bladder	FL	Bladder	CGAAACCGTTTT	0	0	15881.2841796875	N/A	FALSE
FL_Bladder	FL	Bladder	TGCACACATGTA	0	0	15881.2841796875	N/A	FALSE
FL_Bladder	FL	Bladder	GCAAGTCATGAA	0	0	15881.2841796875	N/A	FALSE
FL_Bladder	FL	Bladder	GGAGTCGACTAT	0	0	15881.2841796875	N/A	FALSE
FL_Bladder	FL	Bladder	ACGACCCTACTG	0	0	15881.2841796875	N/A	FALSE
FL_Bladder	FL	Bladder	CCGCGGGTGACG	0	0	15881.2841796875	N/A	FALSE
FL_Bladder	FL	Bladder	CCTCTTATCTCG	0.15264	9.61132e-06	15881.2841796875	N/A	FALSE
FL_Bladder	FL	Bladder	AGGACTTGGGGT	0	0	15881.2841796875	N/A	FALSE
FL_Bladder	FL	Bladder	TGTAACAATATA	0	0	15881.2841796875	N/A	FALSE
FL_Bladder	FL	Bladder	TCTGCACTATGT	0	0	15881.2841796875	N/A	FALSE
FL_Bladder	FL	Bladder	GGGTCTAGTTTC	0	0	15881.2841796875	N/A	FALSE
FL_Bladder	FL	Bladder	CCGCTTCAATGA	0	0	15881.2841796875	N/A	FALSE
FL_Bladder	FL	Bladder	AAGCATAAGAGG	0	0	15881.2841796875	N/A	FALSE
FL_Bladder	FL	Bladder	GCATAGTCTTGT	0	0	15881.2841796875	N/A	FALSE
FL_Bladder	FL	Bladder	GCCTTGGTGTGG	0	0	15881.2841796875	N/A	FALSE
FL_Bladder	FL	Bladder	AATGCCATGGTC	0	0	15881.2841796875	N/A	FALSE
FL_Bladder	FL	Bladder	ACGGTTTCGTTT	0	0	15881.2841796875	N/A	FALSE
FL_Bladder	FL	Bladder	CATTTTCTTGGA	0	0	15881.2841796875	N/A	FALSE
FL_Bladder	FL	Bladder	CAGTATCTGGAG	0	0	15881.2841796875	N/A	FALSE
FL_Bladder	FL	Bladder	GTGTCCGAGACA	0	0	15881.2841796875	N/A	FALSE
FL_Bladder	FL	Bladder	TTGTCGAGGGAG	0	0	15881.2841796875	N/A	FALSE
FL_Bladder	FL	Bladder	CTACTTCAAAGT	0	0	15881.2841796875	N/A	FALSE
FL_Bladder	FL	Bladder	CGTCAGGGGCTG	0	0	15881.2841796875	N/A	FALSE
FL_Bladder	FL	Bladder	CCATACCTGGAG	34.0232	0.00214235	15881.2841796875	N/A	FALSE
FL_Bladder	FL	Bladder	ATTGACTTACAA	0	0	15881.2841796875	N/A	FALSE
FL_Bladder	FL	Bladder	TTAGTCGATGTA	0	0	15881.2841796875	N/A	FALSE
FL_Bladder	FL	Bladder	ATTATCCCGTAA	0	0	15881.2841796875	N/A	FALSE
FL_Bladder	FL	Bladder	TTACCCAGAAGA	0	0	15881.2841796875	N/A	FALSE
FL_Bladder	FL	Bladder	CTTTTCATGTGG	0	0	15881.2841796875	N/A	FALSE
FL_Bladder	FL	Bladder	ACCACTAGGTCG	0	0	15881.2841796875	N/A	FALSE
FL_Bladder	FL	Bladder	CGACGTCAAAAT	0	0	15881.2841796875	N/A	FALSE
FL_Bladder	FL	Bladder	CAATCTGAGCAG	0	0	15881.2841796875	N/A	FALSE
FL_Bladder	FL	Bladder	AATTCAGGGACT	0	0	15881.2841796875	N/A	FALSE
FL_Bladder	FL	Bladder	TTTTGCGTCCGT	0.643632	4.05277e-05	15881.2841796875	N/A	FALSE
FL_Bladder	FL	Bladder	TACTATCCATGG	0	0	15881.2841796875	N/A	FALSE
FL_Bladder	FL	Bladder	AAACTTGCATGT	0.777065	4.89296e-05	15881.2841796875	N/A	FALSE
FL_Bladder	FL	Bladder	ACTCCTATGGGC	0	0	15881.2841796875	N/A	FALSE
FL_Bladder	FL	Bladder	AGCACTGGGAAG	0	0	15881.2841796875	N/A	FALSE
FL_Bladder	FL	Bladder	CAAGAGGTCATG	0.833584	5.24885e-05	15881.2841796875	N/A	FALSE
FL_Bladder	FL	Bladder	GAAATTCACCCA	0	0	15881.2841796875	N/A	FALSE
FL_Bladder	FL	Bladder	CGGATAATACGG	0	0	15881.2841796875	N/A	FALSE
FL_Bladder	FL	Bladder	ACCCTAAAAGGA	0	0	15881.2841796875	N/A	FALSE
FL_Bladder	FL	Bladder	ATTCCGGCAGTG	0	0	15881.2841796875	N/A	FALSE
FL_Bladder	FL	Bladder	AAGTCTACTGTG	0	0	15881.2841796875	N/A	FALSE
FL_Bladder	FL	Bladder	GCCCCGTA	0	0	15881.2841796875	N/A	FALSE
FL_Bladder	FL	Bladder	CCGAAGACCAAC	0	0	15881.2841796875	N/A	FALSE
FL_Bladder	FL	Bladder	GATGGCCCTTGT	0	0	15881.2841796875	N/A	FALSE
FL_Bladder	FL	Bladder	ACTAGTGGAACT	0	0	15881.2841796875	N/A	FALSE
FL_Bladder	FL	Bladder	TGGGCCCTGTTG	0	0	15881.2841796875	N/A	FALSE
FL_Bladder	FL	Bladder	AACACGGTCATT	0	0	15881.2841796875	N/A	FALSE
FL_Bladder	FL	Bladder	ATACATGGCAT	0	0	15881.2841796875	N/A	FALSE
FL_Bladder	FL	Bladder	AACACAAATCGG	0	0	15881.2841796875	N/A	FALSE
FL_Bladder	FL	Bladder	AGGAACCTGACG	0	0	15881.2841796875	N/A	FALSE
FL_Bladder	FL	Bladder	CCAGCTGAGTTG	0	0	15881.2841796875	N/A	FALSE
FL_Bladder	FL	Bladder	GGCTTGAGGAAG	0	0	15881.2841796875	N/A	FALSE
FL_Bladder	FL	Bladder	GTCGGCAATGC	0.360885	2.27239e-05	15881.2841796875	N/A	FALSE
FL_Bladder	FL	Bladder	ATGGCTGCTTCC	0	0	15881.2841796875	N/A	FALSE
FL_Bladder	FL	Bladder	CAAGGTGGAGTC	0	0	15881.2841796875	N/A	FALSE
FL_Bladder	FL	Bladder	CTCGGGATTAGT	0	0	15881.2841796875	N/A	FALSE
FL_Bladder	FL	Bladder	TTACGTACAGGT	0	0	15881.2841796875	N/A	FALSE
FL_Bladder	FL	Bladder	AGTGATCTCAAA	0	0	15881.2841796875	N/A	FALSE
FL_Bladder	FL	Bladder	CTTTTGGTGATA	0	0	15881.2841796875	N/A	FALSE
FL_Bladder	FL	Bladder	AAATAAGTCTCA	0	0	15881.2841796875	N/A	FALSE
FL_Bladder	FL	Bladder	ACAAACTCTAGG	0	0	15881.2841796875	N/A	FALSE
FL_Bladder	FL	Bladder	CGGGTAACTGTC	0	0	15881.2841796875	N/A	FALSE
FL_Bladder	FL	Bladder	GTCCTCAGCTGC	0	0	15881.2841796875	N/A	FALSE
FL_Bladder	FL	Bladder	TTGGTGTGCATG	10.3632	0.000652544	15881.2841796875	N/A	FALSE
FL_Bladder	FL	Bladder	AACACTCATAGA	0	0	15881.2841796875	N/A	FALSE
[truncated: 186,565 more rows]

## Sheet: Stock_cutoff_99pct
barcode	count	total	pct	cum_pct
CAACAC	245707	29856159	0.00822969	0.00822969
GTACATGATTAG	231165	29856159	0.00774262	0.0159723
ACAACCATGTTA	195382	29856159	0.00654411	0.0225164
ACTACCATGTGA	163767	29856159	0.0054852	0.0280016
TACCACT	153928	29856159	0.00515565	0.0331573
ATTCGTCTAACG	136465	29856159	0.00457075	0.037728
CCAATCCTGAGT	133040	29856159	0.00445603	0.0421841
ACATATTGGAAG	130673	29856159	0.00437675	0.0465608
GTTTATGAGG	112850	29856159	0.00377979	0.0503406
TCAAGATAGGGT	109622	29856159	0.00367167	0.0540123
TTTCTCGCTAGG	107438	29856159	0.00359852	0.0576108
GTCTACATCTCG	103085	29856159	0.00345272	0.0610635
AGTGG	95632	29856159	0.00320309	0.0642666
GGCTCTACGATG	91129	29856159	0.00305227	0.0673189
GATATCCGTGCC	88632	29856159	0.00296863	0.0702875
GCCTACGTACAT	87329	29856159	0.00292499	0.0732125
GACACTT	86214	29856159	0.00288765	0.0761001
ATCCTTAAATTC	83185	29856159	0.00278619	0.0788863
GACAACAATGGT	82951	29856159	0.00277835	0.0816647
AGGGTGTCGAGA	74285	29856159	0.0024881	0.0841528
TGTCGTTGGTGT	67057	29856159	0.002246	0.0863988
GTGAATGCTTGC	66710	29856159	0.00223438	0.0886332
GTCATAGAAAGA	64268	29856159	0.00215259	0.0907858
CCATTAGTTATT	62193	29856159	0.00208309	0.0928688
TTTGAGCAACAT	62041	29856159	0.002078	0.0949468
GTACCCATCTCT	60746	29856159	0.00203462	0.0969815
CATGTCGTGAAG	59802	29856159	0.002003	0.0989845
GTCGAGGTTTAT	59709	29856159	0.00199989	0.100984
AGTACCCGTTTG	53187	29856159	0.00178144	0.102766
CCGTCCGAGAT	49006	29856159	0.0016414	0.104407
CTCTGCCCACCG	47070	29856159	0.00157656	0.105984
CCTATCCGTCAG	46783	29856159	0.00156695	0.107551
CAATAAAAACGT	46417	29856159	0.00155469	0.109105
GTAGGGGTTTAT	45886	29856159	0.0015369	0.110642
TTCCCTCTCGAT	44555	29856159	0.00149232	0.112135
TAAATAAAAGAG	44310	29856159	0.00148412	0.113619
CTGGTCGTTCGT	44003	29856159	0.00147383	0.115093
ACAACCGGCAGG	43689	29856159	0.00146332	0.116556
CGTAATAAACCT	43262	29856159	0.00144901	0.118005
AGCTTCTAACTT	42757	29856159	0.0014321	0.119437
CAAGATCTACAT	42576	29856159	0.00142604	0.120863
CGATAGGGTAGA	42065	29856159	0.00140892	0.122272
ACGCTGTGGCAA	41776	29856159	0.00139924	0.123671
CCGCCAAAGTCG	41708	29856159	0.00139696	0.125068
GTAATTAAAAGA	41194	29856159	0.00137975	0.126448
CCGGATTC	39986	29856159	0.00133929	0.127787
TTTTGGGTACTG	39963	29856159	0.00133852	0.129126
TATAGTATCT	39607	29856159	0.00132659	0.130452
ACAACACATCTC	39590	29856159	0.00132602	0.131778
CACACCGAAAGA	39173	29856159	0.00131206	0.13309
GAATCGATGAGA	38775	29856159	0.00129873	0.134389
AGATGTGATCCT	38502	29856159	0.00128958	0.135679
GTCTACAAGACT	37406	29856159	0.00125287	0.136932
ACGAATAGAGCA	37360	29856159	0.00125133	0.138183
ACTAATAAAAAA	37124	29856159	0.00124343	0.139426
ACAAGAATAGGT	36997	29856159	0.00123917	0.140666
GAATAACATGAA	36956	29856159	0.0012378	0.141903
AAATAGAAAAGT	36789	29856159	0.00123221	0.143136
ATCTTGGTAACA	36624	29856159	0.00122668	0.144362
CATCCACTATGT	34678	29856159	0.0011615	0.145524
ACATATACGAGG	34484	29856159	0.001155	0.146679
CTCACCAAGATG	34466	29856159	0.0011544	0.147833
CAATAAACTTTG	34196	29856159	0.00114536	0.148978
CCACGGCCTCT	34093	29856159	0.00114191	0.15012
TACCCAAAGATC	33539	29856159	0.00112335	0.151244
TCCCCCACATAA	33522	29856159	0.00112278	0.152367
GGTGGCAGTGAC	33276	29856159	0.00111454	0.153481
GAAACAATGGTT	33189	29856159	0.00111163	0.154593
ACAATAAAGGGT	32337	29856159	0.00108309	0.155676
GTTTCCGTTGTA	31661	29856159	0.00106045	0.156736
CATTCGAAAGAT	31239	29856159	0.00104632	0.157783
CGCACCGA	31190	29856159	0.00104468	0.158827
AAAGAGAGGTGT	31109	29856159	0.00104196	0.159869
ATCATATGCTC	30972	29856159	0.00103737	0.160907
TCACACCTGTGT	30880	29856159	0.00103429	0.161941
CGTATTGTGTGA	30568	29856159	0.00102384	0.162965
GCAAACGAT	30498	29856159	0.0010215	0.163986
CCAGACGTGACA	30375	29856159	0.00101738	0.165004
CCTTGCTAGTGT	30141	29856159	0.00100954	0.166013
ACCCAATCAGT	29989	29856159	0.00100445	0.167018
CTACAAATAAAG	29634	29856159	0.000992559	0.16801
AGCACCCTATAT	29397	29856159	0.000984621	0.168995
ACGGGGTATC	29341	29856159	0.000982745	0.169977
ACCACA	29035	29856159	0.000972496	0.17095
CGGA	28976	29856159	0.00097052	0.171921
GATACCGAGCTG	28880	29856159	0.000967305	0.172888
TAGCTTAGCGTG	28768	29856159	0.000963553	0.173851
AGTTAGTCACT	28527	29856159	0.000955481	0.174807
CCCTGCACATGT	28485	29856159	0.000954075	0.175761
ATGCAGAGACGA	28397	29856159	0.000951127	0.176712
ACCCCAATAT	28373	29856159	0.000950323	0.177662
GAATCTCTGTAT	28152	29856159	0.000942921	0.178605
GCTCTCCAACAG	28146	29856159	0.00094272	0.179548
TGTAGGATCTGT	27175	29856159	0.000910197	0.180458
ACTTCTGGATCA	27034	29856159	0.000905475	0.181364
GTAACTTCAAAG	26857	29856159	0.000899546	0.182263
ACATGAGATGTA	26702	29856159	0.000894355	0.183158
ACTCAAGGGCAA	26664	29856159	0.000893082	0.184051
ACTTCTGGTTGT	26557	29856159	0.000889498	0.18494
ACCATGGTGACT	26380	29856159	0.00088357	0.185824
ATATCCTGTGAG	26278	29856159	0.000880153	0.186704
ACAAGTCCTTGG	26265	29856159	0.000879718	0.187584
AGCATTCGTATT	26235	29856159	0.000878713	0.188462
GTCGAGGGCAAT	26105	29856159	0.000874359	0.189337
GAGGTTCAGGAG	25969	29856159	0.000869804	0.190206
CACACTGGTCGT	25886	29856159	0.000867024	0.191074
CCGTGAGTCAAA	25670	29856159	0.000859789	0.191933
AGAATAAATAAAA	25523	29856159	0.000854865	0.192788
GAAAGCAGTACA	25477	29856159	0.000853325	0.193641
ACGCCGGTAACA	25401	29856159	0.000850779	0.194492
GCCTCGAGATAT	25252	29856159	0.000845789	0.195338
CCACTTG	25245	29856159	0.000845554	0.196184
CACGTCATGACT	25068	29856159	0.000839626	0.197023
CACATAAGCATT	25043	29856159	0.000838788	0.197862
CCGTACCACAAT	24982	29856159	0.000836745	0.198699
TAGATCATGTTT	24816	29856159	0.000831185	0.19953
ACCGTTGACGT	24670	29856159	0.000826295	0.200356
CCGAAGTATCTC	24138	29856159	0.000808476	0.201165
TGTGTGGGAACC	24121	29856159	0.000807907	0.201973
GGAATCGTCAGA	24097	29856159	0.000807103	0.20278
TACATCGAGC	24090	29856159	0.000806869	0.203587
GGCCGTATATGA	24000	29856159	0.000803854	0.20439
ATTTACAATTGT	23790	29856159	0.000796821	0.205187
CGATAGGCGATT	23784	29856159	0.00079662	0.205984
CAATTACTCAAA	23781	29856159	0.000796519	0.20678
TAGAACGAGGTC	23582	29856159	0.000789854	0.20757
TACACGACGATC	23536	29856159	0.000788313	0.208359
GTTCCACAATCT	23359	29856159	0.000782385	0.209141
ATAATCCAAACA	23037	29856159	0.0007716	0.209913
GAATCAGCGACA	22907	29856159	0.000767245	0.21068
CCAAGCACGAAT	22714	29856159	0.000760781	0.211441
ACTCATGATAGC	22660	29856159	0.000758972	0.2122
GTGCTCAGGGTA	22594	29856159	0.000756762	0.212956
CCACTTTAAGCG	22150	29856159	0.00074189	0.213698
ATCAGTACTTCT	22105	29856159	0.000740383	0.214439
CCGAGGAAGATG	22040	29856159	0.000738206	0.215177
TGTTT	21961	29856159	0.00073556	0.215912
GTGTTATACGCA	21939	29856159	0.000734823	0.216647
TAAATTCAGTCT	21890	29856159	0.000733182	0.21738
ATGGACTTGTCT	21883	29856159	0.000732948	0.218113
TAATACGACTCA	21771	29856159	0.000729196	0.218843
CCGTCTGTACAT	21533	29856159	0.000721225	0.219564
GTGTACGATTTG	21516	29856159	0.000720655	0.220284
TAGGACATCAT	21419	29856159	0.000717406	0.221002
TAAACGGTGGAT	21243	29856159	0.000711511	0.221713
CATCCTGTGCTT	21232	29856159	0.000711143	0.222424
GCAATCGGGGGC	21076	29856159	0.000705918	0.22313
CCCCGCCTCGTC	20951	29856159	0.000701731	0.223832
CGATAGAGCGAG	20945	29856159	0.00070153	0.224534
CCATCAGGTGTA	20854	29856159	0.000698482	0.225232
CGAGGGGACGGT	20853	29856159	0.000698449	0.225931
AGTTACAAGGCT	20743	29856159	0.000694765	0.226625
CCGATCAGTGGG	20644	29856159	0.000691449	0.227317
GTCAACAATTAG	20627	29856159	0.000690879	0.228008
TACACGAGTGTG	20516	29856159	0.000687161	0.228695
CCTAT	20462	29856159	0.000685353	0.22938
TTACTTTTCAAA	20435	29856159	0.000684448	0.230065
TACCTTTATGTA	20187	29856159	0.000676142	0.230741
CAGCATATTGTA	20122	29856159	0.000673965	0.231415
AAACATGGGATT	20095	29856159	0.00067306	0.232088
ATCCTTCATACG	20061	29856159	0.000671922	0.23276
CATACTGCTAAT	19977	29856159	0.000669108	0.233429
TCCACAACTATA	19920	29856159	0.000667199	0.234096
GATTGT	19892	29856159	0.000666261	0.234762
AAACATCGAAGT	19888	29856159	0.000666127	0.235428
GACACTAGAAGA	19860	29856159	0.000665189	0.236094
CACGGAGACGGA	19784	29856159	0.000662644	0.236756
ACGAGTGGGCCA	19742	29856159	0.000661237	0.237417
CCGTCCCGTTGC	19540	29856159	0.000654471	0.238072
GGACACCCAAGC	19487	29856159	0.000652696	0.238725
AAAATAGTGCGA	19446	29856159	0.000651323	0.239376
ACTATCGATAAT	19410	29856159	0.000650117	0.240026
CGATCAGCACA	19356	29856159	0.000648308	0.240674
AGTTATACACGT	19347	29856159	0.000648007	0.241322
GGACAGTGCTCG	19300	29856159	0.000646433	0.241969
CATGGTGACACG	19283	29856159	0.000645863	0.242615
ACACAAAGCATA	19238	29856159	0.000644356	0.243259
CGATATATGGGA	19139	29856159	0.00064104	0.2439
CTTGAAAAATG	19138	29856159	0.000641007	0.244541
ATTGGGCATAAA	19136	29856159	0.00064094	0.245182
CCAACTGTACAT	19043	29856159	0.000637825	0.24582
ATTAACTGGAAC	19029	29856159	0.000637356	0.246457
CTCCTTCTGAAT	19011	29856159	0.000636753	0.247094
AAATACCAAGAA	18940	29856159	0.000634375	0.247728
ATGAGAAAGAA	18934	29856159	0.000634174	0.248363
GCTCACAGCAGC	18902	29856159	0.000633102	0.248996
TTTATCAGTAAC	18828	29856159	0.000630624	0.249626
TTTCATGTCAGA	18736	29856159	0.000627542	0.250254
CCATAGGCGCAT	18719	29856159	0.000626973	0.250881
GATAACACATCT	18652	29856159	0.000624729	0.251505
ACCTTTCAGATA	18575	29856159	0.00062215	0.252128
AGAGATCTGTTT	18563	29856159	0.000621748	0.252749
GTGTAGTGCCTT	18560	29856159	0.000621647	0.253371
TATAACCATAGG	18513	29856159	0.000620073	0.253991
CGTCTGATCATG	18494	29856159	0.000619437	0.254611
ATCTACGGGAGT	18471	29856159	0.000618666	0.255229
ATCCCAAGTCAT	18466	29856159	0.000618499	0.255848
GCACATGCCGAG	18311	29856159	0.000613307	0.256461
ACCAATCTCTCT	18270	29856159	0.000611934	0.257073
GCCATCCACTTA	18200	29856159	0.000609589	0.257683
CAGAGTA	18137	29856159	0.000607479	0.25829
CGGTATAGGATA	18007	29856159	0.000603125	0.258893
GCAATGACTGAA	17947	29856159	0.000601116	0.259494
ACGCTCGGGACA	17921	29856159	0.000600245	0.260095
TCGTTGACGCAT	17894	29856159	0.00059934	0.260694
ACAGAAGTCATG	17882	29856159	0.000598938	0.261293
CATCCCAGACCA	17811	29856159	0.00059656	0.261889
TCCATTATGAAT	17811	29856159	0.00059656	0.262486
TCTCCTGCAATT	17742	29856159	0.000594249	0.26308
AGTGTGATGTCG	17735	29856159	0.000594015	0.263674
TAGGCTCTTCAAT	17704	29856159	0.000592976	0.264267
CCCGTCATCAAT	17590	29856159	0.000589158	0.264856
ATAGCCGTGAGT	17585	29856159	0.000588991	0.265445
ATCGGCCCTATT	17546	29856159	0.000587684	0.266033
ACTGATTCG	17498	29856159	0.000586077	0.266619
CTTGTACTCAGT	17440	29856159	0.000584134	0.267203
GCTTTTCATCCA	17425	29856159	0.000583632	0.267787
CCGTGTAAATGG	17378	29856159	0.000582057	0.268369
CAATTCTCGAT	17335	29856159	0.000580617	0.268949
CAGTTTAGTGAG	17283	29856159	0.000578876	0.269528
TCGCTGACCAAA	17274	29856159	0.000578574	0.270107
GGTTATCCACTA	17252	29856159	0.000577837	0.270685
ACGTCGGCGGCA	17242	29856159	0.000577502	0.271262
GAATAGGCTTCA	17179	29856159	0.000575392	0.271838
CCAAGTACTTTA	17106	29856159	0.000572947	0.272411
TCATGCCCACTG	17083	29856159	0.000572177	0.272983
CACAACGAGCAG	16944	29856159	0.000567521	0.27355
TGACGTGAATGA	16862	29856159	0.000564775	0.274115
AGGCATAGGTCA	16832	29856159	0.00056377	0.274679
ATTAAACATGCA	16826	29856159	0.000563569	0.275242
CGGAAAGGCATG	16813	29856159	0.000563133	0.275806
AAACACGGGGGG	16793	29856159	0.000562464	0.276368
AAATAGAAGGAG	16785	29856159	0.000562196	0.27693
GTCACCCACGGC	16767	29856159	0.000561593	0.277492
ACAGACAATCTC	16697	29856159	0.000559248	0.278051
TTCGGCCTCTTA	16678	29856159	0.000558612	0.27861
CAATACTAGTCA	16627	29856159	0.000556904	0.279167
AGTATAGTGGCG	16622	29856159	0.000556736	0.279723
ACGCGCCAATGT	16567	29856159	0.000554894	0.280278
CTTTCTATCGTA	16555	29856159	0.000554492	0.280833
ATAAGCTGGCAC	16482	29856159	0.000552047	0.281385
CTCCAAAA	16465	29856159	0.000551478	0.281936
CGCAATGTTAGT	16454	29856159	0.000551109	0.282487
AAACTCCAGTCT	16450	29856159	0.000550975	0.283038
ACACGACCTGGA	16370	29856159	0.000548296	0.283587
TAAGATATGTGA	16338	29856159	0.000547224	0.284134
CTCAAGAATAGC	16307	29856159	0.000546185	0.28468
GATATTCATCAT	16284	29856159	0.000545415	0.285225
GAGATCCCGGTC	16280	29856159	0.000545281	0.285771
GGGCGGATGACT	16279	29856159	0.000545248	0.286316
ATACATGGGTTC	16175	29856159	0.000541764	0.286858
ATTCAAGGCATC	16065	29856159	0.00053808	0.287396
CCTAGCAGTTAT	16046	29856159	0.000537444	0.287933
AGTGCAGGGAAT	16022	29856159	0.00053664	0.28847
AGACCGGTCAGA	15956	29856159	0.000534429	0.289004
CAACACGTACCC	15927	29856159	0.000533458	0.289538
GAGAACGCATAT	15886	29856159	0.000532085	0.29007
GTTGGC	15857	29856159	0.000531113	0.290601
GCCCCTCATATA	15840	29856159	0.000530544	0.291132
CCGGATTCAAGC	15772	29856159	0.000528266	0.29166
CACATCCTGTAG	15759	29856159	0.000527831	0.292188
GGATAGTAGGTC	15751	29856159	0.000527563	0.292715
TGTACGAATAAT	15728	29856159	0.000526792	0.293242
TTTCATATTACT	15684	29856159	0.000525319	0.293767
GCTTAGAGTGAA	15662	29856159	0.000524582	0.294292
CTTGCAATGAGT	15629	29856159	0.000523477	0.294815
TCCTACATGATG	15618	29856159	0.000523108	0.295338
CAAATCGGTATA	15614	29856159	0.000522974	0.295861
ATGGTATATAGA	15611	29856159	0.000522874	0.296384
CGCAAGAGTTTA	15595	29856159	0.000522338	0.296907
GCAACGGGTGGT	15465	29856159	0.000517984	0.297425
CAAATCTAAGTG	15459	29856159	0.000517783	0.297942
ACCAGTTTG	15456	29856159	0.000517682	0.29846
AAATACACCATG	15437	29856159	0.000517046	0.298977
CGATACGAGATT	15437	29856159	0.000517046	0.299494
GTAGATGGCTGG	15406	29856159	0.000516007	0.30001
ACAACTGTACTG	15399	29856159	0.000515773	0.300526
CGCCTCGGGATT	15354	29856159	0.000514266	0.30104
CGAATTCAAGT	15345	29856159	0.000513964	0.301554
ACGATCCGCAGT	15340	29856159	0.000513797	0.302068
GTTGAGTAGGAA	15284	29856159	0.000511921	0.30258
GCCCTTAGGTCG	15270	29856159	0.000511452	0.303091
GTCTGTCCGACT	15252	29856159	0.000510849	0.303602
TCCTACGTCAAT	15251	29856159	0.000510816	0.304113
CTCCATGG	15249	29856159	0.000510749	0.304624
CAAATTAATGCA	15204	29856159	0.000509242	0.305133
CACCACAATGAA	15124	29856159	0.000506562	0.30564
AAGCATCGATAA	15106	29856159	0.000505959	0.306146
GAAATGACGTAT	15101	29856159	0.000505792	0.306651
CCCCCTTCAT	15083	29856159	0.000505189	0.307157
ATGGACATGGTT	15064	29856159	0.000504553	0.307661
CGAATCCAGATG	15057	29856159	0.000504318	0.308165
TCGATGTTCATT	15047	29856159	0.000503983	0.308669
ACAGGGAGTACA	15005	29856159	0.000502576	0.309172
CTGAAAGATATT	14934	29856159	0.000500198	0.309672
ATCCTTTCTCCG	14923	29856159	0.00049983	0.310172
ACGGACCCTCAA	14905	29856159	0.000499227	0.310671
CCATACGGTATA	14904	29856159	0.000499193	0.31117
CATGTACCTGGG	14903	29856159	0.00049916	0.31167
CAGCATGAGTAA	14897	29856159	0.000498959	0.312169
GACAGCCGATTA	14888	29856159	0.000498658	0.312667
CAAATGG	14869	29856159	0.000498021	0.313165
TTTACCATTAAA	14867	29856159	0.000497954	0.313663
CCTGTT	14831	29856159	0.000496748	0.31416
GAAT	14817	29856159	0.00049628	0.314656
GTATCAGACAGT	14803	29856159	0.000495811	0.315152
CGATTGGTGTTT	14802	29856159	0.000495777	0.315648
CAAACACTTACT	14789	29856159	0.000495342	0.316143
GGGTTGAGGTAA	14752	29856159	0.000494102	0.316637
CGACTAGACAC	14704	29856159	0.000492495	0.31713
CTGTCGAGGGTA	14688	29856159	0.000491959	0.317622
ACAATCTGACAAA	14663	29856159	0.000491121	0.318113
ATCGCGGGGGGG	14654	29856159	0.00049082	0.318604
GGTATTTCCAGG	14638	29856159	0.000490284	0.319094
TCCTGTCTGAAT	14627	29856159	0.000489916	0.319584
GCCCTGTCACCG	14501	29856159	0.000485695	0.32007
AGCTCGCATTGA	14457	29856159	0.000484222	0.320554
GAGCTTCTACCG	14453	29856159	0.000484088	0.321038
TCTCCGGAG	14391	29856159	0.000482011	0.32152
GAGATCTCTATC	14340	29856159	0.000480303	0.322
ATGACCAGCCCT	14317	29856159	0.000479533	0.32248
CCCTGGCCCACA	14287	29856159	0.000478528	0.322958
AGAGGTGAGTGA	14273	29856159	0.000478059	0.323436
CGGGAGAAGTGG	14268	29856159	0.000477891	0.323914
AGAGACCGAACA	14258	29856159	0.000477556	0.324392
CTCCAGTACAT	14258	29856159	0.000477556	0.324869
TCCCATATGTGT	14252	29856159	0.000477355	0.325347
GAGCCTCAGGGT	14248	29856159	0.000477221	0.325824
TAATACTTACAT	14242	29856159	0.000477021	0.326301
TTACATCTAAGA	14236	29856159	0.00047682	0.326778
TATGAAGA	14231	29856159	0.000476652	0.327254
CCATATGGATTT	14223	29856159	0.000476384	0.327731
CGACACTTAAT	14212	29856159	0.000476016	0.328207
ATAGTTTAGACA	14207	29856159	0.000475848	0.328683
AGCAAGAAGAGT	14196	29856159	0.00047548	0.329158
CGCAAGAGCACC	14181	29856159	0.000474977	0.329633
AAAATATGCCCT	14171	29856159	0.000474642	0.330108
CATGATAACCAT	14156	29856159	0.00047414	0.330582
AGGAAGACGTG	14149	29856159	0.000473906	0.331056
GCCACGATCGCC	14134	29856159	0.000473403	0.331529
ACACGTCTCGAC	14126	29856159	0.000473135	0.332002
ACCGTTACTATT	14105	29856159	0.000472432	0.332475
GAGCCCAGTATT	14104	29856159	0.000472398	0.332947
TCTAATAACGAG	14094	29856159	0.000472063	0.333419
CGACATACCCGG	14089	29856159	0.000471896	0.333891
GCCCACTTTCTA	14079	29856159	0.000471561	0.334363
AGCACAGGATAT	14076	29856159	0.000471461	0.334834
GAGACACCCGAA	14076	29856159	0.000471461	0.335306
GAAATGTGGACG	14072	29856159	0.000471327	0.335777
CAAGTTGAAGAT	13999	29856159	0.000468881	0.336246
GAAGCAAGATTG	13964	29856159	0.000467709	0.336713
GCGAAGTTGCT	13949	29856159	0.000467207	0.337181
TCTATGTCCTTT	13941	29856159	0.000466939	0.337648
ACAGATAGTGAG	13933	29856159	0.000466671	0.338114
CGTATTTCG	13916	29856159	0.000466101	0.33858
GACTCCACAATC	13882	29856159	0.000464963	0.339045
GCCTGGAGAGA	13849	29856159	0.000463857	0.339509
TGCAATTCTAT	13849	29856159	0.000463857	0.339973
AGATCACTAGGC	13848	29856159	0.000463824	0.340437
GATACACTATGA	13809	29856159	0.000462518	0.340899
TTTGGTGTAAT	13799	29856159	0.000462183	0.341362
TAAACGAGGAAG	13795	29856159	0.000462049	0.341824
ACCCATGACGGC	13793	29856159	0.000461982	0.342286
ACATAACCAGTA	13786	29856159	0.000461747	0.342747
ACCCTCCGAGT	13780	29856159	0.000461546	0.343209
TCGAGTGATATA	13754	29856159	0.000460675	0.34367
TATTTTGGTAAT	13692	29856159	0.000458599	0.344128
TTGGACATGCAG	13678	29856159	0.00045813	0.344586
CACGCCATTCCA	13584	29856159	0.000454981	0.345041
GCCCACAAATAC	13577	29856159	0.000454747	0.345496
CGTGTCGAAAGG	13551	29856159	0.000453876	0.34595
CACGATACGAGT	13520	29856159	0.000452838	0.346403
CCCTTCATACGA	13520	29856159	0.000452838	0.346856
TCCGATCGATAA	13482	29856159	0.000451565	0.347307
CGTATATCTCAT	13463	29856159	0.000450929	0.347758
CCACCCCGTTTA	13457	29856159	0.000450728	0.348209
GTTCAGCTTTGA	13454	29856159	0.000450627	0.348659
GTAGGGGGGGGT	13449	29856159	0.00045046	0.34911
GTTAGTCACAT	13442	29856159	0.000450225	0.34956
CCAGATATGCCA	13432	29856159	0.00044989	0.35001
CGAGCCAACACA	13420	29856159	0.000449488	0.350459
CCACGTGATGTA	13394	29856159	0.000448618	0.350908
CGTTACACATTG	13365	29856159	0.000447646	0.351356
ATAGAAAATGAC	13347	29856159	0.000447043	0.351803
GGTGAA	13321	29856159	0.000446173	0.352249
ATCTAGATAGTA	13308	29856159	0.000445737	0.352695
ATAACGGAGGTT	13260	29856159	0.000444129	0.353139
GAACCTCAGATA	13220	29856159	0.00044279	0.353582
GGTTATTGGGAG	13184	29856159	0.000441584	0.354023
GTTCGGAAAG	13163	29856159	0.000440881	0.354464
AACAAATCAAC	13159	29856159	0.000440747	0.354905
GATCGTATGTCA	13158	29856159	0.000440713	0.355346
ACATTCTGGAC	13139	29856159	0.000440077	0.355786
TATATGAGGCCG	13138	29856159	0.000440043	0.356226
AGAGGAAG	13110	29856159	0.000439105	0.356665
TGAGGTCAAAGG	13078	29856159	0.000438034	0.357103
CTACGTCACAAA	13073	29856159	0.000437866	0.357541
AAATAGAACGTG	13056	29856159	0.000437297	0.357978
CAACTCATACTC	13044	29856159	0.000436895	0.358415
CACTTGATAATT	13033	29856159	0.000436526	0.358851
CGTAAGGCCATC	13018	29856159	0.000436024	0.359287
CTGAATAACGAT	13017	29856159	0.00043599	0.359723
CTACAGTGTAAA	13008	29856159	0.000435689	0.360159
CTACCGTATCA	13003	29856159	0.000435522	0.360595
TTAACGACTTGA	12965	29856159	0.000434249	0.361029
CCGGCCCCTCCG	12962	29856159	0.000434148	0.361463
AACAAGAGAGCA	12957	29856159	0.000433981	0.361897
CAAGATGTGTG	12933	29856159	0.000433177	0.36233
CAAGATCAAACT	12930	29856159	0.000433076	0.362763
CGATGTAGATAT	12910	29856159	0.000432407	0.363196
AAAACAGGAAAG	12902	29856159	0.000432139	0.363628
AGGACTCCATAT	12895	29856159	0.000431904	0.36406
CCGTAAGAAAA	12864	29856159	0.000430866	0.364491
TTAGCCGATATC	12843	29856159	0.000430163	0.364921
GCCAGCTTGCAG	12826	29856159	0.000429593	0.36535
GCAGTCGAGGAT	12821	29856159	0.000429426	0.36578
AAAAGAGAACAG	12790	29856159	0.000428387	0.366208
GAATCAATATGT	12765	29856159	0.00042755	0.366636
AAAGTAGATCGT	12749	29856159	0.000427014	0.367063
GACGCTACTCAA	12736	29856159	0.000426579	0.367489
GTCTCAACTTAA	12732	29856159	0.000426445	0.367916
GGGTTGT	12726	29856159	0.000426244	0.368342
CATGTACT	12682	29856159	0.00042477	0.368767
GCATGGATTTTT	12667	29856159	0.000424268	0.369191
GGGAGGAGACGA	12666	29856159	0.000424234	0.369615
TCCACGGTTCTG	12604	29856159	0.000422157	0.370037
ACGGGAATAGGC	12598	29856159	0.000421956	0.370459
CGTACTGTATCA	12586	29856159	0.000421555	0.370881
ATTATAGGCGAG	12584	29856159	0.000421488	0.371302
CGACATGAATCT	12559	29856159	0.00042065	0.371723
GCGTATGTGAGT	12553	29856159	0.000420449	0.372143
TGTACCCTGT	12541	29856159	0.000420047	0.372564
TACACAACATGT	12525	29856159	0.000419511	0.372983
ATACCTAGGTTG	12521	29856159	0.000419377	0.373402
CCCTACCAAGTG	12507	29856159	0.000418909	0.373821
ATCGGGATACAA	12474	29856159	0.000417803	0.374239
ACACACCGGAGA	12443	29856159	0.000416765	0.374656
ATCAATCGGG	12428	29856159	0.000416263	0.375072
TTGATGAGTAAT	12406	29856159	0.000415526	0.375488
GTCAACCTGCAA	12390	29856159	0.00041499	0.375903
ATGTATGTGCAC	12388	29856159	0.000414923	0.376318
CAGAGTCACAGG	12385	29856159	0.000414822	0.376732
ACGGTGCAAAGT	12360	29856159	0.000413985	0.377146
AAGTATCGTAAG	12319	29856159	0.000412612	0.377559
CCACGTATGTGA	12313	29856159	0.000412411	0.377971
ATATCTTCCGTA	12285	29856159	0.000411473	0.378383
GCATATCCTAA	12285	29856159	0.000411473	0.378794
GCCCATGTCTTG	12273	29856159	0.000411071	0.379205
CACCTAGGCACG	12272	29856159	0.000411037	0.379616
ACGATTACGACT	12247	29856159	0.0004102	0.380027
ACGTGAATAAGG	12241	29856159	0.000409999	0.380437
TTCACCCTGTTG	12228	29856159	0.000409564	0.380846
GCCACCCCTTTA	12216	29856159	0.000409162	0.381255
ACACATTGGTC	12196	29856159	0.000408492	0.381664
ATCTACGT	12148	29856159	0.000406884	0.382071
CATGTTCCGAGG	12143	29856159	0.000406717	0.382477
AGCATCGTGTTA	12106	29856159	0.000405477	0.382883
TGTTATACCCAT	12088	29856159	0.000404875	0.383288
CCCTCCTGAACG	12083	29856159	0.000404707	0.383693
AGACATGTCATT	12069	29856159	0.000404238	0.384097
GGGTACTGATCA	12055	29856159	0.000403769	0.384501
CATATGT	12050	29856159	0.000403602	0.384904
AAGGAAATGGGT	12048	29856159	0.000403535	0.385308
AAGGGCAAACT	12043	29856159	0.000403367	0.385711
GCTCAGCATGAT	11997	29856159	0.000401827	0.386113
CGCTTCATATGG	11984	29856159	0.000401391	0.386514
CCCTATATTGCG	11979	29856159	0.000401224	0.386916
ACAAAGGTTGTG	11973	29856159	0.000401023	0.387317
GGCCTCACAAGT	11934	29856159	0.000399717	0.387716
CTCCTGATTGTT	11913	29856159	0.000399013	0.388115
GATGACCTGGGA	11909	29856159	0.000398879	0.388514
AGACCAAAGG	11906	29856159	0.000398779	0.388913
CCCGCCTAAAGA	11897	29856159	0.000398477	0.389311
TCCGCCGATCGT	11896	29856159	0.000398444	0.38971
ACCTTAGT	11887	29856159	0.000398142	0.390108
ATAGATTTGCGG	11877	29856159	0.000397807	0.390506
CTGAGTACGAAT	11859	29856159	0.000397204	0.390903
AGTAGGTAGGTT	11858	29856159	0.000397171	0.3913
ATTTTATGTAC	11844	29856159	0.000396702	0.391697
AAGATAGGGGTA	11837	29856159	0.000396468	0.392093
CCAAAGGTCATA	11829	29856159	0.0003962	0.39249
GAGTATTGATCC	11826	29856159	0.000396099	0.392886
GTCTAGTATGAG	11804	29856159	0.000395362	0.393281
AGGCCTGTGCGT	11798	29856159	0.000395161	0.393676
AGCGTAGGCTGG	11788	29856159	0.000394826	0.394071
GGATAGGGACAT	11755	29856159	0.000393721	0.394465
TTGAGCTATAAC	11745	29856159	0.000393386	0.394858
TTTCCTCTGTGT	11721	29856159	0.000392582	0.395251
CCCAGTTCGTCG	11709	29856159	0.00039218	0.395643
GATAACGATCCA	11689	29856159	0.000391511	0.396034
TGAATGGTGAGG	11682	29856159	0.000391276	0.396426
CCAAACGACAAA	11663	29856159	0.00039064	0.396816
CTCACCGTTATT	11653	29856159	0.000390305	0.397207
CAGCCTAATAAT	11646	29856159	0.00039007	0.397597
CACCACCCATGC	11633	29856159	0.000389635	0.397986
CGAGTTATAGTG	11611	29856159	0.000388898	0.398375
GCAACCTCGTA	11556	29856159	0.000387056	0.398762
CTAGGTGGTGCT	11552	29856159	0.000386922	0.399149
TACAACTTCAT	11537	29856159	0.000386419	0.399536
TGCGAGTGATG	11533	29856159	0.000386285	0.399922
ATTATACTGGCG	11524	29856159	0.000385984	0.400308
GAAATCTGACT	11514	29856159	0.000385649	0.400694
CGTCGAAGAC	11507	29856159	0.000385415	0.401079
GGATGTTGGTAA	11504	29856159	0.000385314	0.401464
CTTCCCACCACG	11495	29856159	0.000385013	0.401849
ACAACACAGCGA	11482	29856159	0.000384577	0.402234
ACGATTCTCAAG	11481	29856159	0.000384544	0.402618
GCACTAGTATGG	11474	29856159	0.000384309	0.403003
CAAGTTGTCAGG	11429	29856159	0.000382802	0.403385
CAGCTATTACAT	11426	29856159	0.000382702	0.403768
CTTGTAATGA	11417	29856159	0.0003824	0.404151
TAAAAAATTACC	11407	29856159	0.000382065	0.404533
CTTTCCCTCCGT	11395	29856159	0.000381663	0.404914
CGCGTTCCGAAA	11393	29856159	0.000381596	0.405296
ATTCAAGATGCA	11376	29856159	0.000381027	0.405677
TCAACCGGTAGC	11363	29856159	0.000380591	0.406058
TACATCCAATTA	11355	29856159	0.000380324	0.406438
AAGGACACCGGG	11353	29856159	0.000380257	0.406818
CTAACCAATACT	11340	29856159	0.000379821	0.407198
ACCCATTGTCAA	11334	29856159	0.00037962	0.407578
CTGCGTAGAGAA	11332	29856159	0.000379553	0.407957
CAACAGGTGAGA	11296	29856159	0.000378347	0.408335
TCAATCAGT	11276	29856159	0.000377678	0.408713
CCGATCCAACGT	11272	29856159	0.000377544	0.409091
AGTAACGATGCT	11264	29856159	0.000377276	0.409468
TTACTTACGAA	11258	29856159	0.000377075	0.409845
CCCGTACAT	11257	29856159	0.000377041	0.410222
GTTACCCAATCG	11245	29856159	0.000376639	0.410599
CATCCTCGGAAC	11243	29856159	0.000376572	0.410975
GTCACTCTCGCA	11216	29856159	0.000375668	0.411351
AAGCTCCCGGAA	11203	29856159	0.000375232	0.411726
ATTATTCAAAGG	11182	29856159	0.000374529	0.412101
TATAGGCATGTT	11176	29856159	0.000374328	0.412475
ACTTGAGGGGGC	11152	29856159	0.000373524	0.412849
GAAAGTTCGC	11140	29856159	0.000373122	0.413222
TTCAATTA	11137	29856159	0.000373022	0.413595
ACCAAGGTACGT	11136	29856159	0.000372988	0.413968
AAAGATGGCACA	11119	29856159	0.000372419	0.41434
CGCCTCACGGCT	11117	29856159	0.000372352	0.414712
GCACACCCTATA	11089	29856159	0.000371414	0.415084
AGCCCTCCTGA	11062	29856159	0.00037051	0.415454
TTACTTGTGTTT	11027	29856159	0.000369338	0.415824
GTGGCAAG	11011	29856159	0.000368802	0.416193
CCTGTGGTTGTG	11007	29856159	0.000368668	0.416561
TCACGGGGTGCT	10985	29856159	0.000367931	0.416929
ACGAAGCACTTT	10978	29856159	0.000367696	0.417297
CACTGCCATCGA	10959	29856159	0.00036706	0.417664
GACCTGGTGTTT	10959	29856159	0.00036706	0.418031
GAAATGTCAACC	10938	29856159	0.000366357	0.418397
CTGTAAATCTGG	10928	29856159	0.000366022	0.418763
CCTCAATCAAA	10927	29856159	0.000365988	0.419129
GTTCCGT	10925	29856159	0.000365921	0.419495
GACACTCAGCTA	10923	29856159	0.000365854	0.419861
GAAATGAAGTTG	10922	29856159	0.000365821	0.420227
CTTGACAGCACG	10917	29856159	0.000365653	0.420593
AGAGGCCAAACA	10906	29856159	0.000365285	0.420958
GCCACAGTGACC	10875	29856159	0.000364246	0.421322
ACGATCCGGTTG	10874	29856159	0.000364213	0.421686
GCTGAGGTACGC	10848	29856159	0.000363342	0.42205
AATGAATACTT	10836	29856159	0.00036294	0.422413
GCCCTGGCCTTC	10811	29856159	0.000362103	0.422775
CCATATGCATTC	10802	29856159	0.000361801	0.423136
ACATATCGACGG	10801	29856159	0.000361768	0.423498
TGTCTCGTAGTA	10786	29856159	0.000361265	0.42386
CCACTTAATATA	10784	29856159	0.000361199	0.424221
ACCCGTTACCTT	10780	29856159	0.000361065	0.424582
GACAGTAT	10776	29856159	0.000360931	0.424943
GGATATAGCGG	10766	29856159	0.000360596	0.425303
CCCGAGAGTCAT	10761	29856159	0.000360428	0.425664
AGCCGCTGTCAT	10749	29856159	0.000360026	0.426024
CACCAGGGAAGA	10748	29856159	0.000359993	0.426384
ACCCCCACTATC	10739	29856159	0.000359691	0.426743
GCCTTT	10721	29856159	0.000359088	0.427103
GCTACGCCAGGC	10713	29856159	0.00035882	0.427461
CGGAAGGTCATG	10710	29856159	0.00035872	0.42782
GGTTAGACTGGG	10704	29856159	0.000358519	0.428179
TGACATGAAAAT	10704	29856159	0.000358519	0.428537
CACTTTAATTTG	10702	29856159	0.000358452	0.428896
GTGTTAGGCCCC	10702	29856159	0.000358452	0.429254
CCGCTCAATCGT	10692	29856159	0.000358117	0.429612
CCATCTG	10685	29856159	0.000357883	0.42997
CGACTTG	10659	29856159	0.000357012	0.430327
CGCTTCCTCCGC	10658	29856159	0.000356978	0.430684
CACTGGAGAGAT	10657	29856159	0.000356945	0.431041
GAAAAGAAGACT	10650	29856159	0.00035671	0.431398
GTCACTCTGTCC	10641	29856159	0.000356409	0.431754
ACCAGGTGAGAT	10634	29856159	0.000356174	0.43211
CGAAACGGGAGG	10632	29856159	0.000356107	0.432466
CTTTTGTGTTCA	10630	29856159	0.00035604	0.432822
ACGACTAATTCT	10625	29856159	0.000355873	0.433178
ACACAGGCTTAG	10616	29856159	0.000355572	0.433534
GGAAGTTCTAGT	10612	29856159	0.000355438	0.433889
GAGCTTAACAAG	10607	29856159	0.00035527	0.434245
CCGAGGTGCTAT	10592	29856159	0.000354768	0.434599
CACACCGAGTT	10582	29856159	0.000354433	0.434954
GGCATTCCGGCT	10573	29856159	0.000354131	0.435308
ACGCTTGCATGT	10564	29856159	0.00035383	0.435662
ACACGCCGATAT	10550	29856159	0.000353361	0.436015
ATACAGGATT	10543	29856159	0.000353126	0.436368
ACAGACGCACAT	10541	29856159	0.000353059	0.436721
GTAGCGAGAGGT	10531	29856159	0.000352725	0.437074
ACGTTTGCGGAT	10525	29856159	0.000352524	0.437426
CCCCTTCATATT	10512	29856159	0.000352088	0.437779
GTTAGCGGGCCA	10511	29856159	0.000352055	0.438131
GCATCCACTTTG	10503	29856159	0.000351787	0.438482
AAATCGACGGTG	10501	29856159	0.00035172	0.438834
CGAGATACGTGT	10494	29856159	0.000351485	0.439186
TCTCAGGAGGAT	10492	29856159	0.000351418	0.439537
ACAAACTCGATT	10470	29856159	0.000350681	0.439888
GCATTTATTGGC	10446	29856159	0.000349878	0.440238
AGGAAGCTGTCG	10445	29856159	0.000349844	0.440587
AGGGTCAGGGAT	10445	29856159	0.000349844	0.440937
TGTGTACAAGGC	10444	29856159	0.000349811	0.441287
CAACAGGGCAAG	10424	29856159	0.000349141	0.441636
GACCTGCATTGA	10420	29856159	0.000349007	0.441985
CACGGGGACCGG	10413	29856159	0.000348772	0.442334
TCTCAGAGAGAT	10402	29856159	0.000348404	0.442682
ATTCCTGGTGTG	10400	29856159	0.000348337	0.443031
CAGGAGTGCTAT	10393	29856159	0.000348102	0.443379
CAGAGTAGGCGA	10381	29856159	0.0003477	0.443727
CCTGAGATCAGT	10379	29856159	0.000347633	0.444074
TACATGGAGAGT	10377	29856159	0.000347566	0.444422
AGTAAGGTGTAT	10376	29856159	0.000347533	0.444769
AAACAATAGGAA	10373	29856159	0.000347433	0.445117
AAGAAAAAGAGG	10368	29856159	0.000347265	0.445464
CTCATAATCATA	10367	29856159	0.000347232	0.445811
ATACTCGGAATC	10360	29856159	0.000346997	0.446158
TCAATGTCGAAT	10357	29856159	0.000346897	0.446505
ACACATCCAAGA	10349	29856159	0.000346629	0.446852
CCCAGGTACTTA	10335	29856159	0.00034616	0.447198
ACTCGCTGTCTC	10324	29856159	0.000345791	0.447544
CCCCCCAA	10314	29856159	0.000345456	0.447889
GTTCTATAATGT	10313	29856159	0.000345423	0.448235
GGTATGCTGTAA	10308	29856159	0.000345255	0.44858
ACGCTGATCATT	10298	29856159	0.00034492	0.448925
CATCGCCTTGAA	10287	29856159	0.000344552	0.449269
CTGTAGTGCAAC	10280	29856159	0.000344318	0.449614
TCGGAG	10278	29856159	0.000344251	0.449958
ACGAGGAGGCGC	10276	29856159	0.000344184	0.450302
AGTCCGAGTCGA	10256	29856159	0.000343514	0.450646
CCCTTGGCGACT	10247	29856159	0.000343212	0.450989
ACCATAAATAAG	10242	29856159	0.000343045	0.451332
CATCGTTTGATG	10238	29856159	0.000342911	0.451675
CTACTCAGGAAC	10238	29856159	0.000342911	0.452018
AACTAGGGTTGT	10223	29856159	0.000342408	0.45236
TGAACTGAGAAG	10221	29856159	0.000342341	0.452702
ATGTGGCAAAGG	10207	29856159	0.000341873	0.453044
AAATATTCGCGT	10191	29856159	0.000341337	0.453386
TCAACACACAAT	10186	29856159	0.000341169	0.453727
CCGAATCACAGG	10166	29856159	0.000340499	0.454067
AAAAGACAGACC	10165	29856159	0.000340466	0.454408
CAACGCAGTCTT	10153	29856159	0.000340064	0.454748
GTACATACCAGC	10149	29856159	0.00033993	0.455088
CGCTATTGCCTT	10143	29856159	0.000339729	0.455427
CTTGTGGGCAGG	10142	29856159	0.000339695	0.455767
TCTCCTG	10136	29856159	0.000339494	0.456107
GGAAAGATGAGT	10135	29856159	0.000339461	0.456446
CGGGGATCGTG	10134	29856159	0.000339427	0.456786
TTTGCCCCTGAA	10134	29856159	0.000339427	0.457125
CGTTCCCCTACG	10132	29856159	0.00033936	0.457464
CCCGTGCTTTAA	10101	29856159	0.000338322	0.457803
GTCCTCATGTT	10094	29856159	0.000338088	0.458141
GGTGACGTATTT	10089	29856159	0.00033792	0.458479
CGAAGCACCTTC	10082	29856159	0.000337686	0.458816
ATGTATACGCAG	10077	29856159	0.000337518	0.459154
ATTAA	10074	29856159	0.000337418	0.459491
GCAGTGACATAT	10072	29856159	0.000337351	0.459829
CGCCATGCTTGA	10060	29856159	0.000336949	0.460166
GTTTAGACGGGC	10052	29856159	0.000336681	0.460502
AAACATCAACAC	10023	29856159	0.00033571	0.460838
GAAAGACGA	10019	29856159	0.000335576	0.461174
CCCTGTACCAAT	10017	29856159	0.000335509	0.461509
CTTCGGATTCGT	10015	29856159	0.000335442	0.461845
CATTCCATCGTG	10000	29856159	0.000334939	0.462179
CATTGTGGGATT	10000	29856159	0.000334939	0.462514
CCCCATACCATC	9989	29856159	0.000334571	0.462849
ACTAGTTTGATG	9985	29856159	0.000334437	0.463183
GTTGAAACCGGT	9980	29856159	0.000334269	0.463518
CCAGAGATGTAT	9977	29856159	0.000334169	0.463852
GATATAAAGTCT	9970	29856159	0.000333934	0.464186
GAACTCTACGTA	9969	29856159	0.000333901	0.46452
GCAACTCAATAA	9968	29856159	0.000333867	0.464854
CCTGCGGATCTT	9967	29856159	0.000333834	0.465187
CGAACACCGGGA	9961	29856159	0.000333633	0.465521
CCCGTTCTTAAA	9943	29856159	0.00033303	0.465854
CACACTCTTGGA	9939	29856159	0.000332896	0.466187
ATAAGT	9918	29856159	0.000332193	0.466519
ATATGCATATAC	9910	29856159	0.000331925	0.466851
ACCGTATGG	9900	29856159	0.00033159	0.467183
TCTTTCGCAGGA	9889	29856159	0.000331221	0.467514
GCTTCCAGGGTA	9875	29856159	0.000330753	0.467845
CCCATGACATTG	9873	29856159	0.000330686	0.468175
AGGGATGGTTTA	9867	29856159	0.000330485	0.468506
TTACAGTAACGC	9844	29856159	0.000329714	0.468835
GTTCCAGTAAAA	9841	29856159	0.000329614	0.469165
ACGGTTGTTCAT	9840	29856159	0.00032958	0.469495
CCATCCAAGGAA	9840	29856159	0.00032958	0.469824
CACCACCTCGGT	9832	29856159	0.000329312	0.470154
CCATATTCG	9832	29856159	0.000329312	0.470483
CTCTGCCTGT	9829	29856159	0.000329212	0.470812
ACAGCTATACCA	9823	29856159	0.000329011	0.471141
TCACGTCCTGTA	9819	29856159	0.000328877	0.47147
ATGGATTGTAGG	9815	29856159	0.000328743	0.471799
TGGCGTCGGAAA	9813	29856159	0.000328676	0.472127
CAAATAGTCACC	9805	29856159	0.000328408	0.472456
CCAACCCAACAA	9803	29856159	0.000328341	0.472784
TTCGTGCTTTGA	9803	29856159	0.000328341	0.473112
CACGTGAAGTCG	9800	29856159	0.00032824	0.473441
AGGTCAGGCAAT	9794	29856159	0.00032804	0.473769
ACGGTACTCACT	9787	29856159	0.000327805	0.474097
GTTTCAACAGTT	9776	29856159	0.000327437	0.474424
AACACCGATGTA	9771	29856159	0.000327269	0.474751
TCACATTCAACA	9771	29856159	0.000327269	0.475079
TCAGTTACATGG	9763	29856159	0.000327001	0.475406
ACAGTCAGGGCG	9757	29856159	0.0003268	0.475732
CTTGGG	9757	29856159	0.0003268	0.476059
CATACTCTCGAG	9738	29856159	0.000326164	0.476385
CAGCTCCCGATA	9735	29856159	0.000326063	0.476711
AAAACCGCTATT	9730	29856159	0.000325896	0.477037
TCACATTGACAA	9712	29856159	0.000325293	0.477363
AATCACGCTCCT	9711	29856159	0.00032526	0.477688
AACTTGACTACA	9703	29856159	0.000324992	0.478013
TCCACTTATAGT	9703	29856159	0.000324992	0.478338
TAGGTCGAGAAT	9692	29856159	0.000324623	0.478662
AAAAATATTCAT	9682	29856159	0.000324288	0.478987
TGTATCGTTCTA	9678	29856159	0.000324154	0.479311
AAAATGAGTACG	9677	29856159	0.000324121	0.479635
AAGAGCGTAGTT	9671	29856159	0.00032392	0.479959
AAATAAGAGAAT	9668	29856159	0.000323819	0.480283
CTAGAGCCGTAC	9662	29856159	0.000323618	0.480606
GCTGACCATAGG	9650	29856159	0.000323216	0.48093
CGTTTTATTCTT	9638	29856159	0.000322814	0.481252
ATATTAAGTGTT	9637	29856159	0.000322781	0.481575
CTACTGGTCAGG	9633	29856159	0.000322647	0.481898
AAATTAATCTAT	9594	29856159	0.000321341	0.482219
CCCTCCCGTTCT	9589	29856159	0.000321173	0.48254
TTCCCTGGCAGC	9584	29856159	0.000321006	0.482861
AAACATCTCACG	9573	29856159	0.000320637	0.483182
CCAACAGGTCCT	9573	29856159	0.000320637	0.483503
GTCTATCGTGGA	9565	29856159	0.000320369	0.483823
CCGAGTGT	9563	29856159	0.000320302	0.484143
CGGAATTACGAA	9554	29856159	0.000320001	0.484463
CATGTCATGAAA	9548	29856159	0.0003198	0.484783
AGTAGATATATC	9543	29856159	0.000319633	0.485103
CCAAAGGCACAC	9527	29856159	0.000319097	0.485422
TGCGATGATCCA	9523	29856159	0.000318963	0.485741
TGATGAAGCATT	9521	29856159	0.000318896	0.48606
CACTACGCTGCT	9516	29856159	0.000318728	0.486378
AAATACGGATGG	9513	29856159	0.000318628	0.486697
CTCGGTGAGTAA	9493	29856159	0.000317958	0.487015
TACGAGATCCTC	9492	29856159	0.000317924	0.487333
GATACCTATTAA	9491	29856159	0.000317891	0.487651
GACCCTCAATGG	9488	29856159	0.00031779	0.487969
AGCGACGCGATT	9483	29856159	0.000317623	0.488286
GAATACGTAACA	9481	29856159	0.000317556	0.488604
GTCCCTTAGGCT	9471	29856159	0.000317221	0.488921
ACGAATGTACAG	9459	29856159	0.000316819	0.489238
CCTATCTTGTGG	9459	29856159	0.000316819	0.489555
GAGAGGGTCATG	9457	29856159	0.000316752	0.489871
GCGGAGGCAAC	9454	29856159	0.000316652	0.490188
GAAGCGAATCCT	9451	29856159	0.000316551	0.490505
CAACGGAGTTGT	9435	29856159	0.000316015	0.490821
AATAACTGTACC	9413	29856159	0.000315278	0.491136
CGCAATACCAGA	9411	29856159	0.000315211	0.491451
AACAAGACGG	9407	29856159	0.000315077	0.491766
ATCACGATGTGG	9398	29856159	0.000314776	0.492081
CGCGTCCCCGTT	9391	29856159	0.000314541	0.492395
GAATTAATTGAC	9379	29856159	0.00031414	0.49271
CCTCTCTATGTT	9362	29856159	0.00031357	0.493023
CTACCTTCTTCT	9344	29856159	0.000312967	0.493336
GGTGTAATTCAT	9324	29856159	0.000312297	0.493648
GACCAAACGGAC	9296	29856159	0.00031136	0.49396
ATTTCAATAGAG	9290	29856159	0.000311159	0.494271
GAAATAGGTAGG	9288	29856159	0.000311092	0.494582
GACCACATGGAA	9287	29856159	0.000311058	0.494893
CGGTAAGATATA	9271	29856159	0.000310522	0.495204
CGGTACTTCATG	9267	29856159	0.000310388	0.495514
CCCTCCCTTACT	9261	29856159	0.000310187	0.495824
CATACTTCATTC	9260	29856159	0.000310154	0.496134
AGGATCAGTACA	9256	29856159	0.00031002	0.496444
GCAACGTCCCGC	9256	29856159	0.00031002	0.496754
CAATCTGTAATC	9245	29856159	0.000309651	0.497064
GACAGGTTTGTG	9234	29856159	0.000309283	0.497373
CCTTCAGCAGCA	9233	29856159	0.000309249	0.497683
ATTTTGAAAAGT	9230	29856159	0.000309149	0.497992
ACACCAGAAAGT	9229	29856159	0.000309115	0.498301
ATCCGCATGTCA	9229	29856159	0.000309115	0.49861
GGTGATAGAACA	9228	29856159	0.000309082	0.498919
TAAAGGGCGGTG	9225	29856159	0.000308981	0.499228
TCACTGGCACAT	9225	29856159	0.000308981	0.499537
CGCGAGGGTCTG	9214	29856159	0.000308613	0.499846
GAACAGGAGTCA	9193	29856159	0.00030791	0.500154
CACCATGATAGA	9191	29856159	0.000307843	0.500461
CGGGTGGTTTTG	9190	29856159	0.000307809	0.500769
ACCGTCAGACAT	9189	29856159	0.000307776	0.501077
AAAGTAAGGACA	9180	29856159	0.000307474	0.501384
CTCTACCTTGAA	9174	29856159	0.000307273	0.501692
CTTTTTCTGCTT	9166	29856159	0.000307005	0.501999
ATCAATCCACTC	9155	29856159	0.000306637	0.502305
ACCCTTGACATG	9142	29856159	0.000306201	0.502612
GGCAATCTAATA	9139	29856159	0.000306101	0.502918
CATGATGTTGAG	9137	29856159	0.000306034	0.503224
CACATCAACCGC	9116	29856159	0.000305331	0.503529
TATCCGAGGCAC	9105	29856159	0.000304962	0.503834
CCGTAGGTCGAG	9104	29856159	0.000304929	0.504139
TACCCTGTATGT	9097	29856159	0.000304694	0.504444
CCCTCCGATAAA	9093	29856159	0.00030456	0.504748
CCTGCTGCGAAT	9086	29856159	0.000304326	0.505053
GGTACCCTCAAT	9085	29856159	0.000304292	0.505357
CCAAGTGACAAG	9083	29856159	0.000304225	0.505661
CAAGTGTACAAG	9074	29856159	0.000303924	0.505965
GACAGTTATAGT	9069	29856159	0.000303756	0.506269
CAAATGGCCCCC	9068	29856159	0.000303723	0.506572
TTCCATCAAATT	9048	29856159	0.000303053	0.506875
CCGTTGTATTTG	9047	29856159	0.00030302	0.507179
CGGTACGCTTCA	9036	29856159	0.000302651	0.507481
GTCCCCTGATTC	9031	29856159	0.000302484	0.507784
CGGGTAGGGAA	9030	29856159	0.00030245	0.508086
GCGGGATATATC	9029	29856159	0.000302417	0.508389
GTTCTGCGGAGT	9026	29856159	0.000302316	0.508691
GTCACCATGTAG	9013	29856159	0.000301881	0.508993
GAAATACCACGA	9012	29856159	0.000301847	0.509295
CACTCTATCTGG	9009	29856159	0.000301747	0.509596
CAACAAGCTATC	9000	29856159	0.000301445	0.509898
ACCCATGAATTG	8998	29856159	0.000301378	0.510199
CAACCCGTCCAG	8991	29856159	0.000301144	0.5105
ACCGATAGAGAT	8990	29856159	0.00030111	0.510801
CATACTTTCTTT	8990	29856159	0.00030111	0.511102
TCTACTGTGTTT	8989	29856159	0.000301077	0.511404
AGCCACATGGAG	8986	29856159	0.000300976	0.511705
ATCCCACCTTTG	8978	29856159	0.000300708	0.512005
CCTATGAAGTCA	8973	29856159	0.000300541	0.512306
CCACACACTGAA	8968	29856159	0.000300374	0.512606
GCAAGTTTCACG	8957	29856159	0.000300005	0.512906
TCTGACTATTAA	8956	29856159	0.000299972	0.513206
TAACATAAACAG	8952	29856159	0.000299838	0.513506
CCGAGCCCGGAA	8943	29856159	0.000299536	0.513806
CCCCCCCGGTGC	8939	29856159	0.000299402	0.514105
AGAGCACCCTT	8932	29856159	0.000299168	0.514404
GTATGGCAT	8931	29856159	0.000299134	0.514703
TAGTGAA	8926	29856159	0.000298967	0.515002
AATGTTATGGTT	8919	29856159	0.000298732	0.515301
CAATATTAAATT	8917	29856159	0.000298665	0.5156
GAGCGCCAAAGT	8900	29856159	0.000298096	0.515898
GCAAAAAGTAGG	8896	29856159	0.000297962	0.516196
ATTGGGCACGAT	8875	29856159	0.000297259	0.516493
ACCGGAGGGCAC	8868	29856159	0.000297024	0.51679
GTCCATGCCGGT	8868	29856159	0.000297024	0.517087
TTTGTTATAACT	8860	29856159	0.000296756	0.517384
ACTCCTCGTACA	8859	29856159	0.000296723	0.51768
ATCACGATAATG	8855	29856159	0.000296589	0.517977
CCTCATCTCTGG	8842	29856159	0.000296153	0.518273
ACTGTTCTGCAT	8835	29856159	0.000295919	0.518569
AAAGACAAAACA	8832	29856159	0.000295818	0.518865
GAACGTTTCAAG	8819	29856159	0.000295383	0.51916
CAAGCCTGTTGT	8818	29856159	0.000295349	0.519456
ATTGTAACCAAT	8816	29856159	0.000295282	0.519751
GGCTCAACTGTC	8815	29856159	0.000295249	0.520046
GAACCCTAG	8810	29856159	0.000295081	0.520341
CTTTGAATCATA	8775	29856159	0.000293909	0.520635
ATACCCGATCAG	8768	29856159	0.000293675	0.520929
CCAACGGATGAT	8765	29856159	0.000293574	0.521222
GCACGCGTGGGA	8764	29856159	0.000293541	0.521516
CAACCCTGTACA	8763	29856159	0.000293507	0.521809
CAAGAGAAAACG	8763	29856159	0.000293507	0.522103
CATCACGTACAG	8762	29856159	0.000293474	0.522396
CTCGAACCCAAC	8747	29856159	0.000292971	0.522689
GTTGAGAGAGAA	8741	29856159	0.00029277	0.522982
GTGGTGCTTCTT	8727	29856159	0.000292301	0.523274
GAGGCTTGGTTT	8724	29856159	0.000292201	0.523567
CGTAGATAATGT	8720	29856159	0.000292067	0.523859
GACTAGTGCGTT	8710	29856159	0.000291732	0.52415
CAACCGGGATGG	8706	29856159	0.000291598	0.524442
ATTCGTGGCAAG	8705	29856159	0.000291565	0.524734
GCTCAA	8699	29856159	0.000291364	0.525025
ATCTTAGAGCAC	8696	29856159	0.000291263	0.525316
GCAAAGAACTGG	8690	29856159	0.000291062	0.525607
CGCCAGGATAAG	8686	29856159	0.000290928	0.525898
TCAACAACTTTT	8676	29856159	0.000290593	0.526189
AGTGTTGATGCA	8673	29856159	0.000290493	0.526479
CGTGGTAATGAG	8673	29856159	0.000290493	0.52677
GATAATAGACTA	8672	29856159	0.000290459	0.52706
GCGCCCCATGTA	8669	29856159	0.000290359	0.527351
CAAAACCCTCAG	8666	29856159	0.000290258	0.527641
AACGATGCATTT	8662	29856159	0.000290124	0.527931
GGGAAGGGTGCC	8658	29856159	0.00028999	0.528221
AAATGTTAGCGT	8648	29856159	0.000289655	0.528511
AGTGGAACCCGT	8648	29856159	0.000289655	0.5288
AGTACTTCCGAT	8641	29856159	0.000289421	0.52909
GAAACGGCATGG	8639	29856159	0.000289354	0.529379
GTCCTAATGCAT	8639	29856159	0.000289354	0.529668
GTTAATCGGTGT	8634	29856159	0.000289187	0.529958
ATCCGTCTATGT	8633	29856159	0.000289153	0.530247
AGGCCTCTTAAT	8625	29856159	0.000288885	0.530536
TTAACGCAAAGT	8625	29856159	0.000288885	0.530825
GGGGGGAGATAT	8622	29856159	0.000288785	0.531113
TGCACTTGTCAG	8599	29856159	0.000288014	0.531401
ACTGCAGTGAGT	8595	29856159	0.00028788	0.531689
CCTTCCGGTATA	8594	29856159	0.000287847	0.531977
TGTTCGACTGGT	8590	29856159	0.000287713	0.532265
CTTCCCAGCTAT	8572	29856159	0.00028711	0.532552
TCATCTTGTGTT	8562	29856159	0.000286775	0.532839
TGTGTTCTATGT	8550	29856159	0.000286373	0.533125
AAACAACCCGCT	8549	29856159	0.00028634	0.533411
GACCCTCTCAGC	8539	29856159	0.000286005	0.533697
GTCCTTTTGCTG	8537	29856159	0.000285938	0.533983
CCCGGCGATTGT	8536	29856159	0.000285904	0.534269
ACGGATTTTCTG	8535	29856159	0.000285871	0.534555
ACATTAGTACAG	8534	29856159	0.000285837	0.534841
GCTCATGAGTGG	8523	29856159	0.000285469	0.535126
ACGCTATCA	8517	29856159	0.000285268	0.535412
CAACCGGAGTAG	8515	29856159	0.000285201	0.535697
AGAGCTGTATAA	8513	29856159	0.000285134	0.535982
GCTAGGCTAGTT	8507	29856159	0.000284933	0.536267
AGCTGTCTGGTA	8505	29856159	0.000284866	0.536552
TCCGACTTGCA	8502	29856159	0.000284765	0.536837
AGTACTCGAGGT	8495	29856159	0.000284531	0.537121
ATCATAGGACCT	8478	29856159	0.000283962	0.537405
CCTGTAGGGGGT	8476	29856159	0.000283895	0.537689
CCCAGCATAAA	8458	29856159	0.000283292	0.537972
ACAAGTCTAGCA	8457	29856159	0.000283258	0.538256
ACAGATACTATG	8455	29856159	0.000283191	0.538539
ATCCGGGATGTT	8455	29856159	0.000283191	0.538822
ACCGACACGACT	8453	29856159	0.000283124	0.539105
ATTACGTGCCTT	8441	29856159	0.000282722	0.539388
CCCCCACTGAAG	8438	29856159	0.000282622	0.53967
GCTCTGACTTAT	8437	29856159	0.000282588	0.539953
ATCATGCCCATC	8420	29856159	0.000282019	0.540235
CTAGTCACACCC	8420	29856159	0.000282019	0.540517
AATACGAATATG	8417	29856159	0.000281918	0.540799
GACAGTCGGTCT	8415	29856159	0.000281851	0.541081
AGTTGGAGGGAA	8410	29856159	0.000281684	0.541362
GATACTGTCATG	8408	29856159	0.000281617	0.541644
CGCAACTACAGT	8406	29856159	0.00028155	0.541926
CAAGCTGTTGCC	8401	29856159	0.000281382	0.542207
TCCTATGTGAAT	8397	29856159	0.000281249	0.542488
CATCCTAGGACC	8394	29856159	0.000281148	0.542769
GCATATTCTGT	8388	29856159	0.000280947	0.54305
TAAATATTAAGT	8388	29856159	0.000280947	0.543331
CTCTCGGAGTCA	8385	29856159	0.000280847	0.543612
CGCTCCCT	8380	29856159	0.000280679	0.543893
ACAACAGAGGTC	8377	29856159	0.000280579	0.544173
GGCTTGGATCAT	8374	29856159	0.000280478	0.544454
CGAGATACGACA	8373	29856159	0.000280445	0.544734
ATAACAAATCCT	8364	29856159	0.000280143	0.545014
CAGTAAGAGATC	8364	29856159	0.000280143	0.545295
TTCTGTCTGTCT	8362	29856159	0.000280076	0.545575
ATCCGTGGTTCT	8361	29856159	0.000280043	0.545855
ACCTTCGGGCGT	8360	29856159	0.000280009	0.546135
ATATAGGACCAG	8353	29856159	0.000279775	0.546415
TAATACGGTAT	8353	29856159	0.000279775	0.546694
ACCACGGATCGG	8347	29856159	0.000279574	0.546974
TGTGAGTCGCTT	8344	29856159	0.000279473	0.547253
GCCTTCATATAA	8343	29856159	0.00027944	0.547533
TGTATTCTCGTT	8340	29856159	0.000279339	0.547812
ACACTCGGTAGT	8339	29856159	0.000279306	0.548091
ATTACGGCTGTG	8339	29856159	0.000279306	0.548371
CTGTTCTAAGCA	8329	29856159	0.000278971	0.54865
GTTGCTGTTATC	8320	29856159	0.000278669	0.548928
AATATAGTAGCA	8318	29856159	0.000278602	0.549207
GGACTGGACTGG	8290	29856159	0.000277665	0.549485
GTAGCTGCTCCA	8271	29856159	0.000277028	0.549762
GTGCTCGATATT	8266	29856159	0.000276861	0.550039
GAGCCCAACAAC	8261	29856159	0.000276693	0.550315
GCATCTCTTCGT	8260	29856159	0.00027666	0.550592
TCCCCCCGATAA	8247	29856159	0.000276224	0.550868
CATTCTGGGAAC	8230	29856159	0.000275655	0.551144
TGAGACCGGCTA	8228	29856159	0.000275588	0.551419
AACTATAAGTCC	8209	29856159	0.000274952	0.551694
CAAGTATTAATT	8204	29856159	0.000274784	0.551969
GCACGTCATGGT	8192	29856159	0.000274382	0.552243
AAATAGGGAAGG	8176	29856159	0.000273846	0.552517
TGTTAGAATAGT	8171	29856159	0.000273679	0.552791
CACAGTGAATAT	8168	29856159	0.000273578	0.553065
ATCATTTTCAGA	8167	29856159	0.000273545	0.553338
GAAACTCTCAGT	8165	29856159	0.000273478	0.553612
AAGAACGGGGCA	8163	29856159	0.000273411	0.553885
GGCATCAAGTTT	8161	29856159	0.000273344	0.554158
TGGAACCACACG	8161	29856159	0.000273344	0.554432
AAACTCCCAATG	8157	29856159	0.00027321	0.554705
CCCTCGACCCAG	8146	29856159	0.000272842	0.554978
GCCCTTCTAATC	8146	29856159	0.000272842	0.555251
TCAACGGCTGAT	8146	29856159	0.000272842	0.555523
GTTACGCGTGCT	8144	29856159	0.000272775	0.555796
TGTTGACCTGTA	8136	29856159	0.000272507	0.556069
CACACTGTGGGA	8132	29856159	0.000272373	0.556341
GTCCACGTCATC	8119	29856159	0.000271937	0.556613
CCATGCACGATG	8104	29856159	0.000271435	0.556884
CCTGTTGGACGG	8101	29856159	0.000271334	0.557156
GGGCATGCTTTT	8101	29856159	0.000271334	0.557427
CCAAAACTCCAA	8097	29856159	0.0002712	0.557698
TCAATGGAGATT	8097	29856159	0.0002712	0.55797
GTGCCCCATCGG	8096	29856159	0.000271167	0.558241
CCTCGTCAATGT	8094	29856159	0.0002711	0.558512
TTAATTCGT	8090	29856159	0.000270966	0.558783
GTACTCGACGGC	8078	29856159	0.000270564	0.559053
ACTAATCCTTCG	8073	29856159	0.000270396	0.559324
CGATGGTGCATT	8073	29856159	0.000270396	0.559594
CCATACAAGTAT	8047	29856159	0.000269526	0.559864
TGGCACTTGAAT	8046	29856159	0.000269492	0.560133
CATAACAGTCGA	8040	29856159	0.000269291	0.560402
GTATGAGTAGAG	8038	29856159	0.000269224	0.560672
ATGAAGCACACA	8037	29856159	0.000269191	0.560941
TCTTGCGCTGGC	8035	29856159	0.000269124	0.56121
CTCTATCAGTAC	8031	29856159	0.00026899	0.561479
CTCAGGACTTTA	8028	29856159	0.000268889	0.561748
CAACCAACTATC	8018	29856159	0.000268554	0.562016
TGTTGTCCGGTT	8011	29856159	0.00026832	0.562285
ACCGACTTTGT	8002	29856159	0.000268018	0.562553
TCAAAGAGTATT	8002	29856159	0.000268018	0.562821
CTCTTCCAAACC	7998	29856159	0.000267884	0.563089
GTCACGAGTTGC	7990	29856159	0.000267616	0.563356
GAATGGAAGTGG	7987	29856159	0.000267516	0.563624
TGCTCTTCCGGG	7981	29856159	0.000267315	0.563891
ATCTCTACTTTC	7976	29856159	0.000267148	0.564158
GACAATGTCCGG	7976	29856159	0.000267148	0.564425
GCGAAGATAACC	7966	29856159	0.000266813	0.564692
ATTCGTGCCATC	7962	29856159	0.000266679	0.564959
CTATGCACGTAA	7962	29856159	0.000266679	0.565226
TCGAATGGTGTC	7954	29856159	0.000266411	0.565492
GGGGTTTC	7950	29856159	0.000266277	0.565758
CCCTTCCATACA	7945	29856159	0.000266109	0.566024
TGCTCACACGTT	7932	29856159	0.000265674	0.56629
AAGGGCATGACG	7920	29856159	0.000265272	0.566555
GATCCAGTTAAA	7911	29856159	0.00026497	0.56682
TCGTACGGTTGG	7910	29856159	0.000264937	0.567085
CCTCTACAAATT	7899	29856159	0.000264569	0.56735
ATAGATACCATT	7897	29856159	0.000264502	0.567614
CAACAGATGTGT	7880	29856159	0.000263932	0.567878
TGCAACCCACGA	7878	29856159	0.000263865	0.568142
ACTCATTGAAGA	7877	29856159	0.000263832	0.568406
GAAGAAGATGAA	7875	29856159	0.000263765	0.56867
CAACCGAGCCGG	7871	29856159	0.000263631	0.568933
ATTAAATAGCAA	7870	29856159	0.000263597	0.569197
CCAGTGCCCCAG	7868	29856159	0.00026353	0.56946
GACCACACTTGG	7867	29856159	0.000263497	0.569724
ACTTCATATGGG	7860	29856159	0.000263262	0.569987
ACATATCCATGA	7859	29856159	0.000263229	0.57025
CAGCTCCAACTG	7854	29856159	0.000263061	0.570513
TCAGAGTACGT	7851	29856159	0.000262961	0.570776
CCTGGTGTCG	7846	29856159	0.000262793	0.571039
TCGTGCCACGCT	7834	29856159	0.000262391	0.571302
CGTATCTATCTT	7828	29856159	0.00026219	0.571564
CTTCTTACCTTT	7827	29856159	0.000262157	0.571826
ACCGATGGTGAG	7824	29856159	0.000262056	0.572088
ATACGTAGCATT	7818	29856159	0.000261856	0.57235
ATCACCACCGGC	7818	29856159	0.000261856	0.572612
CGGAACAAAGG	7816	29856159	0.000261789	0.572874
GCCAGGAATGAG	7811	29856159	0.000261621	0.573135
TCCAGGGAGACG	7809	29856159	0.000261554	0.573397
AGGTCGGCGGGA	7793	29856159	0.000261018	0.573658
ATCCACGCATCG	7793	29856159	0.000261018	0.573919
CCCGGTTCATAT	7787	29856159	0.000260817	0.57418
GCAATGCCTTAT	7786	29856159	0.000260784	0.57444
AGAATTCAGTTT	7773	29856159	0.000260348	0.574701
GATCCTCGAAGG	7769	29856159	0.000260214	0.574961
ACCCCCATGAAT	7762	29856159	0.00025998	0.575221
TTACGCATGATG	7755	29856159	0.000259745	0.575481
ATACCCTGCAT	7750	29856159	0.000259578	0.57574
ACTCATAGCTTT	7741	29856159	0.000259276	0.575999
CCACTTAT	7737	29856159	0.000259143	0.576259
GTGCTGGGGGGG	7726	29856159	0.000258774	0.576517
CTCTATTTGTAC	7704	29856159	0.000258037	0.576775
TCGGGCTGATGT	7703	29856159	0.000258004	0.577033
TTACACTAATGT	7702	29856159	0.00025797	0.577291
GTCGCTAGGACG	7700	29856159	0.000257903	0.577549
GAAACCCCGTT	7695	29856159	0.000257736	0.577807
AAGTTCGGTCAC	7693	29856159	0.000257669	0.578065
CGCAGCTTT	7693	29856159	0.000257669	0.578322
TACGTTGAGAAG	7681	29856159	0.000257267	0.57858
ACCCAGAGCACA	7679	29856159	0.0002572	0.578837
GAGTACAAAAAA	7679	29856159	0.0002572	0.579094
AGAAGAATACTG	7672	29856159	0.000256965	0.579351
CCGAAGGGTGAC	7664	29856159	0.000256697	0.579608
GCATGTACAGC	7661	29856159	0.000256597	0.579864
CCGTTTAGGAAA	7658	29856159	0.000256496	0.580121
CTTATGAATAGT	7657	29856159	0.000256463	0.580377
ACATAAGTGGGG	7653	29856159	0.000256329	0.580634
CCCCATGTACAG	7651	29856159	0.000256262	0.58089
GTACAAACCGGA	7649	29856159	0.000256195	0.581146
GAATTCTGCATT	7644	29856159	0.000256028	0.581402
CACACGAAGTGT	7642	29856159	0.000255961	0.581658
TTTCTAGATGAG	7640	29856159	0.000255894	0.581914
GTCATAAATTCA	7637	29856159	0.000255793	0.58217
CACAAGGCAGGC	7636	29856159	0.00025576	0.582425
CGCTACCGTTTT	7636	29856159	0.00025576	0.582681
GTTCGCGATGCC	7633	29856159	0.000255659	0.582937
GGGCGTAGACTA	7632	29856159	0.000255626	0.583193
ACAATAATGAGG	7630	29856159	0.000255559	0.583448
AGCGACTCTCAA	7627	29856159	0.000255458	0.583704
TAGAGCTGCAGG	7627	29856159	0.000255458	0.583959
CCACGCAACAAG	7624	29856159	0.000255358	0.584214
CCGACCATAGCC	7621	29856159	0.000255257	0.58447
CACCCTCGCGTG	7620	29856159	0.000255224	0.584725
ACGTATGCAGAG	7617	29856159	0.000255123	0.58498
CCCGTCTATATG	7617	29856159	0.000255123	0.585235
CTCCACATATAT	7616	29856159	0.00025509	0.58549
ACAAGGGCCGTG	7614	29856159	0.000255023	0.585745
TGGGGTAAAGTT	7612	29856159	0.000254956	0.586
CCAAATATTGAC	7605	29856159	0.000254721	0.586255
TTAGTGATCCCG	7600	29856159	0.000254554	0.586509
AGCACGGTATAG	7598	29856159	0.000254487	0.586764
GTTGAGATGCTA	7598	29856159	0.000254487	0.587018
ATACCCCAAATT	7588	29856159	0.000254152	0.587273
ACCAATCCTCTG	7586	29856159	0.000254085	0.587527
CTTGTAATATGT	7579	29856159	0.00025385	0.58778
GAACAAATTTGT	7575	29856159	0.000253716	0.588034
TATCAGTTACGT	7575	29856159	0.000253716	0.588288
TACTAGGTTTGC	7573	29856159	0.00025365	0.588542
CAGCATCTCACG	7571	29856159	0.000253583	0.588795
GCATTTTGTTTA	7571	29856159	0.000253583	0.589049
CAGACTATTGGG	7570	29856159	0.000253549	0.589302
AGACGCCTGAAT	7566	29856159	0.000253415	0.589556
TCCCCCTCCTT	7562	29856159	0.000253281	0.589809
GCCAGCTAAACA	7561	29856159	0.000253248	0.590062
CGAGCGTCGGAT	7559	29856159	0.000253181	0.590315
AACAATCCGAAC	7557	29856159	0.000253114	0.590569
CTCGGGTATCGT	7557	29856159	0.000253114	0.590822
GCGCCCCT	7557	29856159	0.000253114	0.591075
TGTATGGTTGCT	7553	29856159	0.00025298	0.591328
AAGTAGGAGACA	7548	29856159	0.000252812	0.591581
ATTAACATGGCG	7546	29856159	0.000252745	0.591833
AACAATGGTCGA	7544	29856159	0.000252678	0.592086
TAGTATAGTTCG	7542	29856159	0.000252611	0.592339
GCATCCTATTAT	7541	29856159	0.000252578	0.592591
TGTATTGTGTAT	7540	29856159	0.000252544	0.592844
GCCAGCAGACCC	7538	29856159	0.000252477	0.593096
TATGTGCGATTA	7515	29856159	0.000251707	0.593348
GCTGACCATAGA	7506	29856159	0.000251405	0.593599
TTCTAAGGCGTT	7505	29856159	0.000251372	0.593851
GCATCTCGACGG	7504	29856159	0.000251338	0.594102
GCACGTCTTTGT	7500	29856159	0.000251204	0.594353
CTAGTTAGGATG	7499	29856159	0.000251171	0.594604
GTTTAACAGAGA	7491	29856159	0.000250903	0.594855
CCGCACCTTCTT	7486	29856159	0.000250736	0.595106
AGCATTGAAACA	7485	29856159	0.000250702	0.595357
TCGAGGAGGATG	7476	29856159	0.000250401	0.595607
ACTCGTTTCAGT	7474	29856159	0.000250334	0.595857
ATAGCTCCATTC	7467	29856159	0.000250099	0.596108
GCCCTGCAGCCG	7461	29856159	0.000249898	0.596357
CGCCCCGTAGTA	7459	29856159	0.000249831	0.596607
GAACCGATCAAT	7459	29856159	0.000249831	0.596857
CCTCACAGTTGA	7455	29856159	0.000249697	0.597107
AACCTTGTCCCA	7448	29856159	0.000249463	0.597356
ACCTAGGGCT	7448	29856159	0.000249463	0.597606
CCTAACAACTCT	7448	29856159	0.000249463	0.597855
GAGGCAAATCGG	7437	29856159	0.000249094	0.598104
GGTCTTCGGAAA	7434	29856159	0.000248994	0.598353
CAGCACCATGTT	7429	29856159	0.000248826	0.598602
CAACTAATCTCT	7425	29856159	0.000248692	0.598851
ACGCTCCTAGTA	7423	29856159	0.000248625	0.599099
TTGACCATAAGA	7420	29856159	0.000248525	0.599348
AAAGAAGGGAGC	7417	29856159	0.000248424	0.599596
TGAAACAGCTGT	7417	29856159	0.000248424	0.599845
ACATCTAGAGCG	7413	29856159	0.00024829	0.600093
ACACCTCCGACC	7411	29856159	0.000248223	0.600341
GCTACCCAGTAC	7411	29856159	0.000248223	0.60059
TGACTTCACCAG	7411	29856159	0.000248223	0.600838
ATCCGGCTATGT	7399	29856159	0.000247822	0.601086
ATAACCAACAAT	7398	29856159	0.000247788	0.601333
ATGAGT	7393	29856159	0.000247621	0.601581
TCTCTGCACAAG	7385	29856159	0.000247353	0.601828
TTACTTCCTGTT	7384	29856159	0.000247319	0.602076
CATTATGACATG	7383	29856159	0.000247286	0.602323
CGCGCTGACACT	7377	29856159	0.000247085	0.60257
ACTCACGAG	7363	29856159	0.000246616	0.602817
CTGAAATAGTAT	7358	29856159	0.000246448	0.603063
AAGCTCCACTTC	7351	29856159	0.000246214	0.603309
CCATCGAGTGTG	7350	29856159	0.00024618	0.603556
ACTTAAAAGGGT	7343	29856159	0.000245946	0.603801
CACAGAGGCGAT	7332	29856159	0.000245577	0.604047
CTGTAGTAT	7332	29856159	0.000245577	0.604293
CCGATTCTTTTT	7318	29856159	0.000245109	0.604538
ATTACCTGGGAG	7315	29856159	0.000245008	0.604783
GTCACTCATCGG	7308	29856159	0.000244774	0.605027
CAATCTGTGATG	7283	29856159	0.000243936	0.605271
AGATACAGCGCC	7274	29856159	0.000243635	0.605515
CAACAGCGTGGA	7273	29856159	0.000243601	0.605759
CATAGTATATAC	7268	29856159	0.000243434	0.606002
AACATATATTG	7267	29856159	0.0002434	0.606245
ACTAACCCGACC	7266	29856159	0.000243367	0.606489
CCTAGCCCAAAG	7263	29856159	0.000243266	0.606732
GACACATATTAA	7259	29856159	0.000243132	0.606975
CCCCCTGTGTTT	7256	29856159	0.000243032	0.607218
CCACCCTGAAGG	7250	29856159	0.000242831	0.607461
CACAACGAATAG	7246	29856159	0.000242697	0.607704
CTTTGTCCCCTC	7245	29856159	0.000242663	0.607946
ACAACAACCCA	7243	29856159	0.000242597	0.608189
TCGTTGTGTATA	7229	29856159	0.000242128	0.608431
GTAACTGGGTTT	7226	29856159	0.000242027	0.608673
CACACCGTTTCA	7222	29856159	0.000241893	0.608915
ATCCTCTTTCTT	7220	29856159	0.000241826	0.609157
CTTCTTTTCAAT	7219	29856159	0.000241793	0.609399
TCTACGTAATGC	7218	29856159	0.000241759	0.609641
AAGAACCCATTA	7216	29856159	0.000241692	0.609882
CCCCCCACTGTT	7216	29856159	0.000241692	0.610124
ACAGGCTGTAGA	7215	29856159	0.000241659	0.610366
ATTGATGACTTA	7204	29856159	0.00024129	0.610607
GAACCCCTGAAA	7203	29856159	0.000241257	0.610848
TTGCCCAGAAAC	7185	29856159	0.000240654	0.611089
CAGAGCATGTTT	7181	29856159	0.00024052	0.611329
TTTTCCGTCAAG	7179	29856159	0.000240453	0.61157
GCGTGTAGGAGG	7176	29856159	0.000240352	0.61181
CTTCCCATGCCA	7172	29856159	0.000240218	0.61205
ATTTCCATGGCA	7166	29856159	0.000240017	0.61229
CCATATGTCCGA	7154	29856159	0.000239616	0.61253
TGAG	7152	29856159	0.000239549	0.612769
TAACACGTTGGC	7150	29856159	0.000239482	0.613009
GGGTTAGTACGG	7145	29856159	0.000239314	0.613248
ACCGCTAGTTAT	7141	29856159	0.00023918	0.613487
ATGCACC	7135	29856159	0.000238979	0.613726
ATTTTAGCGTAT	7123	29856159	0.000238577	0.613965
CGACGCCTCTTC	7121	29856159	0.00023851	0.614204
CCTTCTACAGAT	7117	29856159	0.000238376	0.614442
TCCCATAAGTAT	7116	29856159	0.000238343	0.61468
CTAAGGGCATTC	7109	29856159	0.000238108	0.614918
CCATGGCTCAGT	7107	29856159	0.000238041	0.615156
AAACCCATCGGT	7106	29856159	0.000238008	0.615394
GCTGCGGGTGGA	7103	29856159	0.000237907	0.615632
CTGCTGAGCTC	7101	29856159	0.00023784	0.61587
CTTCGCGAAATG	7094	29856159	0.000237606	0.616108
ATGGTTGAGCGT	7088	29856159	0.000237405	0.616345
CCAACTTGAACT	7085	29856159	0.000237304	0.616582
TGCTGGGCTATA	7085	29856159	0.000237304	0.61682
CGAGACCTCTCC	7061	29856159	0.000236501	0.617056
CGGAACGTGGGG	7061	29856159	0.000236501	0.617293
CGCTTTGGAGT	7056	29856159	0.000236333	0.617529
CGTGCCCGATGT	7056	29856159	0.000236333	0.617765
TACGTACCAAAG	7052	29856159	0.000236199	0.618002
CCGTTCCAGTCC	7050	29856159	0.000236132	0.618238
CGTTCCGTGCAC	7050	29856159	0.000236132	0.618474
ATCTCTACGTGT	7042	29856159	0.000235864	0.61871
GTGATTTTGTAA	7038	29856159	0.00023573	0.618945
ACTCCTTTGAGT	7031	29856159	0.000235496	0.619181
TTTTAGGAAATG	7028	29856159	0.000235395	0.619416
CCGGATAC	7025	29856159	0.000235295	0.619652
TTGTATGGAAGT	7025	29856159	0.000235295	0.619887
ATTGAAGTGTTG	7024	29856159	0.000235261	0.620122
ACATAGATGTGG	7022	29856159	0.000235194	0.620357
AAAACATCGACA	7018	29856159	0.00023506	0.620592
ACGCTGGCAGGT	7010	29856159	0.000234792	0.620827
CCACTAAATAGA	7002	29856159	0.000234524	0.621062
CCTCTCTGGATT	7000	29856159	0.000234457	0.621296
TGTCATCTGAGC	6994	29856159	0.000234257	0.621531
ACGCCTGGGGAT	6993	29856159	0.000234223	0.621765
AGCAGAATATAA	6989	29856159	0.000234089	0.621999
GTCACTAGTCAC	6986	29856159	0.000233989	0.622233
TTCAGTGCCTGC	6984	29856159	0.000233922	0.622467
CCCTCACATCG	6972	29856159	0.00023352	0.6227
GCGTGCAGCACT	6970	29856159	0.000233453	0.622934
CCGCACGTTTCA	6961	29856159	0.000233151	0.623167
CCTTATAAAAGA	6957	29856159	0.000233017	0.6234
GGCTATGAATCG	6956	29856159	0.000232984	0.623633
TTACAGAAGCAT	6956	29856159	0.000232984	0.623866
TCTGTCATGGAT	6954	29856159	0.000232917	0.624099
AAGACCATCTCG	6953	29856159	0.000232883	0.624332
CCTATGATGT	6953	29856159	0.000232883	0.624565
CGTTCCCTCAT	6940	29856159	0.000232448	0.624797
CGGGGTTGTTA	6938	29856159	0.000232381	0.625029
CAATACATGGCG	6930	29856159	0.000232113	0.625261
ACCGCGGGGATT	6928	29856159	0.000232046	0.625494
CCGGCTGTTC	6926	29856159	0.000231979	0.625725
GCACTAGCTTCA	6924	29856159	0.000231912	0.625957
GCTTGCTGTCT	6919	29856159	0.000231744	0.626189
TATCCCGATTTG	6919	29856159	0.000231744	0.626421
CTACTGGTACAG	6912	29856159	0.00023151	0.626652
GCATACAAAGCG	6912	29856159	0.00023151	0.626884
TGGTAGACGTCT	6909	29856159	0.00023141	0.627115
CTCTATGA	6903	29856159	0.000231209	0.627347
GACGAAATGAAT	6898	29856159	0.000231041	0.627578
TCCGACAAAGA	6895	29856159	0.000230941	0.627809
GCAATTTGTGAC	6893	29856159	0.000230874	0.628039
GCCTCATATAG	6892	29856159	0.00023084	0.62827
GCCTTGTGACGT	6879	29856159	0.000230405	0.628501
AAAAACCATAAT	6874	29856159	0.000230237	0.628731
ACTGATAATCTG	6873	29856159	0.000230204	0.628961
TGATCGGGTAGC	6870	29856159	0.000230103	0.629191
TCTGCCAAGGCG	6867	29856159	0.000230003	0.629421
CGTGATAGGCAG	6863	29856159	0.000229869	0.629651
CCCCATA	6861	29856159	0.000229802	0.629881
CCCCAGACGCTA	6860	29856159	0.000229768	0.630111
CCCCTTGTGAAG	6860	29856159	0.000229768	0.63034
CCAGAGCCATCT	6848	29856159	0.000229366	0.63057
GACAGATGCAAG	6845	29856159	0.000229266	0.630799
CCCTCCTCG	6843	29856159	0.000229199	0.631028
CCCCAGCGCAGA	6842	29856159	0.000229165	0.631257
AGGAGCG	6833	29856159	0.000228864	0.631486
TCCCGAATCC	6831	29856159	0.000228797	0.631715
AAGAATCGGTAA	6830	29856159	0.000228764	0.631944
CTCGCTCTCCAA	6829	29856159	0.00022873	0.632173
TTCCCATGTTGT	6808	29856159	0.000228027	0.632401
CAACAGCAATTA	6802	29856159	0.000227826	0.632628
CTACACATGCT	6801	29856159	0.000227792	0.632856
CCCACCGGGTAC	6800	29856159	0.000227759	0.633084
CCGTGG	6794	29856159	0.000227558	0.633312
TCATATGTGAGT	6794	29856159	0.000227558	0.633539
GTGTGAAGTTAA	6792	29856159	0.000227491	0.633767
ACTACTGTCAGG	6784	29856159	0.000227223	0.633994
TATGCGGAAAGA	6784	29856159	0.000227223	0.634221
CGCACTTTAGAC	6783	29856159	0.000227189	0.634448
ACTCCTTAGAAG	6778	29856159	0.000227022	0.634675
CTACCGGCAGGA	6778	29856159	0.000227022	0.634902
TCACGTTGCAAT	6778	29856159	0.000227022	0.635129
TCTGAAGTTGAA	6774	29856159	0.000226888	0.635356
GTTTGCGGTGGA	6770	29856159	0.000226754	0.635583
CACCCTCTCATT	6768	29856159	0.000226687	0.63581
GTATCCTGTAA	6761	29856159	0.000226452	0.636036
TCGCATATAATA	6761	29856159	0.000226452	0.636262
GAAGCCCAAAAT	6753	29856159	0.000226184	0.636489
ACTAACTACGAA	6744	29856159	0.000225883	0.636715
TGGC	6741	29856159	0.000225783	0.63694
CCCCCAAGAATG	6734	29856159	0.000225548	0.637166
GCCGTGCAAAAT	6729	29856159	0.000225381	0.637391
TGCACCCCATCC	6728	29856159	0.000225347	0.637617
ACTATCAGGGGG	6727	29856159	0.000225314	0.637842
CCATCCCGGTAC	6722	29856159	0.000225146	0.638067
CGAATAGGTCGT	6721	29856159	0.000225113	0.638292
ACATGCAAGAGC	6718	29856159	0.000225012	0.638517
ACCCATGATGCG	6718	29856159	0.000225012	0.638742
AAAAGATGTTGC	6713	29856159	0.000224845	0.638967
CATCCCATGTCC	6711	29856159	0.000224778	0.639192
TGAACGGAACAG	6711	29856159	0.000224778	0.639417
GTCGCGAGTGGT	6710	29856159	0.000224744	0.639641
ATTCACGACTCA	6706	29856159	0.00022461	0.639866
ACCGTTCCAGGG	6703	29856159	0.00022451	0.64009
GACCATTATTGA	6702	29856159	0.000224476	0.640315
GTAAGGGGCAAT	6702	29856159	0.000224476	0.640539
TGTATCCCTTTT	6697	29856159	0.000224309	0.640764
CAAACTGATGGT	6696	29856159	0.000224275	0.640988
CACACTGAAGGGG	6693	29856159	0.000224175	0.641212
ACCTGATCGGAA	6691	29856159	0.000224108	0.641436
CACCCTATTCAG	6691	29856159	0.000224108	0.64166
GACTAGGCACTT	6690	29856159	0.000224074	0.641884
CCAACTGGGATA	6688	29856159	0.000224007	0.642108
GGGTCCACTCAA	6684	29856159	0.000223873	0.642332
ACTCTTATGAAG	6683	29856159	0.00022384	0.642556
TCTATTACTTCT	6682	29856159	0.000223806	0.64278
CGAAAGGGGACG	6681	29856159	0.000223773	0.643004
CCATTACTATGG	6680	29856159	0.000223739	0.643228
CCTGTGATAAAT	6679	29856159	0.000223706	0.643451
GCGCGCCTAAAC	6679	29856159	0.000223706	0.643675
CACCCGAGAACT	6673	29856159	0.000223505	0.643898
CAACCCAGGACT	6670	29856159	0.000223404	0.644122
GCGACCGCACTC	6670	29856159	0.000223404	0.644345
ATCCACGATGTG	6663	29856159	0.00022317	0.644568
CGTACTAGAATG	6662	29856159	0.000223137	0.644792
TTCTACCAGCG	6662	29856159	0.000223137	0.645015
TTCCATGTAGAA	6661	29856159	0.000223103	0.645238
AAACTTCCATTG	6660	29856159	0.00022307	0.645461
CGCCGGAGTTGT	6660	29856159	0.00022307	0.645684
CTAGTCGAGCAG	6653	29856159	0.000222835	0.645907
GAATGATAGAC	6650	29856159	0.000222735	0.646129
TAATCCGGGCTC	6650	29856159	0.000222735	0.646352
AGTGAGACCTGG	6644	29856159	0.000222534	0.646575
GATCTGTAATT	6639	29856159	0.000222366	0.646797
CCTATGCCCG	6637	29856159	0.000222299	0.647019
GAACACAAGCCT	6634	29856159	0.000222199	0.647242
AAAAGTGAATGG	6632	29856159	0.000222132	0.647464
TATCCGGCTGTA	6629	29856159	0.000222031	0.647686
TCCGCAACGG	6622	29856159	0.000221797	0.647908
AGCACGAGTCAG	6621	29856159	0.000221763	0.648129
CATCATGTGCAT	6619	29856159	0.000221696	0.648351
AAACTGCCCCGC	6616	29856159	0.000221596	0.648573
TGAATCAGGATA	6614	29856159	0.000221529	0.648794
CAACAGGACGCT	6613	29856159	0.000221495	0.649016
CGGAGAGTCTCT	6611	29856159	0.000221428	0.649237
CCAATTTAGAGC	6609	29856159	0.000221361	0.649458
ATCATACTTGAA	6608	29856159	0.000221328	0.64968
CCTAGAGTCAGT	6608	29856159	0.000221328	0.649901
AGGCCGAAAGTC	6606	29856159	0.000221261	0.650122
CCATAGGATAGC	6603	29856159	0.00022116	0.650344
TTTATTGAGCGG	6600	29856159	0.00022106	0.650565
AAATAAACACTC	6587	29856159	0.000220624	0.650785
CATAACAGTCCT	6580	29856159	0.00022039	0.651006
CCTCGCCGTTTT	6579	29856159	0.000220357	0.651226
CTCGAATA	6578	29856159	0.000220323	0.651446
AATAATGGTCAG	6575	29856159	0.000220223	0.651667
TGACACCTAAGA	6572	29856159	0.000220122	0.651887
TATATCGTGTCT	6571	29856159	0.000220089	0.652107
GATAGGAGTAGG	6570	29856159	0.000220055	0.652327
CAAGAGAACATT	6565	29856159	0.000219888	0.652547
CCGACCCGTTTT	6557	29856159	0.00021962	0.652766
TGACCTAATAGC	6550	29856159	0.000219385	0.652986
ATGTTCCGCGGG	6542	29856159	0.000219117	0.653205
ACGTATTACTTA	6541	29856159	0.000219084	0.653424
ATCTGAACTAGA	6536	29856159	0.000218916	0.653643
TCGTAGACGCTC	6531	29856159	0.000218749	0.653862
GTTGGTGAGGTT	6515	29856159	0.000218213	0.65408
GGGCGTGCGCAT	6511	29856159	0.000218079	0.654298
CCCCCCCTTTTG	6506	29856159	0.000217911	0.654516
CTAGAGCAGAAG	6502	29856159	0.000217778	0.654734
ATAACACCAAGT	6501	29856159	0.000217744	0.654951
CGCCCAGATGAT	6501	29856159	0.000217744	0.655169
GCGCGTGTCACG	6499	29856159	0.000217677	0.655387
ACAATGACTGCT	6497	29856159	0.00021761	0.655604
TGAATTTAATGT	6497	29856159	0.00021761	0.655822
ACTCAGGTCTAG	6492	29856159	0.000217443	0.656039
CTTGGGTACGGA	6490	29856159	0.000217376	0.656257
CGCATCCATGTT	6488	29856159	0.000217309	0.656474
ATCTCCACGAGA	6484	29856159	0.000217175	0.656691
CCCCATAGGCTA	6483	29856159	0.000217141	0.656908
CCCCTGAGCAGT	6476	29856159	0.000216907	0.657125
CACAGTCCGAAG	6474	29856159	0.00021684	0.657342
CCCTACGGCCTA	6473	29856159	0.000216806	0.657559
TATGTCATCGCC	6473	29856159	0.000216806	0.657776
AGTCATCTAGGG	6472	29856159	0.000216773	0.657992
ATCTCTCAACA	6471	29856159	0.000216739	0.658209
CATTCCACAATG	6471	29856159	0.000216739	0.658426
ACATTAATGGCC	6464	29856159	0.000216505	0.658642
ACTCTTGATTTG	6462	29856159	0.000216438	0.658859
GCGCTCAAAGAA	6462	29856159	0.000216438	0.659075
CTTCATGGACGG	6460	29856159	0.000216371	0.659292
CGGCTGCTCTGA	6458	29856159	0.000216304	0.659508
CACAAGGTATTC	6453	29856159	0.000216136	0.659724
CGTGTGTTACAA	6453	29856159	0.000216136	0.65994
AAGTAGACGGGT	6452	29856159	0.000216103	0.660156
GATGAATTCCAT	6448	29856159	0.000215969	0.660372
TTGTGTCGTGTG	6447	29856159	0.000215935	0.660588
CAAAGGGGCACT	6440	29856159	0.000215701	0.660804
ACTTCGGCCACT	6434	29856159	0.0002155	0.661019
AAGACCACTTAT	6432	29856159	0.000215433	0.661235
GTCCCGGACGGG	6431	29856159	0.000215399	0.66145
ACCGTGGATTCG	6430	29856159	0.000215366	0.661666
CTAGATACGGTG	6430	29856159	0.000215366	0.661881
TGTGAGTGGGGA	6429	29856159	0.000215332	0.662096
AGTAAGGTCAGT	6427	29856159	0.000215265	0.662312
CTCACGACTATA	6421	29856159	0.000215065	0.662527
CATTTAAGACGG	6419	29856159	0.000214998	0.662742
GAATCCATGTGT	6418	29856159	0.000214964	0.662957
TGAGCTTAGTTG	6416	29856159	0.000214897	0.663172
GAGGTTGGATTT	6411	29856159	0.00021473	0.663386
TCAGGAGTTGAC	6411	29856159	0.00021473	0.663601
GGAAGGAACATT	6400	29856159	0.000214361	0.663815
AGCGAGGTGTC	6397	29856159	0.000214261	0.66403
TCTTTCCCAGCA	6395	29856159	0.000214194	0.664244
TCTATCGGAGCT	6392	29856159	0.000214093	0.664458
GGATGCAAACGT	6388	29856159	0.000213959	0.664672
CCTCGTAGATAC	6385	29856159	0.000213859	0.664886
AACAGTCCCATC	6383	29856159	0.000213792	0.6651
ATACACATGGAG	6376	29856159	0.000213557	0.665313
GACCTGGACGAG	6368	29856159	0.000213289	0.665526
TCCACACTACAC	6368	29856159	0.000213289	0.66574
CGAGGTAGTCAC	6367	29856159	0.000213256	0.665953
GATCACCTTCTG	6364	29856159	0.000213155	0.666166
CGATATTGTAAT	6363	29856159	0.000213122	0.666379
ACCGAGACCCTA	6362	29856159	0.000213088	0.666592
AGTGACAGAATG	6360	29856159	0.000213021	0.666805
CACACGGAACAT	6359	29856159	0.000212988	0.667018
ATGCGGTAATTC	6358	29856159	0.000212954	0.667231
CATACTTGTTAG	6358	29856159	0.000212954	0.667444
CGAGGGATCACG	6357	29856159	0.000212921	0.667657
TAAGATGAATTT	6355	29856159	0.000212854	0.66787
CCGAAGGTGGTA	6353	29856159	0.000212787	0.668083
TATACTTGTAAA	6353	29856159	0.000212787	0.668296
GATTATTGGCGA	6350	29856159	0.000212686	0.668508
AATACCCTAGTC	6348	29856159	0.000212619	0.668721
CAGATTGGCTAA	6346	29856159	0.000212552	0.668933
GCACCTGGCGGA	6346	29856159	0.000212552	0.669146
CAGCCCATCTAA	6345	29856159	0.000212519	0.669359
CCTTGTCATGGT	6345	29856159	0.000212519	0.669571
GAAAGATAGGTA	6345	29856159	0.000212519	0.669784
CACTGCCTTGAT	6342	29856159	0.000212418	0.669996
TACAATATGTAA	6342	29856159	0.000212418	0.670208
TCATACTTGGAC	6340	29856159	0.000212351	0.670421
ATTGTGATCCAG	6337	29856159	0.000212251	0.670633
CCTGGGATGTAT	6335	29856159	0.000212184	0.670845
CCTTCTTTCTTG	6335	29856159	0.000212184	0.671057
AGGGAGCACATC	6330	29856159	0.000212017	0.671269
AAGCCGGTACCA	6327	29856159	0.000211916	0.671481
ACGTAATATGCG	6325	29856159	0.000211849	0.671693
CTATGATATCA	6324	29856159	0.000211816	0.671905
CACCCGGGGACA	6323	29856159	0.000211782	0.672117
TATCGGGACCGT	6318	29856159	0.000211615	0.672328
GATAATGACTAT	6317	29856159	0.000211581	0.67254
TTACATTGGGA	6316	29856159	0.000211548	0.672751
AATAGTTTCAGC	6309	29856159	0.000211313	0.672963
TGAAGGGATGCT	6304	29856159	0.000211146	0.673174
CCATTGATACTC	6299	29856159	0.000210978	0.673385
GCAGCCCTCCAT	6298	29856159	0.000210945	0.673596
CCCATCCGTTTA	6296	29856159	0.000210878	0.673807
GCACCCACAGGG	6292	29856159	0.000210744	0.674017
CCCGAGGATACT	6291	29856159	0.00021071	0.674228
TGGCACATGGTT	6284	29856159	0.000210476	0.674439
TCAGCTAAAAAT	6282	29856159	0.000210409	0.674649
ATTTTTGGGGAA	6275	29856159	0.000210174	0.674859
ATGCCCATTAGT	6274	29856159	0.000210141	0.675069
CCCTATACTTGG	6268	29856159	0.00020994	0.675279
AAATCATT	6264	29856159	0.000209806	0.675489
GATATCGTAACA	6263	29856159	0.000209772	0.675699
TCTACGTGGAAA	6260	29856159	0.000209672	0.675909
CCGCGAGGATGT	6253	29856159	0.000209438	0.676118
ATAACGATTCGG	6247	29856159	0.000209237	0.676327
CCAGCGAGAGAT	6247	29856159	0.000209237	0.676536
TTCATTCTACAC	6245	29856159	0.00020917	0.676746
ACGAGCGTCGAG	6242	29856159	0.000209069	0.676955
GGTGTTTGTTCA	6233	29856159	0.000208768	0.677163
ACCAGACAATCA	6231	29856159	0.000208701	0.677372
CAACCTCCGTAA	6230	29856159	0.000208667	0.677581
TATCCAAGTGCT	6230	29856159	0.000208667	0.67779
ATGGTGCATGGG	6229	29856159	0.000208634	0.677998
AAGTCATATTTC	6220	29856159	0.000208332	0.678206
ACAAGTAAGTAC	6220	29856159	0.000208332	0.678415
CGTATCCTATTT	6214	29856159	0.000208131	0.678623
CACACGGTGGGT	6209	29856159	0.000207964	0.678831
ATCGACAGGATA	6208	29856159	0.00020793	0.679039
CCGTATTCTTTT	6204	29856159	0.000207796	0.679247
GTGCTTGGTTTC	6202	29856159	0.000207729	0.679454
TATAACTTTTCT	6201	29856159	0.000207696	0.679662
AAAGATTGATTG	6199	29856159	0.000207629	0.67987
GGCTGCTGTTGG	6197	29856159	0.000207562	0.680077
CGTATAT	6195	29856159	0.000207495	0.680285
CGGCCTGGCAAT	6191	29856159	0.000207361	0.680492
TTCTTAAACCTG	6191	29856159	0.000207361	0.680699
ACCCAAAGTATC	6186	29856159	0.000207193	0.680907
CTTAGTGTGATC	6186	29856159	0.000207193	0.681114
GTCCTTTTGTGT	6184	29856159	0.000207126	0.681321
TCATCTGGGAAT	6181	29856159	0.000207026	0.681528
TAATACACGGAT	6173	29856159	0.000206758	0.681735
TCAACTTGCCCA	6169	29856159	0.000206624	0.681941
ACTGTTGTGCCC	6166	29856159	0.000206524	0.682148
ATCCTAATCGGG	6165	29856159	0.00020649	0.682354
CCGGGAGTGAGT	6160	29856159	0.000206323	0.682561
CCGCGCCATTAG	6151	29856159	0.000206021	0.682767
GAGGTGAATAAA	6151	29856159	0.000206021	0.682973
CAAGACGAGGAT	6150	29856159	0.000205988	0.683179
GCGATCACCTTG	6149	29856159	0.000205954	0.683385
CGGTGTAGGTAT	6147	29856159	0.000205887	0.683591
TTGAAGATAGGA	6143	29856159	0.000205753	0.683796
CACCCCATGACG	6142	29856159	0.00020572	0.684002
AACATACAGCG	6141	29856159	0.000205686	0.684208
TGCAA	6141	29856159	0.000205686	0.684413
ACCCGGGGTACG	6139	29856159	0.000205619	0.684619
ATTCAAGGTAAT	6138	29856159	0.000205586	0.684825
GAGATACGTC	6135	29856159	0.000205485	0.68503
TATTAGGGAATA	6134	29856159	0.000205452	0.685236
CGGGACGGTCAG	6133	29856159	0.000205418	0.685441
TAAAAAGCGACA	6132	29856159	0.000205385	0.685646
ACCGCCAGCAGC	6127	29856159	0.000205217	0.685852
ACCCCTAGATCG	6125	29856159	0.00020515	0.686057
CAGACAACCACT	6125	29856159	0.00020515	0.686262
TTCATATTCATT	6125	29856159	0.00020515	0.686467
CCATATACATAT	6123	29856159	0.000205083	0.686672
CCGTCGGCTCTC	6122	29856159	0.00020505	0.686877
GTGCACGTCTAA	6119	29856159	0.000204949	0.687082
ACAGGTTTAATA	6117	29856159	0.000204882	0.687287
CATGCAAGATCT	6117	29856159	0.000204882	0.687492
CTGCCGATTTAA	6116	29856159	0.000204849	0.687697
TGTTTGACCCTG	6116	29856159	0.000204849	0.687902
ACGACAGGCCTA	6113	29856159	0.000204748	0.688106
CATTATTAATC	6111	29856159	0.000204681	0.688311
ATTCGTGTAGGT	6109	29856159	0.000204614	0.688516
CCTCCAACGAGA	6104	29856159	0.000204447	0.68872
ACGCCCATATGC	6100	29856159	0.000204313	0.688924
GATATACA	6100	29856159	0.000204313	0.689129
GATGTACCATAG	6100	29856159	0.000204313	0.689333
GTTTTGATCCGT	6097	29856159	0.000204212	0.689537
ACTACCGGCGGC	6091	29856159	0.000204012	0.689741
ATGTTCCCGCAT	6088	29856159	0.000203911	0.689945
GGACGGGCAATA	6088	29856159	0.000203911	0.690149
CGTCAGTAAAAG	6086	29856159	0.000203844	0.690353
TAAGGTGTGGAA	6083	29856159	0.000203744	0.690557
GATAACGATAGG	6082	29856159	0.00020371	0.69076
ACAGTTTGATTA	6079	29856159	0.00020361	0.690964
ACGACAAGGAAC	6076	29856159	0.000203509	0.691168
ATCCAGGTCAAC	6076	29856159	0.000203509	0.691371
TTTGAGATCGAA	6071	29856159	0.000203342	0.691574
ACTAAGGTACGT	6070	29856159	0.000203308	0.691778
CTTTTCACTATT	6070	29856159	0.000203308	0.691981
CCAAGTCGCAGG	6063	29856159	0.000203074	0.692184
TGCGCAGCTAGA	6063	29856159	0.000203074	0.692387
ACGATGAGTAAC	6062	29856159	0.00020304	0.69259
CGCACCTGAAGA	6062	29856159	0.00020304	0.692793
GCACCCGTTATG	6062	29856159	0.00020304	0.692996
GTGAGTGGTATT	6060	29856159	0.000202973	0.693199
ACCCACTGTAAG	6052	29856159	0.000202705	0.693402
CTCAGCCGTGTA	6050	29856159	0.000202638	0.693605
ACCGGTAATGAT	6048	29856159	0.000202571	0.693807
GAAATTCACTGT	6048	29856159	0.000202571	0.69401
ACCGTCACTTCG	6047	29856159	0.000202538	0.694212
CAAAGTATAGAA	6046	29856159	0.000202504	0.694415
CCGGAGCAATCA	6046	29856159	0.000202504	0.694617
AAGTACGTTGAA	6045	29856159	0.000202471	0.69482
ATCATCATCAAT	6044	29856159	0.000202437	0.695022
CTAAGGATTCGC	6043	29856159	0.000202404	0.695225
TCTTAGACGAGG	6036	29856159	0.000202169	0.695427
CATAATCACAGC	6030	29856159	0.000201968	0.695629
TAGTACGCTCTT	6029	29856159	0.000201935	0.695831
TTAATTGACTTA	6024	29856159	0.000201767	0.696032
GGTTGAATAAAA	6023	29856159	0.000201734	0.696234
CTGTCTTAGGTG	6021	29856159	0.000201667	0.696436
TGGGTGATCATG	6020	29856159	0.000201633	0.696637
TTACATGCAGAT	6018	29856159	0.000201566	0.696839
ACGACCGGGTGT	6014	29856159	0.000201432	0.69704
CCACCGGCTAGG	6011	29856159	0.000201332	0.697242
CGACATGAGGAG	6011	29856159	0.000201332	0.697443
CTAACCATCCGT	6007	29856159	0.000201198	0.697644
GCCACCATGAAC	6005	29856159	0.000201131	0.697845
GTGCCAATGGTT	6003	29856159	0.000201064	0.698046
ACCCCGGCCCAT	6001	29856159	0.000200997	0.698247
AAATAGGATCGA	5998	29856159	0.000200897	0.698448
ACTCGTCGGGTA	5998	29856159	0.000200897	0.698649
TTCCTGGCGTCA	5998	29856159	0.000200897	0.69885
CGTACTAGTA	5993	29856159	0.000200729	0.699051
TCGTTGGGGGAG	5993	29856159	0.000200729	0.699252
TTCGACTCGGAG	5993	29856159	0.000200729	0.699452
TTGATCACCTTG	5993	29856159	0.000200729	0.699653
CGCATGCGCTAT	5981	29856159	0.000200327	0.699853
GTTGCTCACATT	5979	29856159	0.00020026	0.700054
GTTTCGCCCCTT	5977	29856159	0.000200193	0.700254
CCGGTAGATCGA	5975	29856159	0.000200126	0.700454
ATGTAAAAATGC	5971	29856159	0.000199992	0.700654
CCGACTTATAGA	5969	29856159	0.000199925	0.700854
CACGAGGCAAG	5967	29856159	0.000199858	0.701054
AATGTAGCACAA	5964	29856159	0.000199758	0.701254
CCCCACGACGCT	5963	29856159	0.000199724	0.701453
TTCTATGTCAGG	5963	29856159	0.000199724	0.701653
CCATCCGGAAAC	5958	29856159	0.000199557	0.701853
GGAGCACAGATG	5955	29856159	0.000199456	0.702052
TGTGCCCACATG	5952	29856159	0.000199356	0.702251
ACTGAACAGGGC	5946	29856159	0.000199155	0.702451
CGCCGTGACAAT	5945	29856159	0.000199121	0.70265
TCAACAGTGCGT	5938	29856159	0.000198887	0.702849
CTGTACGCTGGA	5934	29856159	0.000198753	0.703047
CCAGACGTTTCT	5926	29856159	0.000198485	0.703246
CTGAGAGTTAAT	5922	29856159	0.000198351	0.703444
TCACTAACGAAT	5922	29856159	0.000198351	0.703642
AGGAGGAAGGA	5914	29856159	0.000198083	0.703841
CCCCTCGATAGG	5912	29856159	0.000198016	0.704039
ACGCCCCATCGA	5908	29856159	0.000197882	0.704236
CCTCAGGGAGAG	5908	29856159	0.000197882	0.704434
ACACATGGCTTG	5900	29856159	0.000197614	0.704632
ATTCAAACTGTG	5895	29856159	0.000197447	0.704829
AAGAGGCTAATA	5893	29856159	0.00019738	0.705027
CCCTGTTATTCT	5893	29856159	0.00019738	0.705224
CTTTTCAATTTG	5891	29856159	0.000197313	0.705421
ATTTTATAGAT	5888	29856159	0.000197212	0.705619
AGGGATTTGTAA	5876	29856159	0.00019681	0.705815
CAACAGGGGGCT	5876	29856159	0.00019681	0.706012
CTATTCAG	5873	29856159	0.00019671	0.706209
TTGAGTAGCGCG	5872	29856159	0.000196676	0.706406
ACGAAGAGTCAA	5866	29856159	0.000196475	0.706602
CCCATTCGTTAA	5865	29856159	0.000196442	0.706799
CGGAGCTGTATA	5863	29856159	0.000196375	0.706995
ATCCACCCGCGA	5859	29856159	0.000196241	0.707191
TGACTAAACCAA	5858	29856159	0.000196207	0.707387
TGCTTCATCGCG	5850	29856159	0.000195939	0.707583
CTACCGACGAGG	5842	29856159	0.000195672	0.707779
TTTCAAGTCATC	5837	29856159	0.000195504	0.707975
ACTATATCCAT	5833	29856159	0.00019537	0.70817
CCTATGAGAGAT	5831	29856159	0.000195303	0.708365
ACGAATTCTAAG	5828	29856159	0.000195203	0.70856
GTCCTAATACGA	5826	29856159	0.000195136	0.708756
CAACAGGGTGTG	5825	29856159	0.000195102	0.708951
TGTAGTTGACG	5818	29856159	0.000194868	0.709146
ACCCACTGAATG	5815	29856159	0.000194767	0.70934
CATGTGGGTAAT	5812	29856159	0.000194667	0.709535
TATAGGTAGACA	5810	29856159	0.0001946	0.70973
ACGGCCGAGGAG	5809	29856159	0.000194566	0.709924
CGCGCGA	5806	29856159	0.000194466	0.710119
AGCCTGACCCCG	5801	29856159	0.000194298	0.710313
GGTATGGTCTCG	5800	29856159	0.000194265	0.710507
GAAACACGTACT	5799	29856159	0.000194231	0.710701
TCCCGGGCAGAT	5796	29856159	0.000194131	0.710895
ATCACAGGGATT	5795	29856159	0.000194097	0.71109
ACCGAGGTCTTT	5792	29856159	0.000193997	0.711284
CAACTTAGCGCC	5789	29856159	0.000193896	0.711477
AGGAGTTTGTTA	5788	29856159	0.000193863	0.711671
GGACTAAAATCT	5787	29856159	0.000193829	0.711865
AAGCCACCTATG	5785	29856159	0.000193762	0.712059
CCCCTCCGTTAA	5784	29856159	0.000193729	0.712253
CTGATGCGCTAT	5781	29856159	0.000193628	0.712446
TATGGTCTGCCC	5779	29856159	0.000193561	0.71264
TCTACCCCAGAA	5779	29856159	0.000193561	0.712833
ATAAAGTGAGAG	5777	29856159	0.000193494	0.713027
GGCATGGCCTGA	5776	29856159	0.000193461	0.71322
TCAACTAAATCG	5776	29856159	0.000193461	0.713414
GTCATACAATTT	5774	29856159	0.000193394	0.713607
GCGAGATATTGT	5773	29856159	0.00019336	0.713801
TACTCCCAAATT	5771	29856159	0.000193293	0.713994
CACTCCGATAGT	5770	29856159	0.00019326	0.714187
CGTAGTCCCATT	5768	29856159	0.000193193	0.71438
CTGACTTGCAAT	5764	29856159	0.000193059	0.714573
GGATACCGCGTA	5764	29856159	0.000193059	0.714766
GCATTTCTTGGT	5762	29856159	0.000192992	0.714959
CCAATCTTTGCA	5760	29856159	0.000192925	0.715152
CCTGGAACGGGC	5758	29856159	0.000192858	0.715345
AGGGCCCTAACG	5754	29856159	0.000192724	0.715538
GAGGCCCGTTAC	5753	29856159	0.000192691	0.715731
CATCATGCAAGA	5746	29856159	0.000192456	0.715923
CTCGCGGAGATT	5746	29856159	0.000192456	0.716116
ATTTACAAATGG	5742	29856159	0.000192322	0.716308
GAGGTCCCAAGG	5740	29856159	0.000192255	0.7165
GTGTTTGGCCGA	5740	29856159	0.000192255	0.716692
CGCAAGACGTCC	5737	29856159	0.000192155	0.716885
CTCCGCAGCAAT	5733	29856159	0.000192021	0.717077
GGCAGACGTTGG	5732	29856159	0.000191987	0.717269
CCCGACATAGGT	5731	29856159	0.000191954	0.717461
CGTTCCGGGTTG	5718	29856159	0.000191518	0.717652
TGGTTGAAGGGC	5718	29856159	0.000191518	0.717844
CACCGACTAAGT	5716	29856159	0.000191451	0.718035
CGGCAGGGGACA	5715	29856159	0.000191418	0.718226
AATAGGGAGGCA	5714	29856159	0.000191384	0.718418
TTCGGTTGGGAT	5714	29856159	0.000191384	0.718609
GAGAGGCTTGTG	5713	29856159	0.000191351	0.718801
CCATTATGGCA	5711	29856159	0.000191284	0.718992
AATGACGGGTAA	5710	29856159	0.00019125	0.719183
ACTAGCTAGAGT	5709	29856159	0.000191217	0.719374
ATATATCCACTT	5707	29856159	0.00019115	0.719565
GCACACCAATCA	5707	29856159	0.00019115	0.719757
CCGGTTTT	5706	29856159	0.000191116	0.719948
ATCTACGTTAGC	5704	29856159	0.000191049	0.720139
CCTCCAATTGAC	5704	29856159	0.000191049	0.72033
CAACGTCGGAAT	5703	29856159	0.000191016	0.720521
TCTGCCGGATAA	5696	29856159	0.000190781	0.720712
AAACACGAGATT	5695	29856159	0.000190748	0.720902
CAACAAACGACA	5695	29856159	0.000190748	0.721093
AGCTGGAGGTCG	5689	29856159	0.000190547	0.721284
AGCCATCAAAT	5688	29856159	0.000190513	0.721474
GACCCCATAGAC	5688	29856159	0.000190513	0.721665
CATCTTACGTAT	5684	29856159	0.000190379	0.721855
TGTCCCACGAAG	5679	29856159	0.000190212	0.722045
TGAACTCAACAA	5676	29856159	0.000190112	0.722235
CTAATATAGTCC	5675	29856159	0.000190078	0.722425
TCCGAATAGCA	5670	29856159	0.000189911	0.722615
GAGTATGAAGGT	5668	29856159	0.000189844	0.722805
AAATTACCTGTA	5665	29856159	0.000189743	0.722995
TCACAGG	5665	29856159	0.000189743	0.723185
GCTCTTCGAGGT	5663	29856159	0.000189676	0.723374
GGGCATGGGGTT	5662	29856159	0.000189643	0.723564
GGGGTTAGCAGT	5662	29856159	0.000189643	0.723754
CCGTCGCAATTG	5661	29856159	0.000189609	0.723943
GCGTCTATGGTT	5661	29856159	0.000189609	0.724133
ATTACTATCCGG	5658	29856159	0.000189509	0.724322
GCAGTGGGCCCG	5652	29856159	0.000189308	0.724512
ATATGGATCTGA	5650	29856159	0.000189241	0.724701
ACCCCTGCGCAT	5649	29856159	0.000189207	0.72489
CAATAGAAGGGC	5649	29856159	0.000189207	0.725079
ACCAATATGGCA	5646	29856159	0.000189107	0.725268
AGTGCTCGTTAC	5646	29856159	0.000189107	0.725458
CTCAGGGTTGAG	5645	29856159	0.000189073	0.725647
CCACCTTTGAGT	5644	29856159	0.00018904	0.725836
AGCAGTGCGTAG	5642	29856159	0.000188973	0.726025
GCTCTTAGACGA	5642	29856159	0.000188973	0.726214
AACCCCCATGTT	5641	29856159	0.000188939	0.726403
CTGAATGGGGGG	5640	29856159	0.000188906	0.726591
CGACAAGAGTAA	5633	29856159	0.000188671	0.72678
TTCCTTGATACA	5631	29856159	0.000188604	0.726969
TCCAATATAAGT	5629	29856159	0.000188537	0.727157
CTTTCTGTA	5627	29856159	0.00018847	0.727346
TTTGCCGGTTCT	5626	29856159	0.000188437	0.727534
ACTGTAGGAAAG	5625	29856159	0.000188403	0.727723
GAAAACCACTTG	5625	29856159	0.000188403	0.727911
ACCATGGTGCTA	5623	29856159	0.000188336	0.728099
AGGACAGAGCAC	5623	29856159	0.000188336	0.728288
ACGGTGCCAGAT	5619	29856159	0.000188202	0.728476
TCCATTAACTGT	5615	29856159	0.000188068	0.728664
CATTAGGATCTA	5611	29856159	0.000187934	0.728852
TAAATTACGGGC	5611	29856159	0.000187934	0.72904
TCAATCAGTTGG	5611	29856159	0.000187934	0.729228
AGTGTGGTTAGT	5608	29856159	0.000187834	0.729416
GCCCATTCCTTG	5608	29856159	0.000187834	0.729603
ACGACCAATCCC	5605	29856159	0.000187733	0.729791
AGTAGATTATAT	5600	29856159	0.000187566	0.729979
CCGATTGTGTTT	5596	29856159	0.000187432	0.730166
TCATGTGTCAGG	5591	29856159	0.000187265	0.730353
AGCCTAGTCCGG	5585	29856159	0.000187064	0.73054
ACCTCCCTGTCG	5584	29856159	0.00018703	0.730727
GGCTCCCTAGAT	5583	29856159	0.000186997	0.730914
CGCCTTCTGCAA	5576	29856159	0.000186762	0.731101
TCTTCGCTATGA	5575	29856159	0.000186729	0.731288
AAAAATGCTAGT	5574	29856159	0.000186695	0.731475
CCTATCGCTTTC	5574	29856159	0.000186695	0.731661
CGGTATCGATAT	5569	29856159	0.000186528	0.731848
ACTGCCGCCCTT	5566	29856159	0.000186427	0.732034
ACCAGGGAATCT	5565	29856159	0.000186394	0.732221
CAACCCCCCGCA	5563	29856159	0.000186327	0.732407
AAGACGACCACT	5562	29856159	0.000186293	0.732593
CATTGGATAATT	5554	29856159	0.000186025	0.732779
AAGGTCATCCTA	5550	29856159	0.000185891	0.732965
CGAGAGGTGCT	5547	29856159	0.000185791	0.733151
TGTTCTGTTTGC	5542	29856159	0.000185623	0.733337
GCCAGGGTTCCC	5541	29856159	0.00018559	0.733522
TTCACCGGGAAG	5539	29856159	0.000185523	0.733708
ACGAATGTTTCA	5534	29856159	0.000185355	0.733893
CGGTATTACATT	5531	29856159	0.000185255	0.734078
CTCCGCCCTGTG	5529	29856159	0.000185188	0.734264
CTTTCACCG	5525	29856159	0.000185054	0.734449
CGAAAGAGGCAT	5523	29856159	0.000184987	0.734634
ATTTCACCGAGG	5522	29856159	0.000184953	0.734819
CAAACAGTGGAA	5522	29856159	0.000184953	0.735004
CCCACCGGATAT	5522	29856159	0.000184953	0.735188
GGGTGTTGAATT	5522	29856159	0.000184953	0.735373
CTCCCTTGAAGA	5520	29856159	0.000184886	0.735558
ATGACATAGATCT	5515	29856159	0.000184719	0.735743
AGAGAAATGGTT	5511	29856159	0.000184585	0.735928
ATAGTTAGACGA	5509	29856159	0.000184518	0.736112
TATATCTTTAAA	5502	29856159	0.000184284	0.736296
CGCACTAAATCG	5495	29856159	0.000184049	0.73648
ATAGGATATTCA	5488	29856159	0.000183815	0.736664
GATAGTATATAT	5488	29856159	0.000183815	0.736848
TGCCCTCACCTG	5479	29856159	0.000183513	0.737032
GAGGTCGGAAAG	5478	29856159	0.00018348	0.737215
TCCAGTGCAGGT	5472	29856159	0.000183279	0.737398
GCATACTGTTTG	5470	29856159	0.000183212	0.737582
ATAGCTAAGATG	5467	29856159	0.000183111	0.737765
GCACCTCTGTT	5467	29856159	0.000183111	0.737948
GACTAGGGCGGG	5463	29856159	0.000182977	0.738131
CCAAGGACTAGG	5461	29856159	0.00018291	0.738314
GAAAATGGAGGT	5460	29856159	0.000182877	0.738497
GCAACGCCGCAG	5454	29856159	0.000182676	0.738679
CAATGGCGTAAT	5445	29856159	0.000182374	0.738862
GGTTGAATCAAA	5441	29856159	0.00018224	0.739044
GTTTGGGGAGAA	5438	29856159	0.00018214	0.739226
CCTATTGTGAGC	5437	29856159	0.000182106	0.739408
CTGAGTCACTTT	5437	29856159	0.000182106	0.73959
CAGATTGAGGGA	5436	29856159	0.000182073	0.739772
CCTCGCGTTTCT	5435	29856159	0.000182039	0.739954
CAGGACCTGTAA	5432	29856159	0.000181939	0.740136
TTCCGGCAGTAT	5429	29856159	0.000181839	0.740318
TCTACGATCTAT	5427	29856159	0.000181772	0.7405
TGGACGGTGTCA	5426	29856159	0.000181738	0.740682
AGCGTTGTATTA	5425	29856159	0.000181705	0.740863
TCCCATGCACGA	5424	29856159	0.000181671	0.741045
GTGACAGTGCTC	5419	29856159	0.000181504	0.741226
CGATTTAGGACG	5417	29856159	0.000181437	0.741408
AATACCGCAAAG	5415	29856159	0.00018137	0.741589
ACCGTTACG	5409	29856159	0.000181169	0.74177
CGGTCTTGTACA	5408	29856159	0.000181135	0.741952
CCAAATATTCAG	5407	29856159	0.000181102	0.742133
CCACCTGCACCC	5405	29856159	0.000181035	0.742314
TAAGACGCCGCG	5403	29856159	0.000180968	0.742495
AGCTATTTAAAT	5402	29856159	0.000180934	0.742676
CCTTATATAA	5399	29856159	0.000180834	0.742856
AAAAAGATGACT	5394	29856159	0.000180666	0.743037
ATAGCAGTCACA	5391	29856159	0.000180566	0.743218
AAATTCCCATTG	5386	29856159	0.000180398	0.743398
ACTCTGC	5385	29856159	0.000180365	0.743578
ACTCTGAGTAGC	5380	29856159	0.000180197	0.743759
ACATAAGCAGAT	5373	29856159	0.000179963	0.743939
TCTAGAAACCT	5371	29856159	0.000179896	0.744119
AAGCACGGCAGA	5367	29856159	0.000179762	0.744298
ACTCAAAATCGC	5366	29856159	0.000179728	0.744478
CTTCGTACACTT	5361	29856159	0.000179561	0.744658
TCCCTCTCCCTA	5360	29856159	0.000179527	0.744837
GGATATGCGAGA	5357	29856159	0.000179427	0.745017
TCACCGGTTGCC	5350	29856159	0.000179193	0.745196
TCCCTGCTGAGA	5349	29856159	0.000179159	0.745375
ACCATGGGTTTA	5347	29856159	0.000179092	0.745554
CAACCGACGAGG	5347	29856159	0.000179092	0.745733
AGAAACGGCACT	5345	29856159	0.000179025	0.745912
CCAACTTGCCTC	5344	29856159	0.000178992	0.746091
CAGTCCCTACT	5342	29856159	0.000178925	0.74627
ACTATAGTGGGG	5341	29856159	0.000178891	0.746449
CGTCCCTTCAAG	5340	29856159	0.000178858	0.746628
CATATGTACCGG	5334	29856159	0.000178657	0.746806
CCAGTTATACAC	5329	29856159	0.000178489	0.746985
ATTTCTTTTCAT	5325	29856159	0.000178355	0.747163
GTCTGTCAGAAG	5320	29856159	0.000178188	0.747341
CTACGATA	5319	29856159	0.000178154	0.74752
AAACAAGGGGTC	5318	29856159	0.000178121	0.747698
ACATTACCTATC	5318	29856159	0.000178121	0.747876
CCTTTCCACCTG	5316	29856159	0.000178054	0.748054
ATTCCAGGAAGG	5315	29856159	0.00017802	0.748232
AATGTTAAAGGT	5307	29856159	0.000177752	0.74841
CCTGATCGATGT	5307	29856159	0.000177752	0.748587
AACAGGAGGATT	5306	29856159	0.000177719	0.748765
CCCACTTACTAA	5301	29856159	0.000177551	0.748943
TGCGGCTTATT	5297	29856159	0.000177417	0.74912
TAATCCTAAGTT	5296	29856159	0.000177384	0.749297
TGCGACCCAAAA	5296	29856159	0.000177384	0.749475
ATATAATATGG	5292	29856159	0.00017725	0.749652
ATTAACCAAAAG	5285	29856159	0.000177015	0.749829
GGTGACGCTGGG	5280	29856159	0.000176848	0.750006
CCGATGAG	5279	29856159	0.000176814	0.750183
CCGTATTGCATT	5278	29856159	0.000176781	0.75036
CTACTGAATCAT	5276	29856159	0.000176714	0.750536
CTGAAGAATCTG	5275	29856159	0.00017668	0.750713
TCGCCCCTGAAA	5273	29856159	0.000176613	0.75089
CCGTTGCGCAGT	5268	29856159	0.000176446	0.751066
CGAGGTGCTAGA	5265	29856159	0.000176346	0.751242
CCCAGTGTGT	5258	29856159	0.000176111	0.751418
CAACCTAGTAGA	5253	29856159	0.000175944	0.751594
CATGCCAATGAC	5252	29856159	0.00017591	0.75177
ACTAGCGTGCGT	5251	29856159	0.000175877	0.751946
CACAGCCTGGTT	5251	29856159	0.000175877	0.752122
CCCATCGGAGCT	5248	29856159	0.000175776	0.752298
AAACCCACTGGA	5242	29856159	0.000175575	0.752649
ACATGTCTGTAA	5242	29856159	0.000175575	0.752825
ATTACATATG	5242	29856159	0.000175575	0.753
GAGAGCCACGGA	5242	29856159	0.000175575	0.753176
ACCTTCCAGAGA	5239	29856159	0.000175475	0.753351
ACTTATCAGCCC	5227	29856159	0.000175073	0.753526
CCTCCTCTGGCA	5225	29856159	0.000175006	0.753701
GCAACGCTCAAA	5220	29856159	0.000174838	0.753876
ATCGTACCTCTG	5212	29856159	0.00017457	0.754051
CACCATAGTGCT	5208	29856159	0.000174436	0.754225
ACTTGGCTTGTT	5207	29856159	0.000174403	0.7544
GCCCCCTTAATT	5205	29856159	0.000174336	0.754574
AAGCTGGGCTTT	5204	29856159	0.000174302	0.754748
CATAGGGCCGTC	5204	29856159	0.000174302	0.754923
CAACAGGCTGCA	5200	29856159	0.000174168	0.755097
ACTGCTGATGGG	5192	29856159	0.0001739	0.755271
TTATCCAGTCCG	5191	29856159	0.000173867	0.755445
CTCACACCCCGG	5189	29856159	0.0001738	0.755618
CCTTACGC	5187	29856159	0.000173733	0.755792
GCTATGCCCACT	5183	29856159	0.000173599	0.755966
GACGATTCAAAA	5180	29856159	0.000173499	0.756139
ATGACTCGGTAT	5177	29856159	0.000173398	0.756313
TAACTGTCAAAA	5175	29856159	0.000173331	0.756486
TTGATCAGCTCA	5174	29856159	0.000173298	0.756659
CCCCACGGGACA	5173	29856159	0.000173264	0.756832
CCTATTATGCAC	5172	29856159	0.000173231	0.757006
CGTGCTCATAGC	5171	29856159	0.000173197	0.757179
ATGAACCC	5170	29856159	0.000173164	0.757352
CGTATCTGCATC	5165	29856159	0.000172996	0.757525
ACCAACATTAGA	5164	29856159	0.000172963	0.757698
TTCATAAAATTA	5161	29856159	0.000172862	0.757871
GTCTGAGATATG	5160	29856159	0.000172829	0.758044
TTGTACCTGTCT	5157	29856159	0.000172728	0.758216
CGTTAGAGCT	5156	29856159	0.000172695	0.758389
TCATCCATTCAA	5155	29856159	0.000172661	0.758562
TGTTAAGGTGAC	5155	29856159	0.000172661	0.758734
ACCTCCCTGAGA	5154	29856159	0.000172628	0.758907
ATGACCCTATCA	5153	29856159	0.000172594	0.75908
CGTCCCGAGAAG	5149	29856159	0.00017246	0.759252
ATATACGTGTGT	5145	29856159	0.000172326	0.759424
TATTTGATGCCT	5141	29856159	0.000172192	0.759597
CGCCACGATACA	5140	29856159	0.000172159	0.759769
ACAAACCTCCAG	5139	29856159	0.000172125	0.759941
GTAAGTGTCTAC	5139	29856159	0.000172125	0.760113
ATTGACTATGGA	5134	29856159	0.000171958	0.760285
CGAAACCGTTTT	5134	29856159	0.000171958	0.760457
TGCACACATGTA	5134	29856159	0.000171958	0.760629
GCAAGTCATGAA	5133	29856159	0.000171924	0.760801
GGAGTCGACTAT	5127	29856159	0.000171723	0.760973
ACGACCCTACTG	5114	29856159	0.000171288	0.761144
CCGCGGGTGACG	5114	29856159	0.000171288	0.761315
CCTCTTATCTCG	5113	29856159	0.000171254	0.761486
AGGACTTGGGGT	5112	29856159	0.000171221	0.761658
TGTAACAATATA	5108	29856159	0.000171087	0.761829
TCTGCACTATGT	5104	29856159	0.000170953	0.762
GGGTCTAGTTTC	5103	29856159	0.00017092	0.762171
CCGCTTCAATGA	5100	29856159	0.000170819	0.762341
AAGCATAAGAGG	5099	29856159	0.000170786	0.762512
GCATAGTCTTGT	5097	29856159	0.000170719	0.762683
GCCTTGGTGTGG	5097	29856159	0.000170719	0.762854
AATGCCATGGTC	5093	29856159	0.000170585	0.763024
ACGGTTTCGTTT	5091	29856159	0.000170518	0.763195
CATTTTCTTGGA	5088	29856159	0.000170417	0.763365
CAGTATCTGGAG	5086	29856159	0.00017035	0.763536
GTGTCCGAGACA	5086	29856159	0.00017035	0.763706
TTGTCGAGGGAG	5083	29856159	0.00017025	0.763876
CTACTTCAAAGT	5082	29856159	0.000170216	0.764046
CGTCAGGGGCTG	5077	29856159	0.000170049	0.764216
CCATACCTGGAG	5075	29856159	0.000169982	0.764386
ATTGACTTACAA	5072	29856159	0.000169881	0.764556
TTAGTCGATGTA	5069	29856159	0.000169781	0.764726
ATTATCCCGTAA	5067	29856159	0.000169714	0.764896
TTACCCAGAAGA	5066	29856159	0.00016968	0.765065
CTTTTCATGTGG	5065	29856159	0.000169647	0.765235
ACCACTAGGTCG	5063	29856159	0.00016958	0.765405
CGACGTCAAAAT	5063	29856159	0.00016958	0.765574
CAATCTGAGCAG	5061	29856159	0.000169513	0.765744
AATTCAGGGACT	5060	29856159	0.000169479	0.765913
TTTTGCGTCCGT	5055	29856159	0.000169312	0.766083
TACTATCCATGG	5050	29856159	0.000169144	0.766252
AAACTTGCATGT	5048	29856159	0.000169077	0.766421
ACTCCTATGGGC	5043	29856159	0.00016891	0.76659
AGCACTGGGAAG	5040	29856159	0.000168809	0.766758
CAAGAGGTCATG	5037	29856159	0.000168709	0.766927
GAAATTCACCCA	5032	29856159	0.000168541	0.767096
CGGATAATACGG	5031	29856159	0.000168508	0.767264
ACCCTAAAAGGA	5030	29856159	0.000168474	0.767433
ATTCCGGCAGTG	5027	29856159	0.000168374	0.767601
AAGTCTACTGTG	5026	29856159	0.00016834	0.767769
GCCCCGTA	5025	29856159	0.000168307	0.767938
CCGAAGACCAAC	5018	29856159	0.000168073	0.768106
GATGGCCCTTGT	5010	29856159	0.000167805	0.768274
ACTAGTGGAACT	5008	29856159	0.000167738	0.768441
TGGGCCCTGTTG	4999	29856159	0.000167436	0.768609
AACACGGTCATT	4998	29856159	0.000167403	0.768776
ATACATGGCAT	4997	29856159	0.000167369	0.768944
AACACAAATCGG	4991	29856159	0.000167168	0.769111
AGGAACCTGACG	4991	29856159	0.000167168	0.769278
CCAGCTGAGTTG	4991	29856159	0.000167168	0.769445
GGCTTGAGGAAG	4989	29856159	0.000167101	0.769612
GTCGGCAATGC	4988	29856159	0.000167068	0.769779
ATGGCTGCTTCC	4987	29856159	0.000167034	0.769946
CAAGGTGGAGTC	4983	29856159	0.0001669	0.770113
CTCGGGATTAGT	4982	29856159	0.000166867	0.77028
TTACGTACAGGT	4981	29856159	0.000166833	0.770447
AGTGATCTCAAA	4979	29856159	0.000166766	0.770614
CTTTTGGTGATA	4975	29856159	0.000166632	0.77078
AAATAAGTCTCA	4972	29856159	0.000166532	0.770947
ACAAACTCTAGG	4970	29856159	0.000166465	0.771113
CGGGTAACTGTC	4966	29856159	0.000166331	0.77128
GTCCTCAGCTGC	4966	29856159	0.000166331	0.771446
TTGGTGTGCATG	4964	29856159	0.000166264	0.771612
AACACTCATAGA	4959	29856159	0.000166096	0.771778
[truncated: 2,013 more rows]

## Sheet: Stock_L3_clusters
barcode	count
CAACAC	245707
GTACATGATTAG	231165
ACAACCATGTTA	195382
ACTACCATGTGA	163767
TACCACT	153928
ATTCGTCTAACG	136465
CCAATCCTGAGT	133040
ACATATTGGAAG	130673
GTTTATGAGG	112850
TCAAGATAGGGT	109622
TTTCTCGCTAGG	107438
GTCTACATCTCG	103085
AGTGG	95632
GGCTCTACGATG	91129
GATATCCGTGCC	88632
GCCTACGTACAT	87329
GACACTT	86214
ATCCTTAAATTC	83185
GACAACAATGGT	82951
AGGGTGTCGAGA	74285
TGTCGTTGGTGT	67057
GTGAATGCTTGC	66710
GTCATAGAAAGA	64268
CCATTAGTTATT	62193
TTTGAGCAACAT	62041
GTACCCATCTCT	60746
CATGTCGTGAAG	59802
GTCGAGGTTTAT	59709
AGTACCCGTTTG	53187
CCGTCCGAGAT	49006
CTCTGCCCACCG	47070
CCTATCCGTCAG	46783
CAATAAAAACGT	46417
GTAGGGGTTTAT	45886
TTCCCTCTCGAT	44555
TAAATAAAAGAG	44310
CTGGTCGTTCGT	44003
ACAACCGGCAGG	43689
CGTAATAAACCT	43262
AGCTTCTAACTT	42757
CAAGATCTACAT	42576
CGATAGGGTAGA	42065
ACGCTGTGGCAA	41776
CCGCCAAAGTCG	41708
GTAATTAAAAGA	41194
CCGGATTC	39986
TTTTGGGTACTG	39963
TATAGTATCT	39607
ACAACACATCTC	39590
CACACCGAAAGA	39173
GAATCGATGAGA	38775
AGATGTGATCCT	38502
GTCTACAAGACT	37406
ACGAATAGAGCA	37360
ACTAATAAAAAA	37124
ACAAGAATAGGT	36997
GAATAACATGAA	36956
AAATAGAAAAGT	36789
ATCTTGGTAACA	36624
CATCCACTATGT	34678
ACATATACGAGG	34484
CTCACCAAGATG	34466
CAATAAACTTTG	34196
CCACGGCCTCT	34093
TACCCAAAGATC	33539
TCCCCCACATAA	33522
GGTGGCAGTGAC	33276
GAAACAATGGTT	33189
ACAATAAAGGGT	32337
GTTTCCGTTGTA	31661
CATTCGAAAGAT	31239
CGCACCGA	31190
AAAGAGAGGTGT	31109
ATCATATGCTC	30972
TCACACCTGTGT	30880
CGTATTGTGTGA	30568
GCAAACGAT	30498
CCAGACGTGACA	30375
CCTTGCTAGTGT	30141
ACCCAATCAGT	29989
CTACAAATAAAG	29634
AGCACCCTATAT	29397
ACGGGGTATC	29341
ACCACA	29035
CGGA	28976
GATACCGAGCTG	28880
TAGCTTAGCGTG	28768
AGTTAGTCACT	28527
CCCTGCACATGT	28485
ATGCAGAGACGA	28397
ACCCCAATAT	28373
GAATCTCTGTAT	28152
GCTCTCCAACAG	28146
TGTAGGATCTGT	27175
ACTTCTGGATCA	27034
GTAACTTCAAAG	26857
ACATGAGATGTA	26702
ACTCAAGGGCAA	26664
ACTTCTGGTTGT	26557
ACCATGGTGACT	26380
ATATCCTGTGAG	26278
ACAAGTCCTTGG	26265
AGCATTCGTATT	26235
GTCGAGGGCAAT	26105
GAGGTTCAGGAG	25969
CACACTGGTCGT	25886
CCGTGAGTCAAA	25670
AGAATAAATAAAA	25523
GAAAGCAGTACA	25477
ACGCCGGTAACA	25401
GCCTCGAGATAT	25252
CCACTTG	25245
CACGTCATGACT	25068
CACATAAGCATT	25043
CCGTACCACAAT	24982
TAGATCATGTTT	24816
ACCGTTGACGT	24670
CCGAAGTATCTC	24138
TGTGTGGGAACC	24121
GGAATCGTCAGA	24097
TACATCGAGC	24090
GGCCGTATATGA	24000
ATTTACAATTGT	23790
CGATAGGCGATT	23784
CAATTACTCAAA	23781
TAGAACGAGGTC	23582
TACACGACGATC	23536
GTTCCACAATCT	23359
ATAATCCAAACA	23037
GAATCAGCGACA	22907
CCAAGCACGAAT	22714
ACTCATGATAGC	22660
GTGCTCAGGGTA	22594
CCACTTTAAGCG	22150
ATCAGTACTTCT	22105
CCGAGGAAGATG	22040
TGTTT	21961
GTGTTATACGCA	21939
TAAATTCAGTCT	21890
ATGGACTTGTCT	21883
TAATACGACTCA	21771
CCGTCTGTACAT	21533
GTGTACGATTTG	21516
TAGGACATCAT	21419
TAAACGGTGGAT	21243
CATCCTGTGCTT	21232
GCAATCGGGGGC	21076
CCCCGCCTCGTC	20951
CGATAGAGCGAG	20945
CCATCAGGTGTA	20854
CGAGGGGACGGT	20853
AGTTACAAGGCT	20743
CCGATCAGTGGG	20644
GTCAACAATTAG	20627
TACACGAGTGTG	20516
CCTAT	20462
TTACTTTTCAAA	20435
TACCTTTATGTA	20187
CAGCATATTGTA	20122
AAACATGGGATT	20095
ATCCTTCATACG	20061
CATACTGCTAAT	19977
TCCACAACTATA	19920
GATTGT	19892
AAACATCGAAGT	19888
GACACTAGAAGA	19860
CACGGAGACGGA	19784
ACGAGTGGGCCA	19742
CCGTCCCGTTGC	19540
GGACACCCAAGC	19487
AAAATAGTGCGA	19446
ACTATCGATAAT	19410
CGATCAGCACA	19356
AGTTATACACGT	19347
GGACAGTGCTCG	19300
CATGGTGACACG	19283
ACACAAAGCATA	19238
CGATATATGGGA	19139
CTTGAAAAATG	19138
ATTGGGCATAAA	19136
CCAACTGTACAT	19043
ATTAACTGGAAC	19029
CTCCTTCTGAAT	19011
AAATACCAAGAA	18940
ATGAGAAAGAA	18934
GCTCACAGCAGC	18902
TTTATCAGTAAC	18828
TTTCATGTCAGA	18736
CCATAGGCGCAT	18719
GATAACACATCT	18652
ACCTTTCAGATA	18575
AGAGATCTGTTT	18563
GTGTAGTGCCTT	18560
TATAACCATAGG	18513
CGTCTGATCATG	18494
ATCTACGGGAGT	18471
ATCCCAAGTCAT	18466
GCACATGCCGAG	18311
ACCAATCTCTCT	18270
GCCATCCACTTA	18200
CAGAGTA	18137
CGGTATAGGATA	18007
GCAATGACTGAA	17947
ACGCTCGGGACA	17921
TCGTTGACGCAT	17894
ACAGAAGTCATG	17882
CATCCCAGACCA	17811
TCCATTATGAAT	17811
TCTCCTGCAATT	17742
AGTGTGATGTCG	17735
TAGGCTCTTCAAT	17704
CCCGTCATCAAT	17590
ATAGCCGTGAGT	17585
ATCGGCCCTATT	17546
ACTGATTCG	17498
CTTGTACTCAGT	17440
GCTTTTCATCCA	17425
CCGTGTAAATGG	17378
CAATTCTCGAT	17335
CAGTTTAGTGAG	17283
TCGCTGACCAAA	17274
GGTTATCCACTA	17252
ACGTCGGCGGCA	17242
GAATAGGCTTCA	17179
CCAAGTACTTTA	17106
TCATGCCCACTG	17083
CACAACGAGCAG	16944
TGACGTGAATGA	16862
AGGCATAGGTCA	16832
ATTAAACATGCA	16826
CGGAAAGGCATG	16813
AAACACGGGGGG	16793
AAATAGAAGGAG	16785
GTCACCCACGGC	16767
ACAGACAATCTC	16697
TTCGGCCTCTTA	16678
CAATACTAGTCA	16627
AGTATAGTGGCG	16622
ACGCGCCAATGT	16567
CTTTCTATCGTA	16555
ATAAGCTGGCAC	16482
CTCCAAAA	16465
CGCAATGTTAGT	16454
AAACTCCAGTCT	16450
ACACGACCTGGA	16370
TAAGATATGTGA	16338
CTCAAGAATAGC	16307
GATATTCATCAT	16284
GAGATCCCGGTC	16280
GGGCGGATGACT	16279
ATACATGGGTTC	16175
ATTCAAGGCATC	16065
CCTAGCAGTTAT	16046
AGTGCAGGGAAT	16022
AGACCGGTCAGA	15956
CAACACGTACCC	15927
GAGAACGCATAT	15886
GTTGGC	15857
GCCCCTCATATA	15840
CCGGATTCAAGC	15772
CACATCCTGTAG	15759
GGATAGTAGGTC	15751
TGTACGAATAAT	15728
TTTCATATTACT	15684
GCTTAGAGTGAA	15662
CTTGCAATGAGT	15629
TCCTACATGATG	15618
CAAATCGGTATA	15614
ATGGTATATAGA	15611
CGCAAGAGTTTA	15595
GCAACGGGTGGT	15465
CAAATCTAAGTG	15459
ACCAGTTTG	15456
AAATACACCATG	15437
CGATACGAGATT	15437
GTAGATGGCTGG	15406
ACAACTGTACTG	15399
CGCCTCGGGATT	15354
CGAATTCAAGT	15345
ACGATCCGCAGT	15340
GTTGAGTAGGAA	15284
GCCCTTAGGTCG	15270
GTCTGTCCGACT	15252
TCCTACGTCAAT	15251
CTCCATGG	15249
CAAATTAATGCA	15204
CACCACAATGAA	15124
AAGCATCGATAA	15106
GAAATGACGTAT	15101
CCCCCTTCAT	15083
ATGGACATGGTT	15064
CGAATCCAGATG	15057
TCGATGTTCATT	15047
ACAGGGAGTACA	15005
CTGAAAGATATT	14934
ATCCTTTCTCCG	14923
ACGGACCCTCAA	14905
CCATACGGTATA	14904
CATGTACCTGGG	14903
CAGCATGAGTAA	14897
GACAGCCGATTA	14888
CAAATGG	14869
TTTACCATTAAA	14867
CCTGTT	14831
GAAT	14817
GTATCAGACAGT	14803
CGATTGGTGTTT	14802
CAAACACTTACT	14789
GGGTTGAGGTAA	14752
CGACTAGACAC	14704
CTGTCGAGGGTA	14688
ACAATCTGACAAA	14663
ATCGCGGGGGGG	14654
GGTATTTCCAGG	14638
TCCTGTCTGAAT	14627
GCCCTGTCACCG	14501
AGCTCGCATTGA	14457
GAGCTTCTACCG	14453
TCTCCGGAG	14391
GAGATCTCTATC	14340
ATGACCAGCCCT	14317
CCCTGGCCCACA	14287
AGAGGTGAGTGA	14273
CGGGAGAAGTGG	14268
AGAGACCGAACA	14258
CTCCAGTACAT	14258
TCCCATATGTGT	14252
GAGCCTCAGGGT	14248
TAATACTTACAT	14242
TTACATCTAAGA	14236
TATGAAGA	14231
CCATATGGATTT	14223
CGACACTTAAT	14212
ATAGTTTAGACA	14207
AGCAAGAAGAGT	14196
CGCAAGAGCACC	14181
AAAATATGCCCT	14171
CATGATAACCAT	14156
AGGAAGACGTG	14149
GCCACGATCGCC	14134
ACACGTCTCGAC	14126
ACCGTTACTATT	14105
GAGCCCAGTATT	14104
TCTAATAACGAG	14094
CGACATACCCGG	14089
GCCCACTTTCTA	14079
AGCACAGGATAT	14076
GAGACACCCGAA	14076
GAAATGTGGACG	14072
CAAGTTGAAGAT	13999
GAAGCAAGATTG	13964
GCGAAGTTGCT	13949
TCTATGTCCTTT	13941
ACAGATAGTGAG	13933
CGTATTTCG	13916
GACTCCACAATC	13882
GCCTGGAGAGA	13849
TGCAATTCTAT	13849
AGATCACTAGGC	13848
GATACACTATGA	13809
TTTGGTGTAAT	13799
TAAACGAGGAAG	13795
ACCCATGACGGC	13793
ACATAACCAGTA	13786
ACCCTCCGAGT	13780
TCGAGTGATATA	13754
TATTTTGGTAAT	13692
TTGGACATGCAG	13678
CACGCCATTCCA	13584
GCCCACAAATAC	13577
CGTGTCGAAAGG	13551
CACGATACGAGT	13520
CCCTTCATACGA	13520
TCCGATCGATAA	13482
CGTATATCTCAT	13463
CCACCCCGTTTA	13457
GTTCAGCTTTGA	13454
GTAGGGGGGGGT	13449
GTTAGTCACAT	13442
CCAGATATGCCA	13432
CGAGCCAACACA	13420
CCACGTGATGTA	13394
CGTTACACATTG	13365
ATAGAAAATGAC	13347
GGTGAA	13321
ATCTAGATAGTA	13308
ATAACGGAGGTT	13260
GAACCTCAGATA	13220
GGTTATTGGGAG	13184
GTTCGGAAAG	13163
AACAAATCAAC	13159
GATCGTATGTCA	13158
ACATTCTGGAC	13139
TATATGAGGCCG	13138
AGAGGAAG	13110
TGAGGTCAAAGG	13078
CTACGTCACAAA	13073
AAATAGAACGTG	13056
CAACTCATACTC	13044
CACTTGATAATT	13033
CGTAAGGCCATC	13018
CTGAATAACGAT	13017
CTACAGTGTAAA	13008
CTACCGTATCA	13003
TTAACGACTTGA	12965
CCGGCCCCTCCG	12962
AACAAGAGAGCA	12957
CAAGATGTGTG	12933
CAAGATCAAACT	12930
CGATGTAGATAT	12910
AAAACAGGAAAG	12902
AGGACTCCATAT	12895
CCGTAAGAAAA	12864
TTAGCCGATATC	12843
GCCAGCTTGCAG	12826
GCAGTCGAGGAT	12821
AAAAGAGAACAG	12790
GAATCAATATGT	12765
AAAGTAGATCGT	12749
GACGCTACTCAA	12736
GTCTCAACTTAA	12732
GGGTTGT	12726
CATGTACT	12682
GCATGGATTTTT	12667
GGGAGGAGACGA	12666
TCCACGGTTCTG	12604
ACGGGAATAGGC	12598
CGTACTGTATCA	12586
ATTATAGGCGAG	12584
CGACATGAATCT	12559
GCGTATGTGAGT	12553
TGTACCCTGT	12541
TACACAACATGT	12525
ATACCTAGGTTG	12521
CCCTACCAAGTG	12507
ATCGGGATACAA	12474
ACACACCGGAGA	12443
ATCAATCGGG	12428
TTGATGAGTAAT	12406
GTCAACCTGCAA	12390
ATGTATGTGCAC	12388
CAGAGTCACAGG	12385
ACGGTGCAAAGT	12360
AAGTATCGTAAG	12319
CCACGTATGTGA	12313
ATATCTTCCGTA	12285
GCATATCCTAA	12285
GCCCATGTCTTG	12273
CACCTAGGCACG	12272
ACGATTACGACT	12247
ACGTGAATAAGG	12241
TTCACCCTGTTG	12228
GCCACCCCTTTA	12216
ACACATTGGTC	12196
ATCTACGT	12148
CATGTTCCGAGG	12143
AGCATCGTGTTA	12106
TGTTATACCCAT	12088
CCCTCCTGAACG	12083
AGACATGTCATT	12069
GGGTACTGATCA	12055
CATATGT	12050
AAGGAAATGGGT	12048
AAGGGCAAACT	12043
GCTCAGCATGAT	11997
CGCTTCATATGG	11984
CCCTATATTGCG	11979
ACAAAGGTTGTG	11973
GGCCTCACAAGT	11934
CTCCTGATTGTT	11913
GATGACCTGGGA	11909
AGACCAAAGG	11906
CCCGCCTAAAGA	11897
TCCGCCGATCGT	11896
ACCTTAGT	11887
ATAGATTTGCGG	11877
CTGAGTACGAAT	11859
AGTAGGTAGGTT	11858
ATTTTATGTAC	11844
AAGATAGGGGTA	11837
CCAAAGGTCATA	11829
GAGTATTGATCC	11826
GTCTAGTATGAG	11804
AGGCCTGTGCGT	11798
AGCGTAGGCTGG	11788
GGATAGGGACAT	11755
TTGAGCTATAAC	11745
TTTCCTCTGTGT	11721
CCCAGTTCGTCG	11709
GATAACGATCCA	11689
TGAATGGTGAGG	11682
CCAAACGACAAA	11663
CTCACCGTTATT	11653
CAGCCTAATAAT	11646
CACCACCCATGC	11633
CGAGTTATAGTG	11611
GCAACCTCGTA	11556
CTAGGTGGTGCT	11552
TACAACTTCAT	11537
TGCGAGTGATG	11533
ATTATACTGGCG	11524
GAAATCTGACT	11514
CGTCGAAGAC	11507
GGATGTTGGTAA	11504
CTTCCCACCACG	11495
ACAACACAGCGA	11482
ACGATTCTCAAG	11481
GCACTAGTATGG	11474
CAAGTTGTCAGG	11429
CAGCTATTACAT	11426
CTTGTAATGA	11417
TAAAAAATTACC	11407
CTTTCCCTCCGT	11395
CGCGTTCCGAAA	11393
ATTCAAGATGCA	11376
TCAACCGGTAGC	11363
TACATCCAATTA	11355
AAGGACACCGGG	11353
CTAACCAATACT	11340
ACCCATTGTCAA	11334
CTGCGTAGAGAA	11332
CAACAGGTGAGA	11296
TCAATCAGT	11276
CCGATCCAACGT	11272
AGTAACGATGCT	11264
TTACTTACGAA	11258
CCCGTACAT	11257
GTTACCCAATCG	11245
CATCCTCGGAAC	11243
GTCACTCTCGCA	11216
AAGCTCCCGGAA	11203
ATTATTCAAAGG	11182
TATAGGCATGTT	11176
ACTTGAGGGGGC	11152
GAAAGTTCGC	11140
TTCAATTA	11137
ACCAAGGTACGT	11136
AAAGATGGCACA	11119
CGCCTCACGGCT	11117
GCACACCCTATA	11089
AGCCCTCCTGA	11062
TTACTTGTGTTT	11027
GTGGCAAG	11011
CCTGTGGTTGTG	11007
TCACGGGGTGCT	10985
ACGAAGCACTTT	10978
CACTGCCATCGA	10959
GACCTGGTGTTT	10959
GAAATGTCAACC	10938
CTGTAAATCTGG	10928
CCTCAATCAAA	10927
GTTCCGT	10925
GACACTCAGCTA	10923
GAAATGAAGTTG	10922
CTTGACAGCACG	10917
AGAGGCCAAACA	10906
GCCACAGTGACC	10875
ACGATCCGGTTG	10874
GCTGAGGTACGC	10848
AATGAATACTT	10836
GCCCTGGCCTTC	10811
CCATATGCATTC	10802
ACATATCGACGG	10801
TGTCTCGTAGTA	10786
CCACTTAATATA	10784
ACCCGTTACCTT	10780
GACAGTAT	10776
GGATATAGCGG	10766
CCCGAGAGTCAT	10761
AGCCGCTGTCAT	10749
CACCAGGGAAGA	10748
ACCCCCACTATC	10739
GCCTTT	10721
GCTACGCCAGGC	10713
CGGAAGGTCATG	10710
GGTTAGACTGGG	10704
TGACATGAAAAT	10704
CACTTTAATTTG	10702
GTGTTAGGCCCC	10702
CCGCTCAATCGT	10692
CCATCTG	10685
CGACTTG	10659
CGCTTCCTCCGC	10658
CACTGGAGAGAT	10657
GAAAAGAAGACT	10650
GTCACTCTGTCC	10641
ACCAGGTGAGAT	10634
CGAAACGGGAGG	10632
CTTTTGTGTTCA	10630
ACGACTAATTCT	10625
ACACAGGCTTAG	10616
GGAAGTTCTAGT	10612
GAGCTTAACAAG	10607
CCGAGGTGCTAT	10592
CACACCGAGTT	10582
GGCATTCCGGCT	10573
ACGCTTGCATGT	10564
ACACGCCGATAT	10550
ATACAGGATT	10543
ACAGACGCACAT	10541
GTAGCGAGAGGT	10531
ACGTTTGCGGAT	10525
CCCCTTCATATT	10512
GTTAGCGGGCCA	10511
GCATCCACTTTG	10503
AAATCGACGGTG	10501
CGAGATACGTGT	10494
TCTCAGGAGGAT	10492
ACAAACTCGATT	10470
GCATTTATTGGC	10446
AGGAAGCTGTCG	10445
AGGGTCAGGGAT	10445
TGTGTACAAGGC	10444
CAACAGGGCAAG	10424
GACCTGCATTGA	10420
CACGGGGACCGG	10413
TCTCAGAGAGAT	10402
ATTCCTGGTGTG	10400
CAGGAGTGCTAT	10393
CAGAGTAGGCGA	10381
CCTGAGATCAGT	10379
TACATGGAGAGT	10377
AGTAAGGTGTAT	10376
AAACAATAGGAA	10373
AAGAAAAAGAGG	10368
CTCATAATCATA	10367
ATACTCGGAATC	10360
TCAATGTCGAAT	10357
ACACATCCAAGA	10349
CCCAGGTACTTA	10335
ACTCGCTGTCTC	10324
CCCCCCAA	10314
GTTCTATAATGT	10313
GGTATGCTGTAA	10308
ACGCTGATCATT	10298
CATCGCCTTGAA	10287
CTGTAGTGCAAC	10280
TCGGAG	10278
ACGAGGAGGCGC	10276
AGTCCGAGTCGA	10256
CCCTTGGCGACT	10247
ACCATAAATAAG	10242
CATCGTTTGATG	10238
CTACTCAGGAAC	10238
AACTAGGGTTGT	10223
TGAACTGAGAAG	10221
ATGTGGCAAAGG	10207
AAATATTCGCGT	10191
TCAACACACAAT	10186
CCGAATCACAGG	10166
AAAAGACAGACC	10165
CAACGCAGTCTT	10153
GTACATACCAGC	10149
CGCTATTGCCTT	10143
CTTGTGGGCAGG	10142
TCTCCTG	10136
GGAAAGATGAGT	10135
CGGGGATCGTG	10134
TTTGCCCCTGAA	10134
CGTTCCCCTACG	10132
CCCGTGCTTTAA	10101
GTCCTCATGTT	10094
GGTGACGTATTT	10089
CGAAGCACCTTC	10082
ATGTATACGCAG	10077
ATTAA	10074
GCAGTGACATAT	10072
CGCCATGCTTGA	10060
GTTTAGACGGGC	10052
AAACATCAACAC	10023
GAAAGACGA	10019
CCCTGTACCAAT	10017
CTTCGGATTCGT	10015
CATTCCATCGTG	10000
CATTGTGGGATT	10000
CCCCATACCATC	9989
ACTAGTTTGATG	9985
GTTGAAACCGGT	9980
CCAGAGATGTAT	9977
GATATAAAGTCT	9970
GAACTCTACGTA	9969
GCAACTCAATAA	9968
CCTGCGGATCTT	9967
CGAACACCGGGA	9961
CCCGTTCTTAAA	9943
CACACTCTTGGA	9939
ATAAGT	9918
ATATGCATATAC	9910
ACCGTATGG	9900
TCTTTCGCAGGA	9889
GCTTCCAGGGTA	9875
CCCATGACATTG	9873
AGGGATGGTTTA	9867
TTACAGTAACGC	9844
GTTCCAGTAAAA	9841
ACGGTTGTTCAT	9840
CCATCCAAGGAA	9840
CACCACCTCGGT	9832
CCATATTCG	9832
CTCTGCCTGT	9829
ACAGCTATACCA	9823
TCACGTCCTGTA	9819
ATGGATTGTAGG	9815
TGGCGTCGGAAA	9813
CAAATAGTCACC	9805
CCAACCCAACAA	9803
TTCGTGCTTTGA	9803
CACGTGAAGTCG	9800
AGGTCAGGCAAT	9794
ACGGTACTCACT	9787
GTTTCAACAGTT	9776
AACACCGATGTA	9771
TCACATTCAACA	9771
TCAGTTACATGG	9763
ACAGTCAGGGCG	9757
CTTGGG	9757
CATACTCTCGAG	9738
CAGCTCCCGATA	9735
AAAACCGCTATT	9730
TCACATTGACAA	9712
AATCACGCTCCT	9711
AACTTGACTACA	9703
TCCACTTATAGT	9703
TAGGTCGAGAAT	9692
AAAAATATTCAT	9682
TGTATCGTTCTA	9678
AAAATGAGTACG	9677
AAGAGCGTAGTT	9671
AAATAAGAGAAT	9668
CTAGAGCCGTAC	9662
GCTGACCATAGG	9650
CGTTTTATTCTT	9638
ATATTAAGTGTT	9637
CTACTGGTCAGG	9633
AAATTAATCTAT	9594
CCCTCCCGTTCT	9589
TTCCCTGGCAGC	9584
AAACATCTCACG	9573
CCAACAGGTCCT	9573
GTCTATCGTGGA	9565
CCGAGTGT	9563
CGGAATTACGAA	9554
CATGTCATGAAA	9548
AGTAGATATATC	9543
CCAAAGGCACAC	9527
TGCGATGATCCA	9523
TGATGAAGCATT	9521
CACTACGCTGCT	9516
AAATACGGATGG	9513
CTCGGTGAGTAA	9493
TACGAGATCCTC	9492
GATACCTATTAA	9491
GACCCTCAATGG	9488
AGCGACGCGATT	9483
GAATACGTAACA	9481
GTCCCTTAGGCT	9471
ACGAATGTACAG	9459
CCTATCTTGTGG	9459
GAGAGGGTCATG	9457
GCGGAGGCAAC	9454
GAAGCGAATCCT	9451
CAACGGAGTTGT	9435
AATAACTGTACC	9413
CGCAATACCAGA	9411
AACAAGACGG	9407
ATCACGATGTGG	9398
CGCGTCCCCGTT	9391
GAATTAATTGAC	9379
CCTCTCTATGTT	9362
CTACCTTCTTCT	9344
GGTGTAATTCAT	9324
GACCAAACGGAC	9296
ATTTCAATAGAG	9290
GAAATAGGTAGG	9288
GACCACATGGAA	9287
CGGTAAGATATA	9271
CGGTACTTCATG	9267
CCCTCCCTTACT	9261
CATACTTCATTC	9260
AGGATCAGTACA	9256
GCAACGTCCCGC	9256
CAATCTGTAATC	9245
GACAGGTTTGTG	9234
CCTTCAGCAGCA	9233
ATTTTGAAAAGT	9230
ACACCAGAAAGT	9229
ATCCGCATGTCA	9229
GGTGATAGAACA	9228
TAAAGGGCGGTG	9225
TCACTGGCACAT	9225
CGCGAGGGTCTG	9214
GAACAGGAGTCA	9193
CACCATGATAGA	9191
CGGGTGGTTTTG	9190
ACCGTCAGACAT	9189
AAAGTAAGGACA	9180
CTCTACCTTGAA	9174
CTTTTTCTGCTT	9166
ATCAATCCACTC	9155
ACCCTTGACATG	9142
GGCAATCTAATA	9139
CATGATGTTGAG	9137
CACATCAACCGC	9116
TATCCGAGGCAC	9105
CCGTAGGTCGAG	9104
TACCCTGTATGT	9097
CCCTCCGATAAA	9093
CCTGCTGCGAAT	9086
GGTACCCTCAAT	9085
CCAAGTGACAAG	9083
CAAGTGTACAAG	9074
GACAGTTATAGT	9069
CAAATGGCCCCC	9068
TTCCATCAAATT	9048
CCGTTGTATTTG	9047
CGGTACGCTTCA	9036
GTCCCCTGATTC	9031
CGGGTAGGGAA	9030
GCGGGATATATC	9029
GTTCTGCGGAGT	9026
GTCACCATGTAG	9013
GAAATACCACGA	9012
CACTCTATCTGG	9009
CAACAAGCTATC	9000
ACCCATGAATTG	8998
CAACCCGTCCAG	8991
ACCGATAGAGAT	8990
CATACTTTCTTT	8990
TCTACTGTGTTT	8989
AGCCACATGGAG	8986
ATCCCACCTTTG	8978
CCTATGAAGTCA	8973
CCACACACTGAA	8968
GCAAGTTTCACG	8957
TCTGACTATTAA	8956
TAACATAAACAG	8952
CCGAGCCCGGAA	8943
CCCCCCCGGTGC	8939
AGAGCACCCTT	8932
GTATGGCAT	8931
TAGTGAA	8926
AATGTTATGGTT	8919
CAATATTAAATT	8917
GAGCGCCAAAGT	8900
GCAAAAAGTAGG	8896
ATTGGGCACGAT	8875
ACCGGAGGGCAC	8868
GTCCATGCCGGT	8868
TTTGTTATAACT	8860
ACTCCTCGTACA	8859
ATCACGATAATG	8855
CCTCATCTCTGG	8842
ACTGTTCTGCAT	8835
AAAGACAAAACA	8832
GAACGTTTCAAG	8819
CAAGCCTGTTGT	8818
ATTGTAACCAAT	8816
GGCTCAACTGTC	8815
GAACCCTAG	8810
CTTTGAATCATA	8775
ATACCCGATCAG	8768
CCAACGGATGAT	8765
GCACGCGTGGGA	8764
CAACCCTGTACA	8763
CAAGAGAAAACG	8763
CATCACGTACAG	8762
CTCGAACCCAAC	8747
GTTGAGAGAGAA	8741
GTGGTGCTTCTT	8727
GAGGCTTGGTTT	8724
CGTAGATAATGT	8720
GACTAGTGCGTT	8710
CAACCGGGATGG	8706
ATTCGTGGCAAG	8705
GCTCAA	8699
ATCTTAGAGCAC	8696
GCAAAGAACTGG	8690
CGCCAGGATAAG	8686
TCAACAACTTTT	8676
AGTGTTGATGCA	8673
CGTGGTAATGAG	8673
GATAATAGACTA	8672
GCGCCCCATGTA	8669
CAAAACCCTCAG	8666
AACGATGCATTT	8662
GGGAAGGGTGCC	8658
AAATGTTAGCGT	8648
AGTGGAACCCGT	8648
AGTACTTCCGAT	8641
GAAACGGCATGG	8639
GTCCTAATGCAT	8639
GTTAATCGGTGT	8634
ATCCGTCTATGT	8633
AGGCCTCTTAAT	8625
TTAACGCAAAGT	8625
GGGGGGAGATAT	8622
TGCACTTGTCAG	8599
ACTGCAGTGAGT	8595
CCTTCCGGTATA	8594
TGTTCGACTGGT	8590
CTTCCCAGCTAT	8572
TCATCTTGTGTT	8562
TGTGTTCTATGT	8550
AAACAACCCGCT	8549
GACCCTCTCAGC	8539
GTCCTTTTGCTG	8537
CCCGGCGATTGT	8536
ACGGATTTTCTG	8535
ACATTAGTACAG	8534
GCTCATGAGTGG	8523
ACGCTATCA	8517
CAACCGGAGTAG	8515
AGAGCTGTATAA	8513
GCTAGGCTAGTT	8507
AGCTGTCTGGTA	8505
TCCGACTTGCA	8502
AGTACTCGAGGT	8495
ATCATAGGACCT	8478
CCTGTAGGGGGT	8476
CCCAGCATAAA	8458
ACAAGTCTAGCA	8457
ACAGATACTATG	8455
ATCCGGGATGTT	8455
ACCGACACGACT	8453
ATTACGTGCCTT	8441
CCCCCACTGAAG	8438
GCTCTGACTTAT	8437
ATCATGCCCATC	8420
CTAGTCACACCC	8420
AATACGAATATG	8417
GACAGTCGGTCT	8415
AGTTGGAGGGAA	8410
GATACTGTCATG	8408
CGCAACTACAGT	8406
CAAGCTGTTGCC	8401
TCCTATGTGAAT	8397
CATCCTAGGACC	8394
GCATATTCTGT	8388
TAAATATTAAGT	8388
CTCTCGGAGTCA	8385
CGCTCCCT	8380
ACAACAGAGGTC	8377
GGCTTGGATCAT	8374
CGAGATACGACA	8373
ATAACAAATCCT	8364
CAGTAAGAGATC	8364
TTCTGTCTGTCT	8362
ATCCGTGGTTCT	8361
ACCTTCGGGCGT	8360
ATATAGGACCAG	8353
TAATACGGTAT	8353
ACCACGGATCGG	8347
TGTGAGTCGCTT	8344
GCCTTCATATAA	8343
TGTATTCTCGTT	8340
ACACTCGGTAGT	8339
ATTACGGCTGTG	8339
CTGTTCTAAGCA	8329
GTTGCTGTTATC	8320
AATATAGTAGCA	8318
GGACTGGACTGG	8290
GTAGCTGCTCCA	8271
GTGCTCGATATT	8266
GAGCCCAACAAC	8261
GCATCTCTTCGT	8260
TCCCCCCGATAA	8247
CATTCTGGGAAC	8230
TGAGACCGGCTA	8228
AACTATAAGTCC	8209
CAAGTATTAATT	8204
GCACGTCATGGT	8192
AAATAGGGAAGG	8176
TGTTAGAATAGT	8171
CACAGTGAATAT	8168
ATCATTTTCAGA	8167
GAAACTCTCAGT	8165
AAGAACGGGGCA	8163
GGCATCAAGTTT	8161
TGGAACCACACG	8161
AAACTCCCAATG	8157
CCCTCGACCCAG	8146
GCCCTTCTAATC	8146
TCAACGGCTGAT	8146
GTTACGCGTGCT	8144
TGTTGACCTGTA	8136
CACACTGTGGGA	8132
GTCCACGTCATC	8119
CCATGCACGATG	8104
CCTGTTGGACGG	8101
GGGCATGCTTTT	8101
CCAAAACTCCAA	8097
TCAATGGAGATT	8097
GTGCCCCATCGG	8096
CCTCGTCAATGT	8094
TTAATTCGT	8090
GTACTCGACGGC	8078
ACTAATCCTTCG	8073
CGATGGTGCATT	8073
CCATACAAGTAT	8047
TGGCACTTGAAT	8046
CATAACAGTCGA	8040
GTATGAGTAGAG	8038
ATGAAGCACACA	8037
TCTTGCGCTGGC	8035
CTCTATCAGTAC	8031
CTCAGGACTTTA	8028
CAACCAACTATC	8018
TGTTGTCCGGTT	8011
ACCGACTTTGT	8002
TCAAAGAGTATT	8002
CTCTTCCAAACC	7998
GTCACGAGTTGC	7990
GAATGGAAGTGG	7987
TGCTCTTCCGGG	7981
ATCTCTACTTTC	7976
GACAATGTCCGG	7976
GCGAAGATAACC	7966
ATTCGTGCCATC	7962
CTATGCACGTAA	7962
TCGAATGGTGTC	7954
GGGGTTTC	7950
CCCTTCCATACA	7945
TGCTCACACGTT	7932
AAGGGCATGACG	7920
GATCCAGTTAAA	7911
TCGTACGGTTGG	7910
CCTCTACAAATT	7899
ATAGATACCATT	7897
CAACAGATGTGT	7880
TGCAACCCACGA	7878
ACTCATTGAAGA	7877
GAAGAAGATGAA	7875
CAACCGAGCCGG	7871
ATTAAATAGCAA	7870
CCAGTGCCCCAG	7868
GACCACACTTGG	7867
ACTTCATATGGG	7860
ACATATCCATGA	7859
CAGCTCCAACTG	7854
TCAGAGTACGT	7851
CCTGGTGTCG	7846
TCGTGCCACGCT	7834
CGTATCTATCTT	7828
CTTCTTACCTTT	7827
ACCGATGGTGAG	7824
ATACGTAGCATT	7818
ATCACCACCGGC	7818
CGGAACAAAGG	7816
GCCAGGAATGAG	7811
TCCAGGGAGACG	7809
AGGTCGGCGGGA	7793
ATCCACGCATCG	7793
CCCGGTTCATAT	7787
GCAATGCCTTAT	7786
AGAATTCAGTTT	7773
GATCCTCGAAGG	7769
ACCCCCATGAAT	7762
TTACGCATGATG	7755
ATACCCTGCAT	7750
ACTCATAGCTTT	7741
CCACTTAT	7737
GTGCTGGGGGGG	7726
CTCTATTTGTAC	7704
TCGGGCTGATGT	7703
TTACACTAATGT	7702
GTCGCTAGGACG	7700
GAAACCCCGTT	7695
AAGTTCGGTCAC	7693
CGCAGCTTT	7693
TACGTTGAGAAG	7681
ACCCAGAGCACA	7679
GAGTACAAAAAA	7679
AGAAGAATACTG	7672
CCGAAGGGTGAC	7664
GCATGTACAGC	7661
CCGTTTAGGAAA	7658
CTTATGAATAGT	7657
ACATAAGTGGGG	7653
CCCCATGTACAG	7651
GTACAAACCGGA	7649
GAATTCTGCATT	7644
CACACGAAGTGT	7642
TTTCTAGATGAG	7640
GTCATAAATTCA	7637
CACAAGGCAGGC	7636
CGCTACCGTTTT	7636
GTTCGCGATGCC	7633
GGGCGTAGACTA	7632
ACAATAATGAGG	7630
AGCGACTCTCAA	7627
TAGAGCTGCAGG	7627
CCACGCAACAAG	7624
CCGACCATAGCC	7621
CACCCTCGCGTG	7620
ACGTATGCAGAG	7617
CCCGTCTATATG	7617
CTCCACATATAT	7616
ACAAGGGCCGTG	7614
TGGGGTAAAGTT	7612
CCAAATATTGAC	7605
TTAGTGATCCCG	7600
AGCACGGTATAG	7598
GTTGAGATGCTA	7598
ATACCCCAAATT	7588
ACCAATCCTCTG	7586
CTTGTAATATGT	7579
GAACAAATTTGT	7575
TATCAGTTACGT	7575
TACTAGGTTTGC	7573
CAGCATCTCACG	7571
GCATTTTGTTTA	7571
CAGACTATTGGG	7570
AGACGCCTGAAT	7566
TCCCCCTCCTT	7562
GCCAGCTAAACA	7561
CGAGCGTCGGAT	7559
AACAATCCGAAC	7557
CTCGGGTATCGT	7557
GCGCCCCT	7557
TGTATGGTTGCT	7553
AAGTAGGAGACA	7548
ATTAACATGGCG	7546
AACAATGGTCGA	7544
TAGTATAGTTCG	7542
GCATCCTATTAT	7541
TGTATTGTGTAT	7540
GCCAGCAGACCC	7538
TATGTGCGATTA	7515
GCTGACCATAGA	7506
TTCTAAGGCGTT	7505
GCATCTCGACGG	7504
GCACGTCTTTGT	7500
CTAGTTAGGATG	7499
GTTTAACAGAGA	7491
CCGCACCTTCTT	7486
AGCATTGAAACA	7485
TCGAGGAGGATG	7476
ACTCGTTTCAGT	7474
ATAGCTCCATTC	7467
GCCCTGCAGCCG	7461
CGCCCCGTAGTA	7459
GAACCGATCAAT	7459
CCTCACAGTTGA	7455
AACCTTGTCCCA	7448
ACCTAGGGCT	7448
CCTAACAACTCT	7448
GAGGCAAATCGG	7437
GGTCTTCGGAAA	7434
CAGCACCATGTT	7429
CAACTAATCTCT	7425
ACGCTCCTAGTA	7423
TTGACCATAAGA	7420
AAAGAAGGGAGC	7417
TGAAACAGCTGT	7417
ACATCTAGAGCG	7413
ACACCTCCGACC	7411
GCTACCCAGTAC	7411
TGACTTCACCAG	7411
ATCCGGCTATGT	7399
ATAACCAACAAT	7398
ATGAGT	7393
TCTCTGCACAAG	7385
TTACTTCCTGTT	7384
CATTATGACATG	7383
CGCGCTGACACT	7377
ACTCACGAG	7363
CTGAAATAGTAT	7358
AAGCTCCACTTC	7351
CCATCGAGTGTG	7350
ACTTAAAAGGGT	7343
CACAGAGGCGAT	7332
CTGTAGTAT	7332
CCGATTCTTTTT	7318
ATTACCTGGGAG	7315
GTCACTCATCGG	7308
CAATCTGTGATG	7283
AGATACAGCGCC	7274
CAACAGCGTGGA	7273
CATAGTATATAC	7268
AACATATATTG	7267
ACTAACCCGACC	7266
CCTAGCCCAAAG	7263
GACACATATTAA	7259
CCCCCTGTGTTT	7256
CCACCCTGAAGG	7250
CACAACGAATAG	7246
CTTTGTCCCCTC	7245
ACAACAACCCA	7243
TCGTTGTGTATA	7229
GTAACTGGGTTT	7226
CACACCGTTTCA	7222
ATCCTCTTTCTT	7220
CTTCTTTTCAAT	7219
TCTACGTAATGC	7218
AAGAACCCATTA	7216
CCCCCCACTGTT	7216
ACAGGCTGTAGA	7215
ATTGATGACTTA	7204
GAACCCCTGAAA	7203
TTGCCCAGAAAC	7185
CAGAGCATGTTT	7181
TTTTCCGTCAAG	7179
GCGTGTAGGAGG	7176
CTTCCCATGCCA	7172
ATTTCCATGGCA	7166
CCATATGTCCGA	7154
TGAG	7152
TAACACGTTGGC	7150
GGGTTAGTACGG	7145
ACCGCTAGTTAT	7141
ATGCACC	7135
ATTTTAGCGTAT	7123
CGACGCCTCTTC	7121
CCTTCTACAGAT	7117
TCCCATAAGTAT	7116
CTAAGGGCATTC	7109
CCATGGCTCAGT	7107
AAACCCATCGGT	7106
GCTGCGGGTGGA	7103
CTGCTGAGCTC	7101
CTTCGCGAAATG	7094
ATGGTTGAGCGT	7088
CCAACTTGAACT	7085
TGCTGGGCTATA	7085
CGAGACCTCTCC	7061
CGGAACGTGGGG	7061
CGCTTTGGAGT	7056
CGTGCCCGATGT	7056
TACGTACCAAAG	7052
CCGTTCCAGTCC	7050
CGTTCCGTGCAC	7050
ATCTCTACGTGT	7042
GTGATTTTGTAA	7038
ACTCCTTTGAGT	7031
TTTTAGGAAATG	7028
CCGGATAC	7025
TTGTATGGAAGT	7025
ATTGAAGTGTTG	7024
ACATAGATGTGG	7022
AAAACATCGACA	7018
ACGCTGGCAGGT	7010
CCACTAAATAGA	7002
CCTCTCTGGATT	7000
TGTCATCTGAGC	6994
ACGCCTGGGGAT	6993
AGCAGAATATAA	6989
GTCACTAGTCAC	6986
TTCAGTGCCTGC	6984
CCCTCACATCG	6972
GCGTGCAGCACT	6970
CCGCACGTTTCA	6961
CCTTATAAAAGA	6957
GGCTATGAATCG	6956
TTACAGAAGCAT	6956
TCTGTCATGGAT	6954
AAGACCATCTCG	6953
CCTATGATGT	6953
CGTTCCCTCAT	6940
CGGGGTTGTTA	6938
CAATACATGGCG	6930
ACCGCGGGGATT	6928
CCGGCTGTTC	6926
GCACTAGCTTCA	6924
GCTTGCTGTCT	6919
TATCCCGATTTG	6919
CTACTGGTACAG	6912
GCATACAAAGCG	6912
TGGTAGACGTCT	6909
CTCTATGA	6903
GACGAAATGAAT	6898
TCCGACAAAGA	6895
GCAATTTGTGAC	6893
GCCTCATATAG	6892
GCCTTGTGACGT	6879
AAAAACCATAAT	6874
ACTGATAATCTG	6873
TGATCGGGTAGC	6870
TCTGCCAAGGCG	6867
CGTGATAGGCAG	6863
CCCCATA	6861
CCCCAGACGCTA	6860
CCCCTTGTGAAG	6860
CCAGAGCCATCT	6848
GACAGATGCAAG	6845
CCCTCCTCG	6843
CCCCAGCGCAGA	6842
AGGAGCG	6833
TCCCGAATCC	6831
AAGAATCGGTAA	6830
CTCGCTCTCCAA	6829
TTCCCATGTTGT	6808
CAACAGCAATTA	6802
CTACACATGCT	6801
CCCACCGGGTAC	6800
CCGTGG	6794
TCATATGTGAGT	6794
GTGTGAAGTTAA	6792
ACTACTGTCAGG	6784
TATGCGGAAAGA	6784
CGCACTTTAGAC	6783
ACTCCTTAGAAG	6778
CTACCGGCAGGA	6778
TCACGTTGCAAT	6778
TCTGAAGTTGAA	6774
GTTTGCGGTGGA	6770
CACCCTCTCATT	6768
GTATCCTGTAA	6761
TCGCATATAATA	6761
GAAGCCCAAAAT	6753
ACTAACTACGAA	6744
TGGC	6741
CCCCCAAGAATG	6734
GCCGTGCAAAAT	6729
TGCACCCCATCC	6728
ACTATCAGGGGG	6727
CCATCCCGGTAC	6722
CGAATAGGTCGT	6721
ACATGCAAGAGC	6718
ACCCATGATGCG	6718
AAAAGATGTTGC	6713
CATCCCATGTCC	6711
TGAACGGAACAG	6711
GTCGCGAGTGGT	6710
ATTCACGACTCA	6706
ACCGTTCCAGGG	6703
GACCATTATTGA	6702
GTAAGGGGCAAT	6702
TGTATCCCTTTT	6697
CAAACTGATGGT	6696
CACACTGAAGGGG	6693
ACCTGATCGGAA	6691
CACCCTATTCAG	6691
GACTAGGCACTT	6690
CCAACTGGGATA	6688
GGGTCCACTCAA	6684
ACTCTTATGAAG	6683
TCTATTACTTCT	6682
CGAAAGGGGACG	6681
CCATTACTATGG	6680
CCTGTGATAAAT	6679
GCGCGCCTAAAC	6679
CACCCGAGAACT	6673
CAACCCAGGACT	6670
GCGACCGCACTC	6670
ATCCACGATGTG	6663
CGTACTAGAATG	6662
TTCTACCAGCG	6662
TTCCATGTAGAA	6661
AAACTTCCATTG	6660
CGCCGGAGTTGT	6660
CTAGTCGAGCAG	6653
GAATGATAGAC	6650
TAATCCGGGCTC	6650
AGTGAGACCTGG	6644
GATCTGTAATT	6639
CCTATGCCCG	6637
GAACACAAGCCT	6634
AAAAGTGAATGG	6632
TATCCGGCTGTA	6629
TCCGCAACGG	6622
AGCACGAGTCAG	6621
CATCATGTGCAT	6619
AAACTGCCCCGC	6616
TGAATCAGGATA	6614
CAACAGGACGCT	6613
CGGAGAGTCTCT	6611
CCAATTTAGAGC	6609
ATCATACTTGAA	6608
CCTAGAGTCAGT	6608
AGGCCGAAAGTC	6606
CCATAGGATAGC	6603
TTTATTGAGCGG	6600
AAATAAACACTC	6587
CATAACAGTCCT	6580
CCTCGCCGTTTT	6579
CTCGAATA	6578
AATAATGGTCAG	6575
TGACACCTAAGA	6572
TATATCGTGTCT	6571
GATAGGAGTAGG	6570
CAAGAGAACATT	6565
CCGACCCGTTTT	6557
TGACCTAATAGC	6550
ATGTTCCGCGGG	6542
ACGTATTACTTA	6541
ATCTGAACTAGA	6536
TCGTAGACGCTC	6531
GTTGGTGAGGTT	6515
GGGCGTGCGCAT	6511
CCCCCCCTTTTG	6506
CTAGAGCAGAAG	6502
ATAACACCAAGT	6501
CGCCCAGATGAT	6501
GCGCGTGTCACG	6499
ACAATGACTGCT	6497
TGAATTTAATGT	6497
ACTCAGGTCTAG	6492
CTTGGGTACGGA	6490
CGCATCCATGTT	6488
ATCTCCACGAGA	6484
CCCCATAGGCTA	6483
CCCCTGAGCAGT	6476
CACAGTCCGAAG	6474
CCCTACGGCCTA	6473
TATGTCATCGCC	6473
AGTCATCTAGGG	6472
ATCTCTCAACA	6471
CATTCCACAATG	6471
ACATTAATGGCC	6464
ACTCTTGATTTG	6462
GCGCTCAAAGAA	6462
CTTCATGGACGG	6460
CGGCTGCTCTGA	6458
CACAAGGTATTC	6453
CGTGTGTTACAA	6453
AAGTAGACGGGT	6452
GATGAATTCCAT	6448
TTGTGTCGTGTG	6447
CAAAGGGGCACT	6440
ACTTCGGCCACT	6434
AAGACCACTTAT	6432
GTCCCGGACGGG	6431
ACCGTGGATTCG	6430
CTAGATACGGTG	6430
TGTGAGTGGGGA	6429
AGTAAGGTCAGT	6427
CTCACGACTATA	6421
CATTTAAGACGG	6419
GAATCCATGTGT	6418
TGAGCTTAGTTG	6416
GAGGTTGGATTT	6411
TCAGGAGTTGAC	6411
GGAAGGAACATT	6400
AGCGAGGTGTC	6397
TCTTTCCCAGCA	6395
TCTATCGGAGCT	6392
GGATGCAAACGT	6388
CCTCGTAGATAC	6385
AACAGTCCCATC	6383
ATACACATGGAG	6376
GACCTGGACGAG	6368
TCCACACTACAC	6368
CGAGGTAGTCAC	6367
GATCACCTTCTG	6364
CGATATTGTAAT	6363
ACCGAGACCCTA	6362
AGTGACAGAATG	6360
CACACGGAACAT	6359
ATGCGGTAATTC	6358
CATACTTGTTAG	6358
CGAGGGATCACG	6357
TAAGATGAATTT	6355
CCGAAGGTGGTA	6353
TATACTTGTAAA	6353
GATTATTGGCGA	6350
AATACCCTAGTC	6348
CAGATTGGCTAA	6346
GCACCTGGCGGA	6346
CAGCCCATCTAA	6345
CCTTGTCATGGT	6345
GAAAGATAGGTA	6345
CACTGCCTTGAT	6342
TACAATATGTAA	6342
TCATACTTGGAC	6340
ATTGTGATCCAG	6337
CCTGGGATGTAT	6335
CCTTCTTTCTTG	6335
AGGGAGCACATC	6330
AAGCCGGTACCA	6327
ACGTAATATGCG	6325
CTATGATATCA	6324
CACCCGGGGACA	6323
TATCGGGACCGT	6318
GATAATGACTAT	6317
TTACATTGGGA	6316
AATAGTTTCAGC	6309
TGAAGGGATGCT	6304
CCATTGATACTC	6299
GCAGCCCTCCAT	6298
CCCATCCGTTTA	6296
GCACCCACAGGG	6292
CCCGAGGATACT	6291
TGGCACATGGTT	6284
TCAGCTAAAAAT	6282
ATTTTTGGGGAA	6275
ATGCCCATTAGT	6274
CCCTATACTTGG	6268
AAATCATT	6264
GATATCGTAACA	6263
TCTACGTGGAAA	6260
CCGCGAGGATGT	6253
ATAACGATTCGG	6247
CCAGCGAGAGAT	6247
TTCATTCTACAC	6245
ACGAGCGTCGAG	6242
GGTGTTTGTTCA	6233
ACCAGACAATCA	6231
CAACCTCCGTAA	6230
TATCCAAGTGCT	6230
ATGGTGCATGGG	6229
AAGTCATATTTC	6220
ACAAGTAAGTAC	6220
CGTATCCTATTT	6214
CACACGGTGGGT	6209
ATCGACAGGATA	6208
CCGTATTCTTTT	6204
GTGCTTGGTTTC	6202
TATAACTTTTCT	6201
AAAGATTGATTG	6199
GGCTGCTGTTGG	6197
CGTATAT	6195
CGGCCTGGCAAT	6191
TTCTTAAACCTG	6191
ACCCAAAGTATC	6186
CTTAGTGTGATC	6186
GTCCTTTTGTGT	6184
TCATCTGGGAAT	6181
TAATACACGGAT	6173
TCAACTTGCCCA	6169
ACTGTTGTGCCC	6166
ATCCTAATCGGG	6165
CCGGGAGTGAGT	6160
CCGCGCCATTAG	6151
GAGGTGAATAAA	6151
CAAGACGAGGAT	6150
GCGATCACCTTG	6149
CGGTGTAGGTAT	6147
TTGAAGATAGGA	6143
CACCCCATGACG	6142
AACATACAGCG	6141
TGCAA	6141
ACCCGGGGTACG	6139
ATTCAAGGTAAT	6138
GAGATACGTC	6135
TATTAGGGAATA	6134
CGGGACGGTCAG	6133
TAAAAAGCGACA	6132
ACCGCCAGCAGC	6127
ACCCCTAGATCG	6125
CAGACAACCACT	6125
TTCATATTCATT	6125
CCATATACATAT	6123
CCGTCGGCTCTC	6122
GTGCACGTCTAA	6119
ACAGGTTTAATA	6117
CATGCAAGATCT	6117
CTGCCGATTTAA	6116
TGTTTGACCCTG	6116
ACGACAGGCCTA	6113
CATTATTAATC	6111
ATTCGTGTAGGT	6109
CCTCCAACGAGA	6104
ACGCCCATATGC	6100
GATATACA	6100
GATGTACCATAG	6100
GTTTTGATCCGT	6097
ACTACCGGCGGC	6091
ATGTTCCCGCAT	6088
GGACGGGCAATA	6088
CGTCAGTAAAAG	6086
TAAGGTGTGGAA	6083
GATAACGATAGG	6082
ACAGTTTGATTA	6079
ACGACAAGGAAC	6076
ATCCAGGTCAAC	6076
TTTGAGATCGAA	6071
ACTAAGGTACGT	6070
CTTTTCACTATT	6070
CCAAGTCGCAGG	6063
TGCGCAGCTAGA	6063
ACGATGAGTAAC	6062
CGCACCTGAAGA	6062
GCACCCGTTATG	6062
GTGAGTGGTATT	6060
ACCCACTGTAAG	6052
CTCAGCCGTGTA	6050
ACCGGTAATGAT	6048
GAAATTCACTGT	6048
ACCGTCACTTCG	6047
CAAAGTATAGAA	6046
CCGGAGCAATCA	6046
AAGTACGTTGAA	6045
ATCATCATCAAT	6044
CTAAGGATTCGC	6043
TCTTAGACGAGG	6036
CATAATCACAGC	6030
TAGTACGCTCTT	6029
TTAATTGACTTA	6024
GGTTGAATAAAA	6023
CTGTCTTAGGTG	6021
TGGGTGATCATG	6020
TTACATGCAGAT	6018
ACGACCGGGTGT	6014
CCACCGGCTAGG	6011
CGACATGAGGAG	6011
CTAACCATCCGT	6007
GCCACCATGAAC	6005
GTGCCAATGGTT	6003
ACCCCGGCCCAT	6001
AAATAGGATCGA	5998
ACTCGTCGGGTA	5998
TTCCTGGCGTCA	5998
CGTACTAGTA	5993
TCGTTGGGGGAG	5993
TTCGACTCGGAG	5993
TTGATCACCTTG	5993
CGCATGCGCTAT	5981
GTTGCTCACATT	5979
GTTTCGCCCCTT	5977
CCGGTAGATCGA	5975
ATGTAAAAATGC	5971
CCGACTTATAGA	5969
CACGAGGCAAG	5967
AATGTAGCACAA	5964
CCCCACGACGCT	5963
TTCTATGTCAGG	5963
CCATCCGGAAAC	5958
GGAGCACAGATG	5955
TGTGCCCACATG	5952
ACTGAACAGGGC	5946
CGCCGTGACAAT	5945
TCAACAGTGCGT	5938
CTGTACGCTGGA	5934
CCAGACGTTTCT	5926
CTGAGAGTTAAT	5922
TCACTAACGAAT	5922
AGGAGGAAGGA	5914
CCCCTCGATAGG	5912
ACGCCCCATCGA	5908
CCTCAGGGAGAG	5908
ACACATGGCTTG	5900
ATTCAAACTGTG	5895
AAGAGGCTAATA	5893
CCCTGTTATTCT	5893
CTTTTCAATTTG	5891
ATTTTATAGAT	5888
AGGGATTTGTAA	5876
CAACAGGGGGCT	5876
CTATTCAG	5873
TTGAGTAGCGCG	5872
ACGAAGAGTCAA	5866
CCCATTCGTTAA	5865
CGGAGCTGTATA	5863
ATCCACCCGCGA	5859
TGACTAAACCAA	5858
TGCTTCATCGCG	5850
CTACCGACGAGG	5842
TTTCAAGTCATC	5837
ACTATATCCAT	5833
CCTATGAGAGAT	5831
ACGAATTCTAAG	5828
GTCCTAATACGA	5826
CAACAGGGTGTG	5825
TGTAGTTGACG	5818
ACCCACTGAATG	5815
CATGTGGGTAAT	5812
TATAGGTAGACA	5810
ACGGCCGAGGAG	5809
CGCGCGA	5806
AGCCTGACCCCG	5801
GGTATGGTCTCG	5800
GAAACACGTACT	5799
TCCCGGGCAGAT	5796
ATCACAGGGATT	5795
ACCGAGGTCTTT	5792
CAACTTAGCGCC	5789
AGGAGTTTGTTA	5788
GGACTAAAATCT	5787
AAGCCACCTATG	5785
CCCCTCCGTTAA	5784
CTGATGCGCTAT	5781
TATGGTCTGCCC	5779
TCTACCCCAGAA	5779
ATAAAGTGAGAG	5777
GGCATGGCCTGA	5776
TCAACTAAATCG	5776
GTCATACAATTT	5774
GCGAGATATTGT	5773
TACTCCCAAATT	5771
CACTCCGATAGT	5770
CGTAGTCCCATT	5768
CTGACTTGCAAT	5764
GGATACCGCGTA	5764
GCATTTCTTGGT	5762
CCAATCTTTGCA	5760
CCTGGAACGGGC	5758
AGGGCCCTAACG	5754
GAGGCCCGTTAC	5753
CATCATGCAAGA	5746
CTCGCGGAGATT	5746
ATTTACAAATGG	5742
GAGGTCCCAAGG	5740
GTGTTTGGCCGA	5740
CGCAAGACGTCC	5737
CTCCGCAGCAAT	5733
GGCAGACGTTGG	5732
CCCGACATAGGT	5731
CGTTCCGGGTTG	5718
TGGTTGAAGGGC	5718
CACCGACTAAGT	5716
CGGCAGGGGACA	5715
AATAGGGAGGCA	5714
TTCGGTTGGGAT	5714
GAGAGGCTTGTG	5713
CCATTATGGCA	5711
AATGACGGGTAA	5710
ACTAGCTAGAGT	5709
ATATATCCACTT	5707
GCACACCAATCA	5707
CCGGTTTT	5706
ATCTACGTTAGC	5704
CCTCCAATTGAC	5704
CAACGTCGGAAT	5703
TCTGCCGGATAA	5696
AAACACGAGATT	5695
CAACAAACGACA	5695
AGCTGGAGGTCG	5689
AGCCATCAAAT	5688
GACCCCATAGAC	5688
CATCTTACGTAT	5684
TGTCCCACGAAG	5679
TGAACTCAACAA	5676
CTAATATAGTCC	5675
TCCGAATAGCA	5670
GAGTATGAAGGT	5668
AAATTACCTGTA	5665
TCACAGG	5665
GCTCTTCGAGGT	5663
GGGCATGGGGTT	5662
GGGGTTAGCAGT	5662
CCGTCGCAATTG	5661
GCGTCTATGGTT	5661
ATTACTATCCGG	5658
GCAGTGGGCCCG	5652
ATATGGATCTGA	5650
ACCCCTGCGCAT	5649
CAATAGAAGGGC	5649
ACCAATATGGCA	5646
AGTGCTCGTTAC	5646
CTCAGGGTTGAG	5645
CCACCTTTGAGT	5644
AGCAGTGCGTAG	5642
GCTCTTAGACGA	5642
AACCCCCATGTT	5641
CTGAATGGGGGG	5640
CGACAAGAGTAA	5633
TTCCTTGATACA	5631
TCCAATATAAGT	5629
CTTTCTGTA	5627
TTTGCCGGTTCT	5626
ACTGTAGGAAAG	5625
GAAAACCACTTG	5625
ACCATGGTGCTA	5623
AGGACAGAGCAC	5623
ACGGTGCCAGAT	5619
TCCATTAACTGT	5615
CATTAGGATCTA	5611
TAAATTACGGGC	5611
TCAATCAGTTGG	5611
AGTGTGGTTAGT	5608
GCCCATTCCTTG	5608
ACGACCAATCCC	5605
AGTAGATTATAT	5600
CCGATTGTGTTT	5596
TCATGTGTCAGG	5591
AGCCTAGTCCGG	5585
ACCTCCCTGTCG	5584
GGCTCCCTAGAT	5583
CGCCTTCTGCAA	5576
TCTTCGCTATGA	5575
AAAAATGCTAGT	5574
CCTATCGCTTTC	5574
CGGTATCGATAT	5569
ACTGCCGCCCTT	5566
ACCAGGGAATCT	5565
CAACCCCCCGCA	5563
AAGACGACCACT	5562
CATTGGATAATT	5554
AAGGTCATCCTA	5550
CGAGAGGTGCT	5547
TGTTCTGTTTGC	5542
GCCAGGGTTCCC	5541
TTCACCGGGAAG	5539
ACGAATGTTTCA	5534
CGGTATTACATT	5531
CTCCGCCCTGTG	5529
CTTTCACCG	5525
CGAAAGAGGCAT	5523
ATTTCACCGAGG	5522
CAAACAGTGGAA	5522
CCCACCGGATAT	5522
GGGTGTTGAATT	5522
CTCCCTTGAAGA	5520
ATGACATAGATCT	5515
AGAGAAATGGTT	5511
ATAGTTAGACGA	5509
TATATCTTTAAA	5502
CGCACTAAATCG	5495
ATAGGATATTCA	5488
GATAGTATATAT	5488
TGCCCTCACCTG	5479
GAGGTCGGAAAG	5478
TCCAGTGCAGGT	5472
GCATACTGTTTG	5470
ATAGCTAAGATG	5467
GCACCTCTGTT	5467
GACTAGGGCGGG	5463
CCAAGGACTAGG	5461
GAAAATGGAGGT	5460
GCAACGCCGCAG	5454
CAATGGCGTAAT	5445
GGTTGAATCAAA	5441
GTTTGGGGAGAA	5438
CCTATTGTGAGC	5437
CTGAGTCACTTT	5437
CAGATTGAGGGA	5436
CCTCGCGTTTCT	5435
CAGGACCTGTAA	5432
TTCCGGCAGTAT	5429
TCTACGATCTAT	5427
TGGACGGTGTCA	5426
AGCGTTGTATTA	5425
TCCCATGCACGA	5424
GTGACAGTGCTC	5419
CGATTTAGGACG	5417
AATACCGCAAAG	5415
ACCGTTACG	5409
CGGTCTTGTACA	5408
CCAAATATTCAG	5407
CCACCTGCACCC	5405
TAAGACGCCGCG	5403
AGCTATTTAAAT	5402
CCTTATATAA	5399
AAAAAGATGACT	5394
ATAGCAGTCACA	5391
AAATTCCCATTG	5386
ACTCTGC	5385
ACTCTGAGTAGC	5380
ACATAAGCAGAT	5373
TCTAGAAACCT	5371
AAGCACGGCAGA	5367
ACTCAAAATCGC	5366
CTTCGTACACTT	5361
TCCCTCTCCCTA	5360
GGATATGCGAGA	5357
TCACCGGTTGCC	5350
TCCCTGCTGAGA	5349
ACCATGGGTTTA	5347
CAACCGACGAGG	5347
AGAAACGGCACT	5345
CCAACTTGCCTC	5344
CAGTCCCTACT	5342
ACTATAGTGGGG	5341
CGTCCCTTCAAG	5340
CATATGTACCGG	5334
CCAGTTATACAC	5329
ATTTCTTTTCAT	5325
GTCTGTCAGAAG	5320
CTACGATA	5319
AAACAAGGGGTC	5318
ACATTACCTATC	5318
CCTTTCCACCTG	5316
ATTCCAGGAAGG	5315
AATGTTAAAGGT	5307
CCTGATCGATGT	5307
AACAGGAGGATT	5306
CCCACTTACTAA	5301
TGCGGCTTATT	5297
TAATCCTAAGTT	5296
TGCGACCCAAAA	5296
ATATAATATGG	5292
ATTAACCAAAAG	5285
GGTGACGCTGGG	5280
CCGATGAG	5279
CCGTATTGCATT	5278
CTACTGAATCAT	5276
CTGAAGAATCTG	5275
TCGCCCCTGAAA	5273
CCGTTGCGCAGT	5268
CGAGGTGCTAGA	5265
CCCAGTGTGT	5258
CAACCTAGTAGA	5253
CATGCCAATGAC	5252
ACTAGCGTGCGT	5251
CACAGCCTGGTT	5251
CCCATCGGAGCT	5248
TTT	5246
AAACCCACTGGA	5242
ACATGTCTGTAA	5242
ATTACATATG	5242
GAGAGCCACGGA	5242
ACCTTCCAGAGA	5239
ACTTATCAGCCC	5227
CCTCCTCTGGCA	5225
GCAACGCTCAAA	5220
ATCGTACCTCTG	5212
CACCATAGTGCT	5208
ACTTGGCTTGTT	5207
GCCCCCTTAATT	5205
AAGCTGGGCTTT	5204
CATAGGGCCGTC	5204
CAACAGGCTGCA	5200
ACTGCTGATGGG	5192
TTATCCAGTCCG	5191
CTCACACCCCGG	5189
CCTTACGC	5187
GCTATGCCCACT	5183
GACGATTCAAAA	5180
ATGACTCGGTAT	5177
TAACTGTCAAAA	5175
TTGATCAGCTCA	5174
CCCCACGGGACA	5173
CCTATTATGCAC	5172
CGTGCTCATAGC	5171
ATGAACCC	5170
CGTATCTGCATC	5165
ACCAACATTAGA	5164
TTCATAAAATTA	5161
GTCTGAGATATG	5160
TTGTACCTGTCT	5157
CGTTAGAGCT	5156
TCATCCATTCAA	5155
TGTTAAGGTGAC	5155
ACCTCCCTGAGA	5154
ATGACCCTATCA	5153
CGTCCCGAGAAG	5149
ATATACGTGTGT	5145
TATTTGATGCCT	5141
CGCCACGATACA	5140
ACAAACCTCCAG	5139
GTAAGTGTCTAC	5139
ATTGACTATGGA	5134
CGAAACCGTTTT	5134
TGCACACATGTA	5134
GCAAGTCATGAA	5133
GGAGTCGACTAT	5127
ACGACCCTACTG	5114
CCGCGGGTGACG	5114
CCTCTTATCTCG	5113
AGGACTTGGGGT	5112
TGTAACAATATA	5108
TCTGCACTATGT	5104
GGGTCTAGTTTC	5103
CCGCTTCAATGA	5100
AAGCATAAGAGG	5099
GCATAGTCTTGT	5097
GCCTTGGTGTGG	5097
AATGCCATGGTC	5093
ACGGTTTCGTTT	5091
CATTTTCTTGGA	5088
CAGTATCTGGAG	5086
GTGTCCGAGACA	5086
TTGTCGAGGGAG	5083
CTACTTCAAAGT	5082
CGTCAGGGGCTG	5077
CCATACCTGGAG	5075
ATTGACTTACAA	5072
TTAGTCGATGTA	5069
ATTATCCCGTAA	5067
TTACCCAGAAGA	5066
CTTTTCATGTGG	5065
ACCACTAGGTCG	5063
CGACGTCAAAAT	5063
CAATCTGAGCAG	5061
AATTCAGGGACT	5060
TTTTGCGTCCGT	5055
TACTATCCATGG	5050
AAACTTGCATGT	5048
ACTCCTATGGGC	5043
AGCACTGGGAAG	5040
CAAGAGGTCATG	5037
GAAATTCACCCA	5032
CGGATAATACGG	5031
ACCCTAAAAGGA	5030
ATTCCGGCAGTG	5027
AAGTCTACTGTG	5026
GCCCCGTA	5025
CCGAAGACCAAC	5018
GATGGCCCTTGT	5010
ACTAGTGGAACT	5008
TGGGCCCTGTTG	4999
AACACGGTCATT	4998
ATACATGGCAT	4997
AACACAAATCGG	4991
AGGAACCTGACG	4991
CCAGCTGAGTTG	4991
GGCTTGAGGAAG	4989
GTCGGCAATGC	4988
ATGGCTGCTTCC	4987
CAAGGTGGAGTC	4983
CTCGGGATTAGT	4982
TTACGTACAGGT	4981
AGTGATCTCAAA	4979
CTTTTGGTGATA	4975
AAATAAGTCTCA	4972
ACAAACTCTAGG	4970
CGGGTAACTGTC	4966
GTCCTCAGCTGC	4966
TTGGTGTGCATG	4964
[truncated: 4,971 more rows]

## Sheet: organ_pcr_data
Animal	Organ	Sample Name	Cт Mean	Cт SD	Quantity/µl Mean	Quantity/µl SD	Quantity Mean/µg DNA	Quantity Mean/µl blood
FL	Bladder	BLFL	22.8435	0.191728	794.064208984375	103.824157714844	15881.2841796875	N/A
FL	Brain	BRFL	27.2459	0.123606	239.165863037109	20.3281650543213	4783.31726074219	N/A
FL	Gut	GUFL	26.1478	0.135883	509.542419433594	47.5988311767578	10190.8483886719	N/A
FL	Heart	HEFL	22.2067	0.0233352	7667.2998046875	123.174339294434	153345.99609375	N/A
FL	Kidney	KIFL	20.1628	0.0288096	4945.9345703125	97.4440078735352	98918.69140625	N/A
FL	Liver	LIFL	22.641	0.0686447	908.642211914063	42.6421546936035	18172.8442382813	N/A
FL	Lung	LUFL	14.2435	0.00237978	1843291	3020.05297851563	368658200	N/A
FL	Muscle	MUFL	23.6647	0.0714918	2811.53857421875	138.327941894531	135823.119527476	N/A
FL	Salivary gland	SGFL	26.9609	0.0204719	290.495147705078	4.09417581558228	5809.90295410156	N/A
FL	Spleen	SPFL	20.7667	0.0213054	3272.54711914062	47.6824073791504	65450.9423828125	N/A
FL	Gonades	GOFL	20.2922	0.044971	4527.908203125	139.238922119141	90558.1640625	N/A
FL	Whole blood	WBFL	16.6082	0.018666	56235.46875	717.873596191406	N/A	80336.3839285714
FL	Lung tumor	LTFL	8.75385	0.0318212	12104150	263399.40625	242083000	N/A
FR	Bladder	BLFR	18.2955	0.0232219	17737.080078125	281.6826171875	354741.6015625	N/A
FR	Brain	BRFR	26.7269	0.0430801	341.328247070312	10.1221055984497	6826.56494140625	N/A
FR	Gut	GUFR	26.0464	0.00332185	545.205444335938	1.24688851833344	10904.1088867188	N/A
FR	Heart	HEFR	21.7752	0.0632243	10323.4990234375	449.219970703125	206469.98046875	N/A
FR	Kidney	KIFR	20.5116	0.0295041	3896.34521484375	78.6157379150391	77926.904296875	N/A
FR	Liver	LIFR	20.0747	0.0780384	5256.486328125	280.411682128906	105129.7265625	N/A
FR	Lung	LUFR	14.5099	0.00239529	1534422.875	2530.38159179687	306884575	N/A
FR	Muscle	MUFR	21.8631	0.0812686	9720.828125	543.605590820313	257164.76521164	N/A
FR	Salivary gland	SGFR	23.5918	0.00932491	2954.51098632812	18.967586517334	59090.2197265625	N/A
FR	Spleen	SPFR	20.851	0.0465382	3089.80712890625	98.3254776000977	61796.142578125	N/A
FR	Gonades	GOFR	22.88	0.10899	772.240844726563	57.5088348388672	15444.8168945313	N/A
FR	Whole blood	WBFR	15.9887	0.0085521	85904.625	502.443572998047	N/A	122720.892857143
ML	Bladder	BLML	28.1236	0.0128329	21.3658580780029	0.187515035271645	427.317161560059	N/A
ML	Brain	BRML	25.2601	0.0539965	937.135314941406	34.8299293518066	18742.7062988281	N/A
ML	Gut	GUML	29.2758	0.253959	74.6298294067383	12.6353149414063	14925.9658813477	N/A
ML	Heart	HEML	25.0674	0.0435279	1069.97729492188	32.0598526000977	21399.5458984375	N/A
ML	Kidney	KIML	20.3971	0.0384029	4214.0205078125	110.664627075195	84280.41015625	N/A
ML	Liver	LIML	29.7488	0.456791	43.6718902587891	13.5122175216675	436.718902587891	N/A
ML	Lung	LUML	21.7552	0.0257696	1664.43774414063	29.3325881958008	33288.7548828125	N/A
ML	Muscle	MUML	27.9428	0.0317362	147.766128540039	3.22835421562195	4617.69151687622	N/A
ML	Salivary gland	SGML	30.8493	0.0617111	25.8347835540771	1.06768417358398	258.347835540771	N/A
ML	Spleen	SPML	20.3919	0.016059	4228.40576171875	46.4390983581543	84568.115234375	N/A
ML	Testicles	TSML	23.0359	0.149056	695.008544921875	70.7270355224609	13900.1708984375	N/A
ML	Whole blood*	WBML	24.8653	0.131477	198.781402587891	17.8499794006348	N/A	283.973432268415
MR	Bladder	BLMR	23.7128	0.0580183	436.480712890625	17.3146858215332	8729.6142578125	N/A
MR	Brain	BR2MR	31.8374	0.0810083	13.3307781219482	0.723053097724915	266.615562438965	N/A
MR	Gut	GU2MR	24.7311	0.0808329	1556.92578125	84.264045715332	31138.515625	N/A
MR	Heart	HEMR	23.9174	0.028556	2361.3134765625	46.4202842712402	47226.26953125	N/A
MR	Kidney	KIMR	20.8737	0.0624569	3042.75024414062	129.931213378906	60855.0048828125	N/A
MR	Liver	LIMR	28.5459	0.134593	97.7556686401367	9.04543399810791	977.556686401367	N/A
MR	Lung	LUMR	23.4882	0.047489	508.887084960938	16.524845123291	10177.7416992188	N/A
MR	Muscle	MUMR	25.4601	0.0686259	955.232788085938	43.897762298584	19900.6830851237	N/A
MR	Salivary gland	SGMR	33.8787	0.0822491	N/A	N/A	N/A	N/A
MR	Spleen	SPMR	21.2897	0.0379268	2288.62939453125	59.3569183349609	45772.587890625	N/A
MR	Testicles	TSMR	27.2679	0.113051	38.4165115356445	2.9672703742981	768.330230712891	N/A
MR	Plasma	PLMR	34.4259	3.79845			N/A	N/A

## Sheet: urine_pcr_data (fig1)
Days_pi	animal	sample	Ct	Ct_Mean	Ct_SD	Quantity	Quantity_Mean	Quantity_SD	Quantity_Mean/ul_urine	Comments
1	MR	D1MR	29.79	30.11	0.45	10.8	8.95	2.57	10.7	Out of std curve
5	MR	D2MR	27.75	27.75	0	40.1	40	0.0945	48.1
9	MR	D4MR	34.6	34.02	0.81	0.491	0.76	0.38	0.911	Out of std curve
12	MR	D5MR	21.59	21.53	0.08	2100	2180	111	2620
21	MR	D9MR	17.69	17.7	0.01	26800	26700	101	32100
27	MR	D11MR	24.65	24.67	0.03	333	328	7.06	394
29	MR	D12MR	20.96	20.95	0.02	3520	3560	46.6	4270
35	MR	D15MR	24.04	23.99	0.08	491	508	24.5	610
47	MR	D20MR	18.4	18.43	0.03	15700	15400	351	18500
51	MR	D21MR	19.98	19.89	0.12	5560	5890	477	7070
55	MR	D22MR	18.95	19.07	0.17	10900	10100	1150	12200
59	MR	D23MR	21.8	21.77	0.05	1670	1710	61.9	2060
1	ML	D1ML	31.66	31.51	0.21	3.25	3.58	0.474	4.3	Out of std curve
5	ML	D2ML	23.63	23.67	0.07	462	448	19.9	192
9	ML	D4ML	32.47	32.47	0.01	2.25	3.03	1.32	3.64	Out of std curve
12	ML	D5ML	19.45	19.46	0.02	8070	7980	132	3420
16	ML	D7ML	20.4	20.37	0.03	4520	4590	103	5510
19	ML	D8ML	19.36	19.44	0.11	8800	8380	600	10100
27	ML	D11ML	22.17	22.16	0.01	1630	1640	11.5	1960
29	ML	D12ML	21.89	21.82	0.09	1950	2030	121	2440
31	ML	D13ML	22.55	22.6	0.07	1280	1240	58.4	1480
33	ML	D14ML	21.9	21.92	0.03	1930	1900	42.2	2280
35	ML	D15ML	23.02	23.1	0.11	944	900	62.3	1080
37	ML	D16ML	22.09	22.1	0.01	1710	1700	13.1	2040
44	ML	D19ML	23.78	23.75	0.04	581	592	15.5	711
47	ML	D20ML	20.3	20.32	0.02	4490	4440	67.5	5330
51	ML	D21ML	21.25	21.25	0	2400	2400	0.609	2880
55	ML	D22ML	17.91	17.9	0.02	21600	21900	325	26200
62	ML	D24ML	20.89	21.07	0.26	3050	2720	463	3260
66	ML	D26ML	18.92	19.04	0.17	11100	10300	1150	12400
73	ML	D28ML	20.36	20.34	0.03	2200	2230	40.5	2670
81	ML	D30ML	18.87	18.88	0.01	5870	5830	47	7000
86	ML	D32ML	22.05	22.14	0.14	717	674	61.3	809
94	ML	D34ML	19.45	19.35	0.14	7120	7630	716	9150
98	ML	D35ML	20.61	20.27	0.47	3360	4280	1300	5130
1	FR	D1FR	30.82	30.69	0.17	5.58	6.06	0.673	7.27	Out of std curve
5	FR	D2FR	33.88	33.74	0.2	0.778	0.854	0.107	1.02	Out of std curve
12	FR	D5FR	23.83	23.82	0.02	496	502	7.95	602
19	FR	D8FR	22.16	22.17	0.01	1450	1450	7.44	1740
21	FR	D9FR	23.19	23.24	0.07	625	605	28.3	726
27	FR	D11FR	25.16	25.14	0.04	240	244	5.84	293
29	FR	D12FR	22.32	22.3	0.03	1470	1500	32.5	1800
33	FR	D14FR	26.68	26.67	0.01	91.2	91.7	0.727	110
37	FR	D16FR	26.3	26.45	0.22	74.6	67.5	10	81
47	FR	D20FR	22.28	22.37	0.13	1130	1060	91.6	2550
51	FR	D21FR	25.4	25.43	0.04	157	154	4.06	184
59	FR	D23FR	23.88	23.85	0.05	426	435	13.4	522
62	FR	D24FR	20.28	20.31	0.03	4540	4480	96.4	5370
66	FR	D26FR	28.4	28.15	0.35	20.7	24.7	5.64	29.7
70	FR	D27FR	24.27	24.13	0.2	308	339	43.6	406
73	FR	D28FR	24.39	24.53	0.19	152	139	17.7	167
77	FR	D29FR	22.99	23.09	0.14	383	359	33.9	431
86	FR	D32FR	23.57	23.63	0.08	261	251	13.8	301
94	FR	D34FR	18.89	19.05	0.23	10300	9310	1390	11200
98	FR	D35FR	21.51	21.55	0.05	1860	1820	64.1	2180
1	FL	D1FL	27.83	27.87	0.06	38.1	37.1	1.53	44.5
5	FL	D2FL	34.64	34.21	0.6	0.479	0.652	0.244	0.782	Out of std curve
16	FL	D7FL	21.98	21.94	0.05	1630	1670	56.6	2010
27	FL	D11FL	26.6	26.62	0.03	95.9	94.6	1.85	113
33	FL	D14FL	25.03	25	0.04	262	267	7.01	320
35	FL	D15FL	27.63	27.56	0.1	49.5	51.9	3.36	62.3
37	FL	D16FL	25.31	25.2	0.15	219	235	22	282
42	FL	D18FL	28.48	28.5	0.02	28.8	28.5	0.426	34.2
44	FL	D19FL	24.32	24.32	0	411	411	1.05	494
55	FL	D22FL	25.5	25.44	0.09	137	143	8.41	172
59	FL	D23FL	33.87	32.25	2.29	2.43	2.43		2.92	Out of std curve
66	FL	D26FL	23.4	23.35	0.08	541	561	28.9	1350
77	FL	D29FL	26.74	26.6	0.2	61.4	67.5	8.61	81
81	FL	D30FL	21.58	21.63	0.06	1770	1720	68.6	6890
86	FL	D32FL	25.45	25.33	0.17	142	154	17.3	371
90	FL	D33FL	22.29	22.13	0.22	1120	1250	179	2990
98	FL	D35FL	22.9	22.84	0.08	753	784	43.2	940

## Sheet: Fig2_unique_barcodes
animal	day	unique_barcodes
FL	1	3132
FL	5	275
FL	16	331
FL	27	88
FL	33	195
FL	35	83
FL	37	283
FL	42	87
FL	44	206
FL	55	147
FL	59	278
FL	66	231
FL	77	977
FL	81	299
FL	86	276
FL	90	260
FL	98	236
FR	1	876
FR	5	306
FR	12	110
FR	19	342
FR	21	233
FR	27	281
FR	29	417
FR	33	144
FR	37	526
FR	47	109
FR	51	84
FR	59	93
FR	62	447
FR	66	297
FR	70	159
FR	73	148
FR	77	395
FR	86	1475
FR	94	964
FR	98	320
ML	1	374
ML	5	1841
ML	9	368
ML	12	367
ML	16	334
ML	19	306
ML	27	251
ML	29	507
ML	31	591
ML	33	593
ML	35	391
ML	37	136
ML	44	157
ML	47	240
ML	51	469
ML	55	1025
ML	62	309
ML	66	358
ML	73	312
ML	81	267
ML	86	1933
ML	94	311
ML	98	289
MR	1	457
MR	5	911
MR	9	226
MR	12	196
MR	21	1409
MR	27	219
MR	29	451
MR	35	534
MR	47	115
MR	51	830
MR	55	172
MR	59	186

## Sheet: Fig3_cos_sim_subsequent_days
animal	Days_pi	mean_ul_urine	second_timepoint	cos_sim
FL	1	44.5	5	0.0361868
FL	5	0.782	16	0.0614939
FL	16	2010	27	0.0252514
FL	27	113	33	0.0430485
FL	33	320	35	0.38316
FL	35	62.3	37	0.0593722
FL	37	282	42	0.803201
FL	42	34.2	44	0.789369
FL	44	494	55	0.367324
FL	55	172	59	0.443052
FL	59	2.92	66	0.241586
FL	66	1350	77	0.0256516
FL	77	81	81	0.0290323
FL	81	6890	86	0.115617
FL	86	371	90	0.0270692
FL	90	2990	98	0.0964733
FR	1	7.27	5	0.0412932
FR	5	1.02	12	0.000235133
FR	12	602	19	0.0141457
FR	19	1740	21	0.17222
FR	21	726	27	0.0174929
FR	27	293	29	0.361613
FR	29	1800	33	0.113164
FR	33	110	37	0.262669
FR	37	81	47	0.031668
FR	47	2550	51	0.448411
FR	51	184	59	0.104669
FR	59	522	62	0.014151
FR	62	5370	66	0.190637
FR	66	29.7	70	0.111423
FR	70	406	73	0.0147517
FR	73	167	77	0.248264
FR	77	431	86	0.195278
FR	86	301	94	0.00269252
FR	94	11200	98	0.00499979
ML	1	4.3	5	0.0770435
ML	5	192	9	0.00823396
ML	9	3.64	12	0.429126
ML	12	3420	16	0.312266
ML	16	5510	19	0.187441
ML	19	10100	27	0.0117205
ML	27	1960	29	0.724517
ML	29	2440	31	0.166009
ML	31	1480	33	0.603977
ML	33	2280	35	0.0812756
ML	35	1080	37	0.851177
ML	37	2040	44	0.0120727
ML	44	711	47	0.311024
ML	47	5330	51	0.439023
ML	51	2880	55	0.58979
ML	55	26200	62	0.017938
ML	62	3260	66	0.0424363
ML	66	12400	73	0.117108
ML	73	2670	81	0.0112126
ML	81	7000	86	0.0834861
ML	86	809	94	0.213814
ML	94	9150	98	0.183955
MR	1	10.7	5	0.0223314
MR	5	48.1	9	0.00862425
MR	9	0.911	12	0.0635557
MR	12	2620	21	0.0420932
MR	21	32100	27	0.0224484
MR	27	394	29	0.503167
MR	29	4270	35	0.108338
MR	35	610	47	0.386272
MR	47	18500	51	0.748184
MR	51	7070	55	0.0542933
MR	55	12200	59	0.893177

## Sheet: Fig4_donut_backing_table
sample	animal	Days_pi	barcode	bc_level	frac_weighted_count	mean_ul_urine	ymax	ymin	bc_color
FL_Urine_Day_1	FL	1	GTACATGATTAG	0.577784	0.0129839	44.5	0.0129839	0	GTACATGATTAG
FL_Urine_Day_1	FL	1	TACCACT	0.341645	0.00767743	44.5	0.0206613	0.0129839	background1
FL_Urine_Day_1	FL	1	ACTACCATGTGA	0.260473	0.00585333	44.5	0.0265147	0.0206613	background2
FL_Urine_Day_1	FL	1	CAACAC	0.250863	0.00563738	44.5	0.032152	0.0265147	background1
FL_Urine_Day_1	FL	1	ACAACCATGTTA	0.23455	0.00527079	44.5	0.0374228	0.032152	background2
FL_Urine_Day_1	FL	1	CCAATCCTGAGT	0.225453	0.00506636	44.5	0.0424892	0.0374228	background1
FL_Urine_Day_1	FL	1	ATTCGTCTAACG	0.2202	0.00494831	44.5	0.0474375	0.0424892	background2
FL_Urine_Day_1	FL	1	GTTTCCGTTGTA	0.214184	0.00481312	44.5	0.0522506	0.0474375	background1
FL_Urine_Day_1	FL	1	GACAACAATGGT	0.190637	0.00428397	44.5	0.0565346	0.0522506	background2
FL_Urine_Day_1	FL	1	TGTCGTTGGTGT	0.19057	0.00428247	44.5	0.0608171	0.0565346	background1
FL_Urine_Day_1	FL	1	TTTGAGCAACAT	0.1857	0.00417303	44.5	0.0649901	0.0608171	background2
FL_Urine_Day_1	FL	1	GCCTACGTACAT	0.163013	0.00366322	44.5	0.0686533	0.0649901	background1
FL_Urine_Day_1	FL	1	GATATCCGTGCC	0.159874	0.00359268	44.5	0.072246	0.0686533	background2
FL_Urine_Day_1	FL	1	TCAAGATAGGGT	0.158921	0.00357125	44.5	0.0758172	0.072246	background1
FL_Urine_Day_1	FL	1	GTCTACAAGACT	0.151283	0.00339962	44.5	0.0792169	0.0758172	GTCTACAAGACT
FL_Urine_Day_1	FL	1	ACAACACATCTC	0.136615	0.00307	44.5	0.0822869	0.0792169	background1
FL_Urine_Day_1	FL	1	GGCTCTACGATG	0.131567	0.00295655	44.5	0.0852434	0.0822869	background2
FL_Urine_Day_1	FL	1	AGTGG	0.128537	0.00288846	44.5	0.0881319	0.0852434	background1
FL_Urine_Day_1	FL	1	CCGT	0.127576	0.00286688	44.5	0.0909988	0.0881319	background2
FL_Urine_Day_1	FL	1	CTTCCCATGCCA	0.127195	0.00285832	44.5	0.0938571	0.0909988	background1
FL_Urine_Day_1	FL	1	TGTTT	0.122606	0.00275519	44.5	0.0966123	0.0938571	background2
FL_Urine_Day_1	FL	1	ACAAGAATAGGT	0.12188	0.00273888	44.5	0.0993511	0.0966123	background1
FL_Urine_Day_1	FL	1	GAATAACATGAA	0.120934	0.00271761	44.5	0.102069	0.0993511	background2
FL_Urine_Day_1	FL	1	GCTCTCCAACAG	0.115952	0.00260566	44.5	0.104674	0.102069	GCTCTCCAACAG
FL_Urine_Day_1	FL	1	GTCTACATCTCG	0.114611	0.00257552	44.5	0.10725	0.104674	GTCTACATCTCG
FL_Urine_Day_1	FL	1	AGCACCCTATAT	0.108301	0.00243373	44.5	0.109684	0.10725	background1
FL_Urine_Day_1	FL	1	CTACGTCACAAA	0.108118	0.00242962	44.5	0.112113	0.109684	background2
FL_Urine_Day_1	FL	1	CCTATGATGT	0.104114	0.00233965	44.5	0.114453	0.112113	background1
FL_Urine_Day_1	FL	1	AGTCCGAGTCGA	0.104062	0.00233848	44.5	0.116791	0.114453	background2
FL_Urine_Day_1	FL	1	CATGTCGTGAAG	0.101718	0.0022858	44.5	0.119077	0.116791	background1
FL_Urine_Day_1	FL	1	GGCCGTATATGA	0.100459	0.0022575	44.5	0.121335	0.119077	background2
FL_Urine_Day_1	FL	1	CATCGTTTGATG	0.100384	0.00225583	44.5	0.123591	0.121335	background1
FL_Urine_Day_1	FL	1	GTTATGCTGAGT	0.0997978	0.00224265	44.5	0.125833	0.123591	background2
FL_Urine_Day_1	FL	1	TTCCCTCTCGAT	0.0996085	0.00223839	44.5	0.128072	0.125833	background1
FL_Urine_Day_1	FL	1	CCATTACTATGG	0.0987085	0.00221817	44.5	0.13029	0.128072	background2
FL_Urine_Day_1	FL	1	CATTCCATCGTG	0.0982356	0.00220754	44.5	0.132497	0.13029	background1
FL_Urine_Day_1	FL	1	CGTGCCCGATGT	0.0973803	0.00218832	44.5	0.134686	0.132497	background2
FL_Urine_Day_1	FL	1	GTCCATGCCGGT	0.0967194	0.00217347	44.5	0.136859	0.134686	background1
FL_Urine_Day_1	FL	1	ACATATTGGAAG	0.0966316	0.0021715	44.5	0.139031	0.136859	ACATATTGGAAG
FL_Urine_Day_1	FL	1	CCATTAGTTATT	0.0962887	0.00216379	44.5	0.141194	0.139031	background1
FL_Urine_Day_1	FL	1	CCAGACGTGACA	0.0954111	0.00214407	44.5	0.143338	0.141194	background2
FL_Urine_Day_1	FL	1	ATACATGGCAT	0.0939623	0.00211151	44.5	0.14545	0.143338	background1
FL_Urine_Day_1	FL	1	GGGTTGT	0.0920796	0.0020692	44.5	0.147519	0.14545	GGGTTGT
[truncated: 288,821+ more rows]

## Sheet: Fig5_diversity_entropy_table
animal	Days_pi	entropy	num_to_50pct	num_to_75pct	entropy_percent	num_to_50pct_percent	num_to_75pct_log	num_to_75pct_percent
[truncated: 72 more rows]

[truncated: 15 more sheets: Fig6_top30_ridge_data, Fig7&Fig2S_top10_winners_summed, Fig8_rank_urine_winners_stock, Fig9_rank_tissue_winners_stock, Fig10_spearman_correlations, FigS1A, FigS1B, Fig2S_top10_winners_long, Fig3S_GC_timecourse_table, Fig3S_GC_top10_barcodes, FigS4_top10.barcode.length, FigS5_genome_equiv_organs, FigS6_fisher, FigS7_tissue.GC.content, Fig8S_organ_vs_lastday_urine]
